# Supplementary material for: Murine host response to Neisseria gonorrhoeae upper genital tract infection reveals a common transcriptional signature, plus distinct inflammatory responses that vary between reproductive cycle phases
Source: BMC Genomics. 2018 Aug 22;19:627. doi: 10.1186/s12864-018-5000-7 (PMC6106831; doi:10.1186/s12864-018-5000-7)
Supplement: Supplementary file 2 — File contains full results from GSEA analysis of phase effect genes in table form. (XLSX 282 kb) [file 12864_2018_5000_MOESM2_ESM.xlsx]

## Sheet: phase
Group	Gene Set Name	Gene Set Size	Enrichment Score (ES)	Normalized Enrichment Score (NES)	Nominal p value	FDR q value
Reactome pathway	REACTOME_MITOTIC_M_M_G1_PHASES	158	0.643649	2.85812	0	0
Reactome pathway	REACTOME_CELL_CYCLE_MITOTIC	293	0.604388	2.82004	0	0
Reactome pathway	REACTOME_DNA_REPLICATION	178	0.635408	2.80141	0	0
Reactome pathway	REACTOME_CELL_CYCLE	364	0.585225	2.75546	0	0
KEGG pathway	KEGG_CELL_CYCLE	120	0.635498	2.67373	0	0
Reactome pathway	REACTOME_MITOTIC_PROMETAPHASE	79	0.674254	2.6566	0	0
Reactome pathway	REACTOME_G2_M_CHECKPOINTS	40	0.77062	2.6508	0	0
Reactome pathway	REACTOME_ACTIVATION_OF_ATR_IN_RESPONSE_TO_REPLICATION_STRESS	35	0.770698	2.597	0	0
GO Biological Process	DNA_REPLICATION	97	0.62725	2.56798	0	0
Reactome pathway	REACTOME_CELL_CYCLE_CHECKPOINTS	108	0.620267	2.55317	0	0
GO Biological Process	DNA_DEPENDENT_DNA_REPLICATION	53	0.6954	2.53681	0	0
Reactome pathway	REACTOME_G1_S_TRANSITION	101	0.622014	2.53606	0	0
Reactome pathway	REACTOME_PROCESSING_OF_CAPPED_INTRON_CONTAINING_PRE_MRNA	120	0.606307	2.53359	0	0
Reactome pathway	REACTOME_MITOTIC_G1_G1_S_PHASES	125	0.59993	2.5323	0	0
Reactome pathway	REACTOME_ACTIVATION_OF_THE_PRE_REPLICATIVE_COMPLEX	29	0.784891	2.50823	0	0
Reactome pathway	REACTOME_S_PHASE	104	0.609032	2.49193	0	0
Reactome pathway	REACTOME_E2F_MEDIATED_REGULATION_OF_DNA_REPLICATION	31	0.753957	2.48658	0	0
GO Cellular Component	NUCLEAR_MEMBRANE_PART	41	0.710252	2.47924	0	0
Reactome pathway	REACTOME_MRNA_PROCESSING	139	0.577973	2.47861	0	0
GO Biological Process	CELL_CYCLE_PROCESS	185	0.56007	2.46508	0	0
Reactome pathway	REACTOME_DNA_REPAIR	102	0.603927	2.46013	0	0
Reactome pathway	REACTOME_DNA_STRAND_ELONGATION	30	0.759277	2.45637	0	0
TF motif	V$E2F1_Q6	221	0.531901	2.42664	0	0
GO Cellular Component	NUCLEOLUS	114	0.582078	2.42376	0	0
GO Biological Process	M_PHASE_OF_MITOTIC_CELL_CYCLE	82	0.609416	2.42304	0	0
GO Biological Process	CELL_CYCLE_PHASE	162	0.549775	2.4194	0	0
Reactome pathway	REACTOME_M_G1_TRANSITION	75	0.619358	2.4188	0	0
GO Cellular Component	NUCLEAR_PORE	30	0.744778	2.41455	0	0
TF motif	V$E2F_Q6	219	0.538834	2.40932	0	0
TF motif	V$E2F_Q4_01	223	0.523925	2.40697	0	0
TF motif	V$E2F_Q4	223	0.529437	2.38822	0	0
Reactome pathway	REACTOME_EXTENSION_OF_TELOMERES	27	0.747596	2.37565	0	0
GO Cellular Component	NUCLEAR_MEMBRANE	49	0.654035	2.36928	0	0
Reactome pathway	REACTOME_TELOMERE_MAINTENANCE	55	0.64091	2.36358	0	0
KEGG pathway	KEGG_DNA_REPLICATION	35	0.707367	2.36091	0	0
Reactome pathway	REACTOME_SYNTHESIS_OF_DNA	88	0.593222	2.35947	0	0
GO Biological Process	M_PHASE	109	0.578555	2.35274	0	0
GO Biological Process	MITOSIS	79	0.60359	2.34725	0	0
GO Cellular Component	CHROMOSOMEPERICENTRIC_REGION	30	0.714341	2.33129	0	0
GO Biological Process	MITOTIC_CELL_CYCLE	145	0.542523	2.33075	0	0
Reactome pathway	REACTOME_CHROMOSOME_MAINTENANCE	98	0.572049	2.32832	0	0
Reactome pathway	REACTOME_MRNA_SPLICING	93	0.581316	2.32543	0	0
GO Cellular Component	RIBONUCLEOPROTEIN_COMPLEX	129	0.552018	2.325	0	0
GO Cellular Component	PORE_COMPLEX	35	0.68708	2.32463	0	0
GO Cellular Component	COLLAGEN	23	0.753117	2.32096	0	0
GO Biological Process	CELL_CYCLE_CHECKPOINT_GO_0000075	46	0.640579	2.30501	0	0
Reactome pathway	REACTOME_COLLAGEN_FORMATION	56	0.621829	2.305	0	0
GO Biological Process	CELL_CYCLE_GO_0007049	299	0.495492	2.30481	0	0
GO Cellular Component	NUCLEAR_ENVELOPE	71	0.593914	2.29776	0	0
Reactome pathway	REACTOME_TRANSPORT_OF_MATURE_TRANSCRIPT_TO_CYTOPLASM	47	0.639767	2.29607	0	0
TF motif	V$E2F1DP2_01	221	0.504735	2.29461	0	0
Reactome pathway	REACTOME_METABOLISM_OF_NON_CODING_RNA	41	0.662783	2.29191	0	0
TF motif	V$E2F1DP1_01	221	0.504735	2.29094	0	0
TF motif	V$E2F_03	229	0.502016	2.28219	0	1.79812e-05
KEGG pathway	KEGG_PYRIMIDINE_METABOLISM	93	0.565325	2.27876	0	1.76542e-05
KEGG pathway	KEGG_SPLICEOSOME	107	0.549832	2.27114	0	3.42809e-05
Reactome pathway	REACTOME_MEIOTIC_RECOMBINATION	54	0.615819	2.27095	0	3.36794e-05
TF motif	SGCGSSAAA_V$E2F1DP2_01	157	0.522473	2.26341	0	4.96459e-05
TF motif	V$E2F_Q3	215	0.500662	2.26216	0	4.88045e-05
Reactome pathway	REACTOME_TRNA_AMINOACYLATION	41	0.647772	2.2599	0	4.79911e-05
TF motif	V$E2F_02	221	0.503079	2.25959	0	4.72043e-05
TF motif	V$E2F4DP2_01	221	0.504735	2.25627	0	4.6443e-05
TF motif	V$E2F_Q3_01	221	0.499331	2.25299	0	4.57058e-05
TF motif	V$E2F_Q6_01	230	0.49699	2.25239	0	4.49916e-05
TF motif	V$E2F4DP1_01	225	0.498842	2.24534	0	4.42994e-05
Reactome pathway	REACTOME_INTERACTIONS_OF_VPR_WITH_HOST_CELLULAR_PROTEINS	27	0.715387	2.23981	0	4.36282e-05
Reactome pathway	REACTOME_DOUBLE_STRAND_BREAK_REPAIR	22	0.750308	2.23739	0	4.29771e-05
GO Cellular Component	SPINDLE	39	0.649487	2.23736	0	4.2345e-05
GO Molecular Function	NUCLEOTIDYLTRANSFERASE_ACTIVITY	47	0.62375	2.23458	0	4.17314e-05
GO Biological Process	RNA_PROCESSING	157	0.51296	2.22972	0	4.11352e-05
Reactome pathway	REACTOME_G1_S_SPECIFIC_TRANSCRIPTION	17	0.797708	2.22604	0	5.41106e-05
GO Biological Process	REGULATION_OF_DNA_REPLICATION	20	0.750443	2.22597	0	5.33591e-05
Reactome pathway	REACTOME_NEP_NS2_INTERACTS_WITH_THE_CELLULAR_EXPORT_MACHINERY	25	0.712071	2.22239	0	5.26281e-05
TF motif	V$E2F1_Q4_01	214	0.496776	2.2194	0	5.19169e-05
GO Biological Process	DNA_METABOLIC_PROCESS	245	0.483476	2.21822	0	5.12247e-05
GO Cellular Component	ORGANELLE_LUMEN	424	0.465295	2.21723	0	5.05507e-05
Reactome pathway	REACTOME_TRANSPORT_OF_RIBONUCLEOPROTEINS_INTO_THE_HOST_NUCLEUS	25	0.710912	2.21605	0.00163666	4.98942e-05
GO Cellular Component	MEMBRANE_ENCLOSED_LUMEN	424	0.465295	2.21572	0	4.92545e-05
TF motif	V$E2F1_Q6_01	218	0.49205	2.21245	0	4.8631e-05
TF motif	V$E2F1_Q3	233	0.488679	2.21095	0	4.80232e-05
GO Biological Process	RIBONUCLEOPROTEIN_COMPLEX_BIOGENESIS_AND_ASSEMBLY	73	0.573795	2.21039	0	5.88566e-05
GO Cellular Component	KINETOCHORE	24	0.718265	2.20565	0	5.81388e-05
Reactome pathway	REACTOME_CYTOSOLIC_TRNA_AMINOACYLATION	23	0.705513	2.19714	0	6.89506e-05
Reactome pathway	REACTOME_HIV_LIFE_CYCLE	106	0.532073	2.19148	0	6.81298e-05
Reactome pathway	REACTOME_TRANSPORT_OF_MATURE_MRNA_DERIVED_FROM_AN_INTRONLESS_TRANSCRIPT	30	0.673063	2.18686	0	6.73283e-05
GO Biological Process	REGULATION_OF_MITOSIS	40	0.625878	2.18586	0	7.76683e-05
GO Cellular Component	EXTRACELLULAR_MATRIX_PART	56	0.587345	2.18563	0	7.67755e-05
GO Cellular Component	ENVELOPE	156	0.502756	2.18535	0	7.59031e-05
GO Molecular Function	TRANSFERASE_ACTIVITY_TRANSFERRING_ONE_CARBON_GROUPS	35	0.651765	2.18258	0	7.50503e-05
KEGG pathway	KEGG_AMINOACYL_TRNA_BIOSYNTHESIS	40	0.626135	2.18089	0	7.42164e-05
GO Cellular Component	ORGANELLE_ENVELOPE	156	0.502756	2.17495	0	9.43898e-05
Reactome pathway	REACTOME_G0_AND_EARLY_G1	23	0.721201	2.17277	0	9.33638e-05
GO Cellular Component	NUCLEAR_LUMEN	358	0.457512	2.16348	0	0.000102312
GO Biological Process	REGULATION_OF_DNA_METABOLIC_PROCESS	44	0.606371	2.15906	0	0.000101223
Reactome pathway	REACTOME_TRANSCRIPTION_COUPLED_NER_TC_NER	42	0.623021	2.15905	0	0.000100158
BioCarta pathway	BIOCARTA_MCM_PATHWAY	18	0.75131	2.15867	0	9.91146e-05
GO Biological Process	TRNA_METABOLIC_PROCESS	19	0.716577	2.13877	0	0.000147435
Reactome pathway	REACTOME_LAGGING_STRAND_SYNTHESIS	19	0.737699	2.13723	0	0.00014593
Reactome pathway	REACTOME_LATE_PHASE_OF_HIV_LIFE_CYCLE	95	0.533479	2.13688	0	0.000144456
Reactome pathway	REACTOME_HOST_INTERACTIONS_OF_HIV_FACTORS	107	0.518581	2.13574	0	0.000143012
Reactome pathway	REACTOME_HOMOLOGOUS_RECOMBINATION_REPAIR_OF_REPLICATION_INDEPENDENT_DOUBLE_STRAND_BREAKS	16	0.758094	2.13418	0	0.000151114
GO Biological Process	DNA_INTEGRITY_CHECKPOINT	22	0.701761	2.13342	0	0.000149632
TF motif	V$E2F1DP1RB_01	215	0.47456	2.1287	0	0.000167015
GO Molecular Function	METHYLTRANSFERASE_ACTIVITY	34	0.645806	2.12738	0	0.000183793
Reactome pathway	REACTOME_PROCESSIVE_SYNTHESIS_ON_THE_LAGGING_STRAND	15	0.779597	2.1232	0	0.000182043
Reactome pathway	REACTOME_HIV_INFECTION	177	0.485206	2.11817	0	0.00019859
KEGG pathway	KEGG_RNA_POLYMERASE	26	0.667682	2.11569	0	0.000196734
Reactome pathway	REACTOME_REGULATION_OF_MITOTIC_CELL_CYCLE	74	0.541121	2.11467	0	0.000194913
TF motif	V$E2F_01	62	0.563997	2.11323	0	0.000228041
GO Cellular Component	CHROMOSOMAL_PART	91	0.528473	2.1103	0	0.00025169
Reactome pathway	REACTOME_MITOTIC_G2_G2_M_PHASES	74	0.539505	2.10688	0	0.000258205
GO Biological Process	MRNA_METABOLIC_PROCESS	76	0.543938	2.1055	0	0.000255899
KEGG pathway	KEGG_RNA_DEGRADATION	57	0.566195	2.10511	0	0.000253635
GO Biological Process	CHROMOSOME_SEGREGATION	30	0.649694	2.1035	0	0.00025141
Reactome pathway	REACTOME_METABOLISM_OF_RNA	214	0.466223	2.10232	0	0.000257639
TF motif	RRCCGTTA_UNKNOWN	80	0.528494	2.10219	0	0.000255418
KEGG pathway	KEGG_HOMOLOGOUS_RECOMBINATION	27	0.66676	2.10196	0	0.000253235
Reactome pathway	REACTOME_FORMATION_OF_TUBULIN_FOLDING_INTERMEDIATES_BY_CCT_TRIC	18	0.736578	2.09759	0	0.000259326
Reactome pathway	REACTOME_INFLUENZA_LIFE_CYCLE	101	0.507451	2.09625	0	0.000265098
GO Biological Process	DNA_REPLICATION_INITIATION	15	0.771284	2.09447	0	0.000270865
GO Cellular Component	SPINDLE_MICROTUBULE	16	0.752055	2.09385	0	0.000276532
KEGG pathway	KEGG_VALINE_LEUCINE_AND_ISOLEUCINE_DEGRADATION	41	0.602685	2.0909	0	0.000289942
Reactome pathway	REACTOME_FANCONI_ANEMIA_PATHWAY	21	0.691919	2.08695	0	0.000287585
GO Cellular Component	CENTROSOME	56	0.561094	2.08602	0	0.000285266
GO Biological Process	NEGATIVE_REGULATION_OF_DNA_METABOLIC_PROCESS	18	0.71325	2.08553	0	0.000282984
Reactome pathway	REACTOME_ASSEMBLY_OF_THE_PRE_REPLICATIVE_COMPLEX	61	0.55603	2.08164	0	0.000310959
GO Cellular Component	CHROMOSOME	116	0.500338	2.07694	0	0.000323421
Reactome pathway	REACTOME_RNA_POL_II_TRANSCRIPTION	92	0.517712	2.076	0	0.00032848
KEGG pathway	KEGG_ALANINE_ASPARTATE_AND_GLUTAMATE_METABOLISM	31	0.635225	2.07348	0	0.000325934
KEGG pathway	KEGG_MISMATCH_REPAIR	22	0.680639	2.06996	0	0.000352754
BioCarta pathway	BIOCARTA_ATRBRCA_PATHWAY	21	0.707568	2.06596	0	0.000386476
GO Molecular Function	DNA_POLYMERASE_ACTIVITY	18	0.724301	2.06065	0	0.000412797
GO Biological Process	REGULATION_OF_CELL_CYCLE	172	0.469278	2.05791	0	0.000416933
Reactome pathway	REACTOME_MEIOSIS	82	0.520062	2.05763	0	0.000413822
Reactome pathway	REACTOME_TRANSCRIPTION	165	0.464127	2.05675	0	0.000410757
Reactome pathway	REACTOME_NUCLEOTIDE_EXCISION_REPAIR	47	0.576165	2.05477	0	0.000414892
GO Cellular Component	MICROTUBULE_ORGANIZING_CENTER_PART	19	0.709601	2.04944	0	0.000467239
GO Biological Process	MRNA_PROCESSING_GO_0006397	66	0.539399	2.04862	0	0.000463853
Reactome pathway	REACTOME_DEPOSITION_OF_NEW_CENPA_CONTAINING_NUCLEOSOMES_AT_THE_CENTROMERE	43	0.581457	2.04465	0	0.000515562
GO Cellular Component	MICROTUBULE_ORGANIZING_CENTER	65	0.544021	2.03874	0	0.00054627
KEGG pathway	KEGG_NUCLEOTIDE_EXCISION_REPAIR	43	0.573136	2.03574	0	0.000562927
GO Biological Process	PROTEIN_DNA_COMPLEX_ASSEMBLY	46	0.579443	2.03394	0	0.00057221
KEGG pathway	KEGG_ONE_CARBON_POOL_BY_FOLATE	17	0.714665	2.03199	0	0.000588118
GO Cellular Component	CONDENSED_CHROMOSOME	31	0.619706	2.02934	0	0.000610759
Reactome pathway	REACTOME_APC_CDC20_MEDIATED_DEGRADATION_OF_NEK2A	21	0.687652	2.02492	0	0.000639496
GO Biological Process	RNA_SPLICING	80	0.509774	2.01522	0	0.000740007
Reactome pathway	REACTOME_MRNA_SPLICING_MINOR_PATHWAY	37	0.585242	2.01078	0	0.000780621
GO Molecular Function	EXONUCLEASE_ACTIVITY	19	0.670979	2.0076	0	0.000807537
Reactome pathway	REACTOME_REGULATION_OF_GLUCOKINASE_BY_GLUCOKINASE_REGULATORY_PROTEIN	25	0.656134	2.00262	0	0.000846844
Reactome pathway	REACTOME_INHIBITION_OF_THE_PROTEOLYTIC_ACTIVITY_OF_APC_C_REQUIRED_FOR_THE_ONSET_OF_ANAPHASE_BY_MITOTIC_SPINDLE_CHECKPOINT_COMPONENTS	18	0.704357	2.0011	0	0.000860357
KEGG pathway	KEGG_PURINE_METABOLISM	153	0.460627	2.00029	0	0.00086735
TF motif	KTGGYRSGAA_UNKNOWN	72	0.511476	1.99716	0	0.000905415
GO Molecular Function	RNA_BINDING	222	0.442391	1.99589	0	0.000918405
GO Cellular Component	SPINDLE_POLE	18	0.689088	1.99547	0	0.000918764
GO Biological Process	CHROMOSOME_ORGANIZATION_AND_BIOGENESIS	116	0.478942	1.987	0	0.00106689
GO Biological Process	MICROTUBULE_ORGANIZING_CENTER_ORGANIZATION_AND_BIOGENESIS	16	0.696709	1.98277	0	0.00112752
GO Cellular Component	MICROTUBULE_CYTOSKELETON	148	0.458915	1.97282	0	0.00135139
GO Molecular Function	DOUBLE_STRANDED_DNA_BINDING	31	0.597686	1.97126	0	0.00138529
Reactome pathway	REACTOME_GLOBAL_GENOMIC_NER_GG_NER	32	0.594529	1.96883	0	0.0014185
Reactome pathway	REACTOME_ORC1_REMOVAL_FROM_CHROMATIN	63	0.522307	1.9684	0	0.00140964
GO Cellular Component	PROTEINACEOUS_EXTRACELLULAR_MATRIX	93	0.481331	1.96672	0	0.00143054
GO Molecular Function	INTEGRIN_BINDING	27	0.614849	1.96462	0	0.00145688
Reactome pathway	REACTOME_EXTRACELLULAR_MATRIX_ORGANIZATION	82	0.504099	1.96408	0	0.00146545
GO Cellular Component	MITOCHONDRIAL_PART	129	0.457059	1.96209	0	0.00148585
GO Cellular Component	DNA_DIRECTED_RNA_POLYMERASEII_HOLOENZYME	65	0.512008	1.95619	0	0.0016162
GO Cellular Component	EXTRACELLULAR_MATRIX	95	0.477774	1.95463	0	0.00162395
Reactome pathway	REACTOME_APC_C_CDC20_MEDIATED_DEGRADATION_OF_CYCLIN_B	18	0.671438	1.95044	0	0.00176831
GO Biological Process	INTERPHASE	64	0.51641	1.94766	0	0.00179773
GO Biological Process	DNA_DAMAGE_CHECKPOINT	18	0.673119	1.94709	0	0.00179837
GO Molecular Function	RNA_POLYMERASE_ACTIVITY	16	0.713814	1.94331	0	0.00187202
Reactome pathway	REACTOME_AMINO_ACID_SYNTHESIS_AND_INTERCONVERSION_TRANSAMINATION	15	0.692626	1.93571	0	0.00209099
GO Biological Process	TRANSCRIPTION_INITIATION_FROM_RNA_POLYMERASE_II_PROMOTER	28	0.605449	1.92721	0	0.00233983
Reactome pathway	REACTOME_CLEAVAGE_OF_GROWING_TRANSCRIPT_IN_THE_TERMINATION_REGION_	37	0.56292	1.92649	0	0.00234844
GO Cellular Component	NUCLEOLAR_PART	18	0.685981	1.92568	0	0.00235119
BioCarta pathway	BIOCARTA_PROTEASOME_PATHWAY	26	0.608581	1.92556	0	0.00234327
KEGG pathway	KEGG_OOCYTE_MEIOSIS	101	0.470067	1.92242	0	0.00246563
GO Biological Process	INTERPHASE_OF_MITOTIC_CELL_CYCLE	58	0.51737	1.92206	0	0.00246798
GO Biological Process	DNA_REPAIR	120	0.463818	1.92174	0	0.00245939
GO Biological Process	RNA_SPLICINGVIA_TRANSESTERIFICATION_REACTIONS	29	0.602891	1.9208	0.0015361	0.00248286
BioCarta pathway	BIOCARTA_G1_PATHWAY	28	0.597043	1.92036	0	0.00246906
GO Biological Process	MITOTIC_CELL_CYCLE_CHECKPOINT	20	0.655494	1.91803	0.00318471	0.00253469
Reactome pathway	REACTOME_PHOSPHORYLATION_OF_THE_APC_C	16	0.694933	1.91767	0.00337268	0.00252596
GO Molecular Function	RIBONUCLEASE_ACTIVITY	21	0.638616	1.91574	0	0.00254348
Reactome pathway	REACTOME_DEADENYLATION_DEPENDENT_MRNA_DECAY	44	0.547975	1.91555	0	0.00254005
Reactome pathway	REACTOME_APC_C_CDC20_MEDIATED_DEGRADATION_OF_MITOTIC_PROTEINS	62	0.504703	1.91152	0	0.00265591
GO Biological Process	TRANSCRIPTION_INITIATION	34	0.573635	1.9103	0	0.00269268
GO Molecular Function	NUCLEASE_ACTIVITY	51	0.526071	1.90974	0	0.00267828
Reactome pathway	REACTOME_APC_C_CDH1_MEDIATED_DEGRADATION_OF_CDC20_AND_OTHER_APC_C_CDH1_TARGETED_PROTEINS_IN_LATE_MITOSIS_EARLY_G1	62	0.507351	1.90916	0	0.00268443
GO Biological Process	DNA_RECOMBINATION	44	0.551854	1.9077	0	0.00274615
GO Cellular Component	NUCLEOPLASM	261	0.412648	1.90523	0	0.00282209
GO Cellular Component	MITOCHONDRIAL_RIBOSOME	20	0.643901	1.90343	0.00160772	0.0028772
Reactome pathway	REACTOME_PREFOLDIN_MEDIATED_TRANSFER_OF_SUBSTRATE_TO_CCT_TRIC	25	0.605177	1.88828	0	0.00358854
GO Cellular Component	MITOCHONDRION	316	0.40495	1.88426	0	0.00377799
TF motif	TMTCGCGANR_UNKNOWN	148	0.436628	1.88143	0	0.00394595
GO Biological Process	CENTROSOME_ORGANIZATION_AND_BIOGENESIS	15	0.688395	1.88089	0	0.00394539
Reactome pathway	REACTOME_MRNA_3_END_PROCESSING	30	0.579913	1.88043	0.00159744	0.00394485
TF motif	GCGSCMNTTT_UNKNOWN	65	0.493764	1.8795	0	0.00397341
KEGG pathway	KEGG_BASE_EXCISION_REPAIR	31	0.564293	1.87911	0.00151976	0.00396292
GO Cellular Component	ORGANELLAR_RIBOSOME	20	0.643901	1.87698	0	0.00408204
GO Biological Process	RIBOSOME_BIOGENESIS_AND_ASSEMBLY	17	0.665046	1.87649	0	0.00409039
GO Molecular Function	LIGASE_ACTIVITY	96	0.466868	1.87222	0	0.00429345
Reactome pathway	REACTOME_RNA_POL_II_PRE_TRANSCRIPTION_EVENTS	55	0.504022	1.87217	0	0.0042722
GO Molecular Function	DRUG_BINDING	16	0.665905	1.87142	0	0.00429357
Reactome pathway	REACTOME_MRNA_CAPPING	27	0.588967	1.86816	0	0.00445032
GO Biological Process	PROTEIN_RNA_COMPLEX_ASSEMBLY	55	0.511134	1.86661	0	0.00448453
GO Molecular Function	DNA_DEPENDENT_ATPASE_ACTIVITY	22	0.62063	1.86424	0	0.00463494
TF motif	V$E2F1_Q4	229	0.412822	1.86315	0	0.00467249
GO Biological Process	NUCLEOBASENUCLEOSIDENUCLEOTIDE_AND_NUCLEIC_ACID_TRANSPORT	30	0.58083	1.86285	0	0.00466826
Reactome pathway	REACTOME_CDT1_ASSOCIATION_WITH_THE_CDC6_ORC_ORIGIN_COMPLEX	52	0.51148	1.85697	0	0.00512149
Reactome pathway	REACTOME_MICRORNA_MIRNA_BIOGENESIS	21	0.622934	1.85364	0	0.00534705
GO Molecular Function	OXIDOREDUCTASE_ACTIVITY_ACTING_ON_THE_ALDEHYDE_OR_OXO_GROUP_OF_DONORSNAD_OR_NADP_AS_ACCEPTOR	15	0.673472	1.85052	0.00164745	0.00553418
GO Cellular Component	RIBOSOMAL_SUBUNIT	17	0.655577	1.84541	0.00177936	0.00598149
Reactome pathway	REACTOME_BRANCHED_CHAIN_AMINO_ACID_CATABOLISM	17	0.652605	1.84298	0.00163399	0.00617326
GO Biological Process	MITOTIC_SISTER_CHROMATID_SEGREGATION	15	0.677423	1.83914	0.00167504	0.00646637
Reactome pathway	REACTOME_CITRIC_ACID_CYCLE_TCA_CYCLE	18	0.629379	1.83143	0.00331126	0.00703627
GO Molecular Function	STRUCTURE_SPECIFIC_DNA_BINDING	52	0.504109	1.83005	0.0014881	0.00708773
GO Molecular Function	TRANSLATION_INITIATION_FACTOR_ACTIVITY	22	0.604696	1.82794	0.0033389	0.00718695
Reactome pathway	REACTOME_CONVERSION_FROM_APC_C_CDC20_TO_APC_C_CDH1_IN_LATE_ANAPHASE	16	0.659137	1.82696	0.00166113	0.00721947
KEGG pathway	KEGG_CITRATE_CYCLE_TCA_CYCLE	29	0.565468	1.82543	0.00473934	0.0073179
GO Biological Process	SISTER_CHROMATID_SEGREGATION	16	0.662147	1.82527	0	0.0073065
GO Molecular Function	TRANSLATION_FACTOR_ACTIVITY_NUCLEIC_ACID_BINDING	35	0.540302	1.82329	0	0.00744189
Reactome pathway	REACTOME_REGULATORY_RNA_PATHWAYS	24	0.597162	1.82275	0	0.00743849
GO Cellular Component	MITOCHONDRIAL_MATRIX	44	0.514304	1.82163	0	0.00749909
Reactome pathway	REACTOME_UNFOLDED_PROTEIN_RESPONSE	74	0.475502	1.82073	0	0.00756367
Reactome pathway	REACTOME_DESTABILIZATION_OF_MRNA_BY_TRISTETRAPROLIN_TTP	17	0.645904	1.81891	0.00497512	0.0076874
GO Cellular Component	BASEMENT_MEMBRANE	36	0.539456	1.8156	0.00468019	0.0079358
GO Molecular Function	HELICASE_ACTIVITY	51	0.504815	1.8143	0.00296296	0.00801893
Reactome pathway	REACTOME_ASSOCIATION_OF_TRIC_CCT_WITH_TARGET_PROTEINS_DURING_BIOSYNTHESIS	26	0.570053	1.81352	0.00490196	0.00805526
Reactome pathway	REACTOME_GLUCOSE_TRANSPORT	36	0.532458	1.80509	0.00151976	0.00896777
microRNA motif	ACCATTT,MIR-522	147	0.416184	1.80101	0	0.00928677
GO Cellular Component	DNA_DIRECTED_RNA_POLYMERASE_COMPLEX	18	0.624618	1.80079	0.00164204	0.00927977
GO Molecular Function	ENDONUCLEASE_ACTIVITY	24	0.592271	1.80075	0.00483092	0.00925211
GO Biological Process	MICROTUBULE_CYTOSKELETON_ORGANIZATION_AND_BIOGENESIS	35	0.532422	1.79986	0.00147059	0.00931952
GO Cellular Component	MICROTUBULE	32	0.544536	1.7978	0	0.00953285
Reactome pathway	REACTOME_RECRUITMENT_OF_MITOTIC_CENTROSOME_PROTEINS_AND_COMPLEXES	59	0.481307	1.79584	0.00290698	0.00971555
GO Biological Process	RNA_EXPORT_FROM_NUCLEUS	19	0.618145	1.79393	0.00498339	0.00989325
Reactome pathway	REACTOME_CYCLIN_E_ASSOCIATED_EVENTS_DURING_G1_S_TRANSITION_	60	0.4768	1.78946	0	0.0103395
KEGG pathway	KEGG_DRUG_METABOLISM_CYTOCHROME_P450	40	0.51496	1.78908	0.00149925	0.0103323
Reactome pathway	REACTOME_AUTODEGRADATION_OF_CDH1_BY_CDH1_APC_C	54	0.486686	1.78898	0	0.010297
GO Cellular Component	RNA_POLYMERASE_COMPLEX	18	0.624618	1.78663	0.00664452	0.0105484
GO Cellular Component	RIBOSOME	33	0.531471	1.78309	0.00328947	0.0109916
GO Biological Process	CELL_DIVISION	20	0.598914	1.782	0	0.0110566
GO Cellular Component	MITOCHONDRIAL_LUMEN	44	0.514304	1.781	0.00321027	0.011113
KEGG pathway	KEGG_ECM_RECEPTOR_INTERACTION	83	0.444657	1.78053	0	0.0111187
Reactome pathway	REACTOME_FORMATION_OF_RNA_POL_II_ELONGATION_COMPLEX_	40	0.518904	1.77736	0.00445104	0.0114716
Reactome pathway	REACTOME_RNA_POL_II_TRANSCRIPTION_PRE_INITIATION_AND_PROMOTER_OPENING	37	0.535159	1.77718	0.00310078	0.01146
KEGG pathway	KEGG_PROPANOATE_METABOLISM	30	0.548627	1.77209	0.00313972	0.0120445
GO Biological Process	MEIOTIC_CELL_CYCLE	34	0.538282	1.77142	0.0015456	0.0120809
GO Molecular Function	MICROTUBULE_BINDING	33	0.528563	1.76649	0.00610687	0.0127925
GO Cellular Component	MITOCHONDRIAL_INNER_MEMBRANE	57	0.47378	1.76622	0	0.0127796
Reactome pathway	REACTOME_ASPARAGINE_N_LINKED_GLYCOSYLATION	78	0.448888	1.76612	0	0.0127401
Reactome pathway	REACTOME_PROTEIN_FOLDING	48	0.487027	1.76415	0	0.0129925
microRNA motif	ATAACCT,MIR-154	58	0.471095	1.76388	0	0.0129751
Reactome pathway	REACTOME_REGULATION_OF_MRNA_STABILITY_BY_PROTEINS_THAT_BIND_AU_RICH_ELEMENTS	77	0.449111	1.7624	0	0.0131155
TF motif	V$NFMUE1_Q6	220	0.392818	1.76218	0	0.0130943
KEGG pathway	KEGG_PROGESTERONE_MEDIATED_OOCYTE_MATURATION	82	0.450689	1.76188	0.00140449	0.0130919
GO Cellular Component	NUCLEAR_DNA_DIRECTED_RNA_POLYMERASE_COMPLEX	18	0.624618	1.75883	0.00996678	0.0135718
Reactome pathway	REACTOME_METABOLISM_OF_MRNA	176	0.397708	1.75214	0	0.0145182
GO Biological Process	RESPONSE_TO_DNA_DAMAGE_STIMULUS	154	0.406321	1.75167	0	0.014521
GO Molecular Function	EXTRACELLULAR_MATRIX_STRUCTURAL_CONSTITUENT	24	0.55765	1.74836	0.00831947	0.0150157
GO Biological Process	CELL_PROLIFERATION_GO_0008283	473	0.364532	1.7472	0	0.0151195
GO Cellular Component	MITOCHONDRIAL_ENVELOPE	86	0.431032	1.74627	0	0.015292
Reactome pathway	REACTOME_RNA_POL_I_RNA_POL_III_AND_MITOCHONDRIAL_TRANSCRIPTION	87	0.439617	1.74567	0.00137741	0.0153317
Reactome pathway	REACTOME_METABOLISM_OF_PROTEINS	368	0.366842	1.74486	0	0.0153929
GO Molecular Function	TRANSLATION_REGULATOR_ACTIVITY	37	0.512839	1.73834	0.00153846	0.016506
GO Cellular Component	NUCLEOPLASM_PART	200	0.389916	1.73801	0	0.0165051
GO Molecular Function	SINGLE_STRANDED_DNA_BINDING	32	0.53521	1.73607	0.0015361	0.0167543
TF motif	V$ELK1_02	238	0.385867	1.73449	0	0.016977
GO Cellular Component	ORGANELLE_INNER_MEMBRANE	65	0.455319	1.73247	0	0.0172868
KEGG pathway	KEGG_GLYOXYLATE_AND_DICARBOXYLATE_METABOLISM	15	0.618855	1.73181	0.00651466	0.0173502
TF motif	GCCATNTTG_V$YY1_Q6	390	0.363556	1.73091	0	0.0174344
GO Molecular Function	UNFOLDED_PROTEIN_BINDING	40	0.493774	1.72979	0.00468019	0.0176195
KEGG pathway	KEGG_BASAL_TRANSCRIPTION_FACTORS	33	0.524098	1.72584	0.00786164	0.0182799
GO Biological Process	AMINO_ACID_AND_DERIVATIVE_METABOLIC_PROCESS	99	0.419145	1.72308	0	0.0187225
GO Biological Process	SPLICEOSOME_ASSEMBLY	15	0.627238	1.71625	0.00505902	0.020065
GO Cellular Component	REPLICATION_FORK	17	0.601477	1.71504	0.00646204	0.0202522
GO Biological Process	RRNA_METABOLIC_PROCESS	15	0.625413	1.71466	0.00878735	0.0202725
GO Biological Process	CELLULAR_COMPONENT_ASSEMBLY	274	0.369706	1.71205	0	0.0207672
GO Cellular Component	EXTERNAL_SIDE_OF_PLASMA_MEMBRANE	15	0.631458	1.71186	0.0102916	0.0207303
KEGG pathway	KEGG_FATTY_ACID_METABOLISM	34	0.522857	1.71112	0.00319489	0.0207723
TF motif	TAANNYSGCG_UNKNOWN	75	0.437655	1.71101	0.00283286	0.0207018
GO Molecular Function	LIGASE_ACTIVITY_FORMING_CARBON_NITROGEN_BONDS	68	0.440366	1.71035	0.00145773	0.0207705
microRNA motif	CATGTAA,MIR-496	171	0.390546	1.7099	0	0.0208182
GO Biological Process	AMINO_ACID_CATABOLIC_PROCESS	25	0.54701	1.70979	0.00991735	0.0207785
KEGG pathway	KEGG_GLYCINE_SERINE_AND_THREONINE_METABOLISM	29	0.526958	1.70923	0.00464396	0.0208231
Reactome pathway	REACTOME_METABOLISM_OF_NUCLEOTIDES	71	0.442793	1.70909	0	0.0207705
Reactome pathway	REACTOME_FORMATION_OF_TRANSCRIPTION_COUPLED_NER_TC_NER_REPAIR_COMPLEX	27	0.539324	1.70832	0.00629921	0.0208582
Reactome pathway	REACTOME_PROCESSING_OF_CAPPED_INTRONLESS_PRE_MRNA	21	0.56169	1.7072	0.00782473	0.0210177
TF motif	TTCNRGNNNNTTC_V$HSF_Q6	142	0.401013	1.70562	0	0.0212992
Reactome pathway	REACTOME_LOSS_OF_NLP_FROM_MITOTIC_CENTROSOMES	53	0.466491	1.70446	0.00436681	0.0214634
GO Biological Process	AMINO_ACID_METABOLIC_PROCESS	77	0.43437	1.7032	0	0.0216782
GO Molecular Function	OXIDOREDUCTASE_ACTIVITY_ACTING_ON_THE_ALDEHYDE_OR_OXO_GROUP_OF_DONORS	20	0.582325	1.70314	0.00958466	0.0216202
microRNA motif	ATGAAGG,MIR-205	153	0.38846	1.70123	0	0.0219618
GO Biological Process	ORGANELLE_ORGANIZATION_AND_BIOGENESIS	446	0.353204	1.70094	0	0.0219392
GO Molecular Function	POLYSACCHARIDE_BINDING	34	0.497353	1.69658	0.00298954	0.0228517
KEGG pathway	KEGG_LYSINE_DEGRADATION	40	0.495647	1.6962	0.00463679	0.0228745
GO Biological Process	RIBONUCLEOTIDE_METABOLIC_PROCESS	15	0.615255	1.6941	0.0116279	0.0232731
Reactome pathway	REACTOME_RNA_POL_I_TRANSCRIPTION	54	0.467091	1.69408	0.00152439	0.023195
GO Cellular Component	SMALL_NUCLEAR_RIBONUCLEOPROTEIN_COMPLEX	19	0.5728	1.69387	0.0138408	0.0231494
BioCarta pathway	BIOCARTA_TEL_PATHWAY	18	0.597776	1.69364	0.00841751	0.0231486
GO Molecular Function	PHOSPHOTRANSFERASE_ACTIVITY_PHOSPHATE_GROUP_AS_ACCEPTOR	18	0.57312	1.69214	0.0100671	0.0234553
Reactome pathway	REACTOME_RNA_POL_I_TRANSCRIPTION_TERMINATION	19	0.582951	1.69133	0.00980392	0.0235869
BioCarta pathway	BIOCARTA_ARF_PATHWAY	17	0.597176	1.68971	0.0118243	0.0238816
Reactome pathway	REACTOME_DIABETES_PATHWAYS	122	0.402399	1.6895	0.00265604	0.0238441
TF motif	ACTAYRNNNCCCR_UNKNOWN	427	0.353212	1.68839	0	0.0240065
GO Biological Process	CYTOKINESIS	18	0.587527	1.68723	0.016	0.0241713
GO Biological Process	MACROMOLECULAR_COMPLEX_ASSEMBLY	257	0.370539	1.68407	0	0.0248521
GO Molecular Function	CALCIUM_ION_BINDING	93	0.419532	1.68372	0	0.0248925
BioCarta pathway	BIOCARTA_SHH_PATHWAY	15	0.608401	1.68202	0.0174825	0.0252661
GO Biological Process	NUCLEOCYTOPLASMIC_TRANSPORT	81	0.424574	1.68016	0	0.0256866
GO Biological Process	ER_TO_GOLGI_VESICLE_MEDIATED_TRANSPORT	18	0.58263	1.68007	0.0128824	0.0256288
GO Biological Process	NUCLEOBASENUCLEOSIDE_AND_NUCLEOTIDE_METABOLIC_PROCESS	50	0.474736	1.6787	0.00280505	0.0259443
Reactome pathway	REACTOME_DESTABILIZATION_OF_MRNA_BY_KSRP	17	0.585981	1.67809	0.0153846	0.0260293
BioCarta pathway	BIOCARTA_MTOR_PATHWAY	22	0.556635	1.67717	0.0113452	0.0262178
Reactome pathway	REACTOME_CLASS_I_MHC_MEDIATED_ANTIGEN_PROCESSING_PRESENTATION	225	0.367927	1.67422	0	0.0269604
GO Biological Process	PROTEIN_MODIFICATION_BY_SMALL_PROTEIN_CONJUGATION	42	0.480669	1.67042	0.00898204	0.0279393
GO Biological Process	AMINE_CATABOLIC_PROCESS	27	0.529773	1.66882	0.00647249	0.0282407
TF motif	V$NRF1_Q6	242	0.367038	1.66689	0	0.0286626
Reactome pathway	REACTOME_TRANSLATION	112	0.402671	1.66649	0.00136612	0.0286959
GO Molecular Function	DNA_HELICASE_ACTIVITY	25	0.542216	1.66615	0.00783699	0.028717
GO Biological Process	DNA_DAMAGE_RESPONSESIGNAL_TRANSDUCTION	32	0.499682	1.66514	0.00461538	0.0288477
GO Molecular Function	GLYCOSAMINOGLYCAN_BINDING	32	0.509303	1.66316	0.011236	0.0292145
microRNA motif	GTGCAAA,MIR-507	122	0.396874	1.66222	0.00134228	0.0293697
Reactome pathway	REACTOME_CHONDROITIN_SULFATE_DERMATAN_SULFATE_METABOLISM	47	0.461187	1.6619	0.00573888	0.0293526
microRNA motif	TTGGGAG,MIR-150	87	0.41547	1.66123	0.00408719	0.0294676
Reactome pathway	REACTOME_RNA_POL_III_TRANSCRIPTION_INITIATION_FROM_TYPE_2_PROMOTER	22	0.543869	1.66081	0.0207006	0.0295236
GO Biological Process	NUCLEAR_TRANSPORT	82	0.418929	1.66021	0.00137363	0.0295973
BioCarta pathway	BIOCARTA_CELLCYCLE_PATHWAY	22	0.550163	1.65841	0.0129032	0.03002
GO Biological Process	RNA_CATABOLIC_PROCESS	18	0.566377	1.65762	0.025	0.0301989
BioCarta pathway	BIOCARTA_EIF4_PATHWAY	24	0.54449	1.6558	0.00787402	0.0307187
TF motif	CRGAARNNNNCGA_UNKNOWN	46	0.458934	1.65395	0.00723589	0.0311776
Reactome pathway	REACTOME_ANTIVIRAL_MECHANISM_BY_IFN_STIMULATED_GENES	56	0.444854	1.65362	0.00719425	0.0311701
Reactome pathway	REACTOME_NCAM1_INTERACTIONS	39	0.487488	1.65	0.00921659	0.0322532
microRNA motif	CAGTATT,MIR-200B,MIR-200C,MIR-429	452	0.344256	1.64976	0	0.0322284
microRNA motif	TTCCGTT,MIR-191	28	0.505961	1.64918	0.0140625	0.0322923
GO Cellular Component	CONDENSED_NUCLEAR_CHROMOSOME	18	0.564187	1.648	0.0207668	0.0325691
GO Biological Process	G1_S_TRANSITION_OF_MITOTIC_CELL_CYCLE	27	0.523638	1.64615	0.0100334	0.0330794
GO Molecular Function	NUCLEOBASENUCLEOSIDENUCLEOTIDE_KINASE_ACTIVITY	25	0.531303	1.64615	0.0114193	0.0329871
TF motif	GKCGCNNNNNNNTGAYG_UNKNOWN	56	0.444569	1.64608	0.0119403	0.0329067
GO Biological Process	POSITIVE_REGULATION_OF_CELL_CYCLE	16	0.596025	1.64295	0.0197368	0.0337707
GO Biological Process	ORGANELLE_LOCALIZATION	25	0.526451	1.64273	0.0239234	0.0337414
GO Molecular Function	RNA_SPLICING_FACTOR_ACTIVITYTRANSESTERIFICATION_MECHANISM	18	0.562342	1.63812	0.0161812	0.0350392
GO Biological Process	TRANSLATIONAL_INITIATION	33	0.482996	1.63639	0.0125786	0.0354214
GO Biological Process	PEPTIDYL_AMINO_ACID_MODIFICATION	59	0.437372	1.63549	0.00721501	0.035657
GO Molecular Function	S_ADENOSYLMETHIONINE_DEPENDENT_METHYLTRANSFERASE_ACTIVITY	22	0.544037	1.63392	0.0241935	0.0360993
TF motif	V$GATA1_01	229	0.359528	1.63378	0	0.0360528
Reactome pathway	REACTOME_MITOCHONDRIAL_TRNA_AMINOACYLATION	20	0.548806	1.6331	0.0234899	0.0361944
KEGG pathway	KEGG_UBIQUITIN_MEDIATED_PROTEOLYSIS	131	0.386703	1.63165	0	0.0365652
Reactome pathway	REACTOME_PACKAGING_OF_TELOMERE_ENDS	28	0.504525	1.63115	0.0207668	0.036616
GO Biological Process	AMINE_METABOLIC_PROCESS	135	0.38146	1.62933	0	0.0370575
microRNA motif	TCTGATA,MIR-361	82	0.412331	1.62763	0.00284091	0.0375463
Reactome pathway	REACTOME_ANTIGEN_PROCESSING_UBIQUITINATION_PROTEASOME_DEGRADATION	193	0.366834	1.62682	0.00245098	0.0376571
GO Cellular Component	PROTEASOME_COMPLEX	22	0.537899	1.62583	0.0189274	0.0378642
TF motif	V$PAX3_01	21	0.546358	1.6248	0.0225303	0.038129
Reactome pathway	REACTOME_DESTABILIZATION_OF_MRNA_BY_BRF1	17	0.580335	1.6247	0.0169492	0.0380754
microRNA motif	ATAGGAA,MIR-202	98	0.396292	1.62344	0.00275103	0.0384082
GO Cellular Component	NUCLEAR_CHROMOSOME	51	0.446283	1.62341	0.00736377	0.038314
Reactome pathway	REACTOME_SCFSKP2_MEDIATED_DEGRADATION_OF_P27_P21	51	0.447333	1.62277	0.00737463	0.0384098
Reactome pathway	REACTOME_FORMATION_OF_THE_HIV1_EARLY_ELONGATION_COMPLEX	31	0.496736	1.62254	0.0127592	0.0383747
Reactome pathway	REACTOME_NCAM_SIGNALING_FOR_NEURITE_OUT_GROWTH	64	0.430218	1.61931	0.00431655	0.0394481
Reactome pathway	REACTOME_P53_INDEPENDENT_G1_S_DNA_DAMAGE_CHECKPOINT	46	0.453533	1.61758	0.00762195	0.039998
TF motif	V$GABP_B	247	0.353449	1.61754	0	0.0398954
TF motif	V$GATA2_01	99	0.39063	1.61675	0.0055788	0.0400831
Reactome pathway	REACTOME_A_TETRASACCHARIDE_LINKER_SEQUENCE_IS_REQUIRED_FOR_GAG_SYNTHESIS	25	0.520204	1.61666	0.0214521	0.0400179
microRNA motif	CTTGTAT,MIR-381	199	0.36134	1.61658	0.00126422	0.039937
Reactome pathway	REACTOME_MITOCHONDRIAL_PROTEIN_IMPORT	44	0.457073	1.61397	0.00927357	0.0407414
TF motif	KMCATNNWGGA_UNKNOWN	79	0.407561	1.6137	0.00436047	0.0407141
Reactome pathway	REACTOME_AMYLOIDS	49	0.446439	1.61283	0.011994	0.0409045
KEGG pathway	KEGG_HEDGEHOG_SIGNALING_PATHWAY	53	0.445273	1.61239	0.00601504	0.0409258
KEGG pathway	KEGG_BUTANOATE_METABOLISM	31	0.495186	1.61139	0.0156986	0.041211
GO Cellular Component	UBIQUITIN_LIGASE_COMPLEX	26	0.509644	1.61128	0.0190476	0.0411386
GO Biological Process	PROTEIN_UBIQUITINATION	39	0.467102	1.60906	0.0205371	0.0418193
KEGG pathway	KEGG_PROTEIN_EXPORT	22	0.536063	1.6078	0.0144231	0.0421252
GO Biological Process	RESPONSE_TO_ENDOGENOUS_STIMULUS	189	0.362263	1.60664	0.00124069	0.0424465
Reactome pathway	REACTOME_SCF_BETA_TRCP_MEDIATED_DEGRADATION_OF_EMI1	47	0.452614	1.60491	0.0122511	0.0430413
Reactome pathway	REACTOME_ACTIVATION_OF_CHAPERONE_GENES_BY_XBP1S	43	0.455247	1.60246	0.00759878	0.0439438
GO Biological Process	MUSCLE_CELL_DIFFERENTIATION	22	0.532863	1.60139	0.0288625	0.0442658
GO Biological Process	MICROTUBULE_BASED_PROCESS	79	0.408734	1.59872	0.00402685	0.0451792
Reactome pathway	REACTOME_PROLONGED_ERK_ACTIVATION_EVENTS	18	0.555903	1.5961	0.0275527	0.0461646
GO Biological Process	DOUBLE_STRAND_BREAK_REPAIR	23	0.526245	1.59414	0.0210356	0.0468273
Reactome pathway	REACTOME_ELONGATION_ARREST_AND_RECOVERY	29	0.493937	1.59414	0.0187713	0.0467044
Reactome pathway	REACTOME_PERK_REGULATED_GENE_EXPRESSION	26	0.517769	1.59392	0.028481	0.0466998
GO Biological Process	REGULATION_OF_CYCLIN_DEPENDENT_PROTEIN_KINASE_ACTIVITY	40	0.466723	1.59313	0.0183486	0.0468627
GO Molecular Function	TUBULIN_BINDING	47	0.445011	1.59235	0.00890208	0.047112
GO Molecular Function	ATP_DEPENDENT_HELICASE_ACTIVITY	27	0.499073	1.59232	0.020155	0.0469995
Reactome pathway	REACTOME_ANTIGEN_PRESENTATION_FOLDING_ASSEMBLY_AND_PEPTIDE_LOADING_OF_CLASS_I_MHC	16	0.570091	1.59198	0.0262697	0.0470039
Reactome pathway	REACTOME_REGULATION_OF_INSULIN_LIKE_GROWTH_FACTOR_IGF_ACTIVITY_BY_INSULIN_LIKE_GROWTH_FACTOR_BINDING_PROTEINS_IGFBPS	15	0.583509	1.59111	0.0391156	0.0472504
Reactome pathway	REACTOME_AUTODEGRADATION_OF_THE_E3_UBIQUITIN_LIGASE_COP1	45	0.444457	1.5903	0.0183767	0.0475054
TF motif	KRCTCNNNNMANAGC_UNKNOWN	45	0.446941	1.58997	0.00600601	0.0475283
GO Molecular Function	PROTEIN_COMPLEX_BINDING	50	0.434949	1.58851	0.00903614	0.0479673
TF motif	V$CHOP_01	223	0.349331	1.5875	0	0.0482819
Reactome pathway	REACTOME_DESTABILIZATION_OF_MRNA_BY_AUF1_HNRNP_D0	47	0.447014	1.5863	0.0138037	0.0486321
KEGG pathway	KEGG_BIOSYNTHESIS_OF_UNSATURATED_FATTY_ACIDS	21	0.532817	1.58293	0.0310458	0.0498532
BioCarta pathway	BIOCARTA_NO1_PATHWAY	25	0.507105	1.58151	0.0239617	0.0503521
Reactome pathway	REACTOME_RNA_POL_I_TRANSCRIPTION_INITIATION	22	0.515882	1.57851	0.0197694	0.0515076
microRNA motif	ATGTCAC,MIR-489	84	0.396708	1.57473	0.00956284	0.0530436
KEGG pathway	KEGG_TYROSINE_METABOLISM	37	0.468466	1.57335	0.0137195	0.0535434
GO Cellular Component	ENDOPLASMIC_RETICULUM	278	0.341224	1.57298	0.00118624	0.053594
microRNA motif	ATGCAGT,MIR-217	108	0.379403	1.57243	0.00414365	0.0537401
Reactome pathway	REACTOME_METABOLISM_OF_AMINO_ACIDS_AND_DERIVATIVES	183	0.355869	1.57166	0	0.0539548
GO Cellular Component	SPLICEOSOME	43	0.450918	1.57081	0.013373	0.0542245
Reactome pathway	REACTOME_ACTIVATION_OF_GENES_BY_ATF4	23	0.514555	1.57016	0.0178282	0.0543824
Reactome pathway	REACTOME_CDK_MEDIATED_PHOSPHORYLATION_AND_REMOVAL_OF_CDC6	44	0.442089	1.56752	0.0121396	0.0554765
GO Biological Process	SKELETAL_DEVELOPMENT	96	0.391296	1.56722	0.00528402	0.055455
GO Biological Process	CHROMATIN_ASSEMBLY_OR_DISASSEMBLY	24	0.511156	1.56666	0.0307443	0.055575
Reactome pathway	REACTOME_G1_PHASE	34	0.469836	1.5658	0.0233645	0.0558787
GO Cellular Component	CYTOSKELETAL_PART	219	0.349294	1.56543	0.00119904	0.0559267
TF motif	TCCCRNNRTGC_UNKNOWN	205	0.346836	1.5652	0.002457	0.0558952
GO Cellular Component	ER_GOLGI_INTERMEDIATE_COMPARTMENT	24	0.507287	1.56311	0.0243902	0.0567166
GO Molecular Function	GENERAL_RNA_POLYMERASE_II_TRANSCRIPTION_FACTOR_ACTIVITY	32	0.464458	1.56093	0.0187793	0.0576364
TF motif	V$CEBPGAMMA_Q6	232	0.343062	1.56013	0.0025	0.0579039
microRNA motif	ACTGAAA,MIR-30A-3P,MIR-30E-3P	189	0.348797	1.55776	0	0.0589378
microRNA motif	GTGTCAA,MIR-514	59	0.417469	1.55771	0.0160584	0.0588345
GO Biological Process	MEIOSIS_I	20	0.523729	1.55687	0.0306452	0.0591162
microRNA motif	ATTCTTT,MIR-186	263	0.339536	1.54973	0.00119904	0.0626293
GO Biological Process	MEMBRANE_LIPID_BIOSYNTHETIC_PROCESS	48	0.428802	1.54805	0.0233281	0.0633214
GO Biological Process	MYOBLAST_DIFFERENTIATION	17	0.554268	1.546	0.0393162	0.0642618
microRNA motif	TCCAGAG,MIR-518C	139	0.357172	1.54431	0.00538358	0.0650084
GO Biological Process	NITROGEN_COMPOUND_METABOLIC_PROCESS	148	0.356171	1.54426	0.00643501	0.0648738
microRNA motif	TTTGTAG,MIR-520D	318	0.325804	1.54394	0	0.0649124
TF motif	V$E2F1_Q3_01	227	0.340009	1.54347	0.002457	0.0649923
BioCarta pathway	BIOCARTA_G2_PATHWAY	22	0.519553	1.54219	0.0261438	0.0655611
GO Cellular Component	MITOCHONDRIAL_MEMBRANE_PART	45	0.43652	1.54189	0.0167173	0.0655347
BioCarta pathway	BIOCARTA_IGF1MTOR_PATHWAY	18	0.531291	1.54165	0.0459016	0.0655404
microRNA motif	AGGAGTG,MIR-483	62	0.412893	1.54113	0.0114123	0.0656918
Reactome pathway	REACTOME_ACTIVATION_OF_THE_MRNA_UPON_BINDING_OF_THE_CAP_BINDING_COMPLEX_AND_EIFS_AND_SUBSEQUENT_BINDING_TO_43S	43	0.43619	1.53834	0.0202492	0.0669594
TF motif	V$PAX6_01	92	0.378293	1.53719	0.0108992	0.0674069
GO Biological Process	ESTABLISHMENT_AND_OR_MAINTENANCE_OF_CHROMATIN_ARCHITECTURE	70	0.400743	1.53703	0.0069735	0.0673341
Reactome pathway	REACTOME_MEIOTIC_SYNAPSIS	51	0.425908	1.53555	0.0116959	0.0680178
Reactome pathway	REACTOME_REGULATION_OF_ORNITHINE_DECARBOXYLASE_ODC	46	0.432013	1.53366	0.0219619	0.0689294
GO Biological Process	BIOPOLYMER_CATABOLIC_PROCESS	111	0.372172	1.53362	0.00657895	0.068785
Reactome pathway	REACTOME_BIOSYNTHESIS_OF_THE_N_GLYCAN_PRECURSOR_DOLICHOL_LIPID_LINKED_OLIGOSACCHARIDE_LLO_AND_TRANSFER_TO_A_NASCENT_PROTEIN	26	0.487605	1.533	0.0443038	0.068978
TF motif	V$FOXJ2_01	168	0.34583	1.53086	0.00125313	0.0700257
TF motif	V$YY1_Q6	223	0.336812	1.53082	0.00121359	0.0698798
GO Biological Process	BRAIN_DEVELOPMENT	46	0.433222	1.5302	0.0242057	0.0700836
GO Biological Process	POSITIVE_REGULATION_OF_CELL_PROLIFERATION	140	0.359364	1.53012	0.00652741	0.0699885
GO Biological Process	NEGATIVE_REGULATION_OF_CELL_ADHESION	16	0.551473	1.52982	0.0402576	0.0699969
GO Molecular Function	CHROMATIN_BINDING	29	0.467495	1.52908	0.0347107	0.0702538
Reactome pathway	REACTOME_ARMS_MEDIATED_ACTIVATION	16	0.552408	1.52814	0.0392799	0.0706164
KEGG pathway	KEGG_ARGININE_AND_PROLINE_METABOLISM	49	0.42119	1.52763	0.0166163	0.0707493
Reactome pathway	REACTOME_P53_DEPENDENT_G1_DNA_DAMAGE_RESPONSE	51	0.422745	1.52589	0.0257967	0.0716271
GO Biological Process	NITROGEN_COMPOUND_CATABOLIC_PROCESS	29	0.473187	1.52551	0.0346457	0.0716856
microRNA motif	AGTCTAG,MIR-151	24	0.502364	1.52338	0.0321543	0.0728969
Reactome pathway	REACTOME_RNA_POL_III_TRANSCRIPTION	32	0.468008	1.52316	0.0315789	0.0728637
Reactome pathway	REACTOME_FORMATION_OF_THE_TERNARY_COMPLEX_AND_SUBSEQUENTLY_THE_43S_COMPLEX	35	0.455945	1.52019	0.0343214	0.0744707
TF motif	V$MYCMAX_01	237	0.335763	1.52015	0.00119617	0.0743274
GO Biological Process	CARBOXYLIC_ACID_METABOLIC_PROCESS	171	0.347033	1.51953	0.00127389	0.074535
Reactome pathway	REACTOME_PYRUVATE_METABOLISM_AND_CITRIC_ACID_TCA_CYCLE	39	0.430363	1.51763	0.0330827	0.0755678
GO Biological Process	MEIOTIC_RECOMBINATION	17	0.53428	1.51658	0.0273504	0.0760164
Reactome pathway	REACTOME_VIF_MEDIATED_DEGRADATION_OF_APOBEC3G	45	0.42815	1.51637	0.0287009	0.0759686
Reactome pathway	REACTOME_RNA_POL_III_TRANSCRIPTION_INITIATION_FROM_TYPE_3_PROMOTER	25	0.495974	1.51529	0.0334928	0.0764434
GO Biological Process	PROTEIN_IMPORT_INTO_NUCLEUS	45	0.42825	1.51487	0.0238095	0.0765367
KEGG pathway	KEGG_GAP_JUNCTION	83	0.383429	1.51464	0.0167131	0.0764878
GO Molecular Function	TRANSFERASE_ACTIVITY_TRANSFERRING_PENTOSYL_GROUPS	19	0.524855	1.51317	0.0474632	0.0772276
BioCarta pathway	BIOCARTA_MEF2D_PATHWAY	15	0.561285	1.51316	0.0551839	0.0770599
GO Biological Process	NEGATIVE_REGULATION_OF_NUCLEOBASENUCLEOSIDENUCLEOTIDE_AND_NUCLEIC_ACID_METABOLIC_PROCESS	192	0.342371	1.51162	0.00123457	0.0778887
KEGG pathway	KEGG_HISTIDINE_METABOLISM	27	0.472435	1.51034	0.02589	0.0784924
Reactome pathway	REACTOME_HS_GAG_DEGRADATION	20	0.508463	1.50963	0.035473	0.0787548
GO Cellular Component	MITOCHONDRIAL_MEMBRANE	76	0.38225	1.5095	0.0253879	0.0786437
TF motif	V$YY1_02	224	0.332803	1.50731	0.00241255	0.0797399
microRNA motif	ACTGCAG,MIR-17-3P	102	0.371806	1.50688	0.0111732	0.0798759
Reactome pathway	REACTOME_KINESINS	22	0.501263	1.50654	0.0436893	0.0798706
GO Biological Process	UBIQUITIN_CYCLE	47	0.419722	1.50589	0.0173228	0.0801273
microRNA motif	ACTGCCT,MIR-34B	209	0.335634	1.50578	0.00245098	0.0800225
Reactome pathway	REACTOME_GENERIC_TRANSCRIPTION_PATHWAY	210	0.335535	1.50541	0.005	0.0800772
GO Biological Process	ORGAN_MORPHOGENESIS	138	0.354361	1.50493	0.00662252	0.0801884
KEGG pathway	KEGG_FOCAL_ADHESION	192	0.338579	1.50437	0	0.0803772
TF motif	V$CEBPA_01	228	0.334123	1.50306	0.00363196	0.0810042
TF motif	V$SOX9_B1	226	0.331685	1.50292	0.003663	0.0809275
TF motif	V$CEBP_Q2	216	0.332976	1.50154	0	0.0816565
Reactome pathway	REACTOME_PYRIMIDINE_METABOLISM	24	0.494098	1.50025	0.0318792	0.0822312
Reactome pathway	REACTOME_PTM_GAMMA_CARBOXYLATION_HYPUSINE_FORMATION_AND_ARYLSULFATASE_ACTIVATION	22	0.501966	1.49975	0.0443686	0.0824275
TF motif	YTCCCRNNAGGY_UNKNOWN	67	0.398842	1.49964	0.0156028	0.0823301
Reactome pathway	REACTOME_RESOLUTION_OF_AP_SITES_VIA_THE_MULTIPLE_NUCLEOTIDE_PATCH_REPLACEMENT_PATHWAY	16	0.532005	1.49918	0.0467128	0.0824207
BioCarta pathway	BIOCARTA_NFAT_PATHWAY	48	0.424055	1.49745	0.0278207	0.0833323
BioCarta pathway	BIOCARTA_CTCF_PATHWAY	23	0.495907	1.49583	0.0363349	0.0842168
GO Biological Process	PHOSPHOLIPID_BIOSYNTHETIC_PROCESS	39	0.436384	1.49568	0.0342679	0.0841567
microRNA motif	AAGCAAT,MIR-137	207	0.333924	1.49531	0.00128535	0.0841685
microRNA motif	TGCAAAC,MIR-452	101	0.362937	1.49518	0.0147651	0.0840826
GO Cellular Component	ENDOMEMBRANE_SYSTEM	214	0.333317	1.49379	0.00248756	0.0848036
GO Molecular Function	PROTEIN_N_TERMINUS_BINDING	37	0.441062	1.49193	0.0408805	0.0858998
microRNA motif	GTCAGGA,MIR-378	56	0.39967	1.49014	0.0266854	0.0869096
GO Molecular Function	HYDROLASE_ACTIVITY_ACTING_ON_ACID_ANHYDRIDES	216	0.330976	1.48915	0.00477897	0.0873705
GO Biological Process	DNA_PACKAGING	31	0.458331	1.48827	0.0541353	0.0878026
GO Molecular Function	RNA_HELICASE_ACTIVITY	24	0.487359	1.48654	0.0589172	0.0887684
Reactome pathway	REACTOME_CROSS_PRESENTATION_OF_SOLUBLE_EXOGENOUS_ANTIGENS_ENDOSOMES	44	0.423359	1.48518	0.0409712	0.0895218
Reactome pathway	REACTOME_SYNTHESIS_AND_INTERCONVERSION_OF_NUCLEOTIDE_DI_AND_TRIPHOSPHATES	19	0.50766	1.48503	0.0580645	0.0894362
GO Biological Process	NUCLEOTIDE_METABOLIC_PROCESS	40	0.437589	1.48492	0.0334855	0.0893252
GO Molecular Function	CARBOHYDRATE_BINDING	61	0.394653	1.48373	0.0318841	0.0899525
TF motif	V$FOX_Q2	197	0.333561	1.48303	0.00615764	0.0903229
microRNA motif	ATATGCA,MIR-448	201	0.33166	1.47974	0.00863132	0.0924905
GO Cellular Component	MEDIATOR_COMPLEX	18	0.503658	1.47895	0.0563607	0.092886
GO Biological Process	ORGANIC_ACID_METABOLIC_PROCESS	173	0.33603	1.47723	0.00501253	0.0938787
GO Biological Process	NUCLEAR_IMPORT	46	0.409986	1.47195	0.0432836	0.0974735
Reactome pathway	REACTOME_METABOLISM_OF_CARBOHYDRATES	221	0.323018	1.47187	0.00243309	0.0973211
GO Cellular Component	EXTRACELLULAR_REGION_PART	298	0.313518	1.47062	0.00229095	0.0980335
TF motif	AACYNNNNTTCCS_UNKNOWN	92	0.36528	1.46989	0.0143062	0.0984281
Reactome pathway	REACTOME_SIGNALING_BY_WNT	60	0.39017	1.46964	0.035868	0.098401
GO Biological Process	REGULATION_OF_CELL_PROLIFERATION	287	0.317898	1.46938	0.00118064	0.0983878
BioCarta pathway	BIOCARTA_P53_PATHWAY	16	0.526296	1.46883	0.0657895	0.0986098
GO Cellular Component	ORGANELLE_MEMBRANE	284	0.319842	1.46873	0	0.0984855
Reactome pathway	REACTOME_RNA_POL_III_CHAIN_ELONGATION	16	0.525463	1.46596	0.0697306	0.100361
GO Molecular Function	AMINO_ACID_TRANSMEMBRANE_TRANSPORTER_ACTIVITY	29	0.457998	1.46582	0.037325	0.10027
GO Molecular Function	PHOSPHOINOSITIDE_BINDING	19	0.505738	1.46552	0.0617496	0.100324
GO Biological Process	RESPONSE_TO_RADIATION	59	0.397272	1.46489	0.0335878	0.100592
GO Biological Process	PROTEIN_FOLDING	57	0.390114	1.46433	0.0329513	0.100787
KEGG pathway	KEGG_BASAL_CELL_CARCINOMA	54	0.399735	1.46405	0.0326895	0.100788
Reactome pathway	REACTOME_SHC1_EVENTS_IN_EGFR_SIGNALING	15	0.533628	1.4628	0.0592105	0.101594
TF motif	KCCGNSWTTT_UNKNOWN	95	0.358894	1.46146	0.013624	0.102388
microRNA motif	TACTTGA,MIR-26A,MIR-26B	290	0.316282	1.46086	0.00117096	0.102659
TF motif	YYCATTCAWW_UNKNOWN	183	0.332155	1.45785	0.00765306	0.104856
GO Molecular Function	PYROPHOSPHATASE_ACTIVITY	214	0.32481	1.45718	0.0108434	0.105111
microRNA motif	AAGCCAT,MIR-135A,MIR-135B	315	0.311459	1.45635	0.00231214	0.105596
GO Cellular Component	NUCLEAR_BODY	30	0.460246	1.45534	0.0503145	0.106199
microRNA motif	ATACTGT,MIR-144	188	0.330189	1.45468	0.00615006	0.106536
GO Molecular Function	TRANSFERASE_ACTIVITY_TRANSFERRING_ALKYL_OR_ARYLOTHER_THAN_METHYLGROUPS	26	0.457959	1.45262	0.0616114	0.107943
Reactome pathway	REACTOME_HS_GAG_BIOSYNTHESIS	30	0.44672	1.45008	0.058642	0.109906
GO Biological Process	ESTABLISHMENT_OF_ORGANELLE_LOCALIZATION	18	0.519613	1.44784	0.0734558	0.11158
GO Biological Process	REGULATION_OF_CELL_ADHESION	31	0.438883	1.4458	0.0482315	0.112964
TF motif	GGCNKCCATNK_UNKNOWN	110	0.347481	1.44417	0.0235602	0.114181
Reactome pathway	REACTOME_TCA_CYCLE_AND_RESPIRATORY_ELECTRON_TRANSPORT	102	0.353376	1.44359	0.0173797	0.114469
GO Molecular Function	HEPARIN_BINDING	22	0.480017	1.44213	0.0741935	0.115471
GO Biological Process	NUCLEAR_EXPORT	32	0.439657	1.44134	0.0498442	0.115921
GO Biological Process	REGULATION_OF_MITOTIC_CELL_CYCLE	22	0.475715	1.43971	0.0591054	0.117095
Reactome pathway	REACTOME_FORMATION_OF_INCISION_COMPLEX_IN_GG_NER	20	0.489416	1.43849	0.0717781	0.117882
BioCarta pathway	BIOCARTA_P53HYPOXIA_PATHWAY	21	0.482527	1.435	0.0733333	0.120652
KEGG pathway	KEGG_PROTEASOME	42	0.410709	1.43487	0.0602782	0.120547
BioCarta pathway	BIOCARTA_AMI_PATHWAY	19	0.498882	1.43273	0.0743945	0.122182
Reactome pathway	REACTOME_RNA_POL_I_PROMOTER_OPENING	32	0.441037	1.43154	0.0584518	0.123084
GO Molecular Function	PHOSPHORIC_DIESTER_HYDROLASE_ACTIVITY	39	0.416605	1.42982	0.0492537	0.124322
Reactome pathway	REACTOME_INTEGRIN_CELL_SURFACE_INTERACTIONS	77	0.36528	1.42979	0.0352609	0.124126
TF motif	YGCANTGCR_UNKNOWN	117	0.339859	1.42978	0.0262467	0.123908
GO Biological Process	CELL_CELL_ADHESION	81	0.361711	1.42858	0.0249653	0.124846
KEGG pathway	KEGG_TGF_BETA_SIGNALING_PATHWAY	84	0.365564	1.42823	0.0368349	0.124888
TF motif	YGCGYRCGC_UNKNOWN	303	0.307511	1.42761	0.00449944	0.12524
GO Biological Process	CELL_RECOGNITION	18	0.499006	1.42532	0.0700525	0.127111
Reactome pathway	REACTOME_BASE_EXCISION_REPAIR	18	0.485557	1.42508	0.0792079	0.127063
GO Biological Process	LIPID_BIOSYNTHETIC_PROCESS	95	0.352958	1.42284	0.0138889	0.128795
GO Molecular Function	CATION_BINDING	193	0.316537	1.42266	0.00726392	0.128768
GO Biological Process	NEGATIVE_REGULATION_OF_TRANSCRIPTION	170	0.322206	1.4223	0.0148148	0.128882
microRNA motif	GTGCCAA,MIR-96	298	0.308052	1.42211	0.00344037	0.128854
GO Molecular Function	MICROTUBULE_MOTOR_ACTIVITY	16	0.515925	1.42142	0.0825083	0.129238
GO Biological Process	INTRACELLULAR_TRANSPORT	265	0.308356	1.42139	0.00592417	0.129021
Reactome pathway	REACTOME_GLYCOSAMINOGLYCAN_METABOLISM	106	0.344149	1.42119	0.0264624	0.128991
TF motif	CCGNMNNTNACG_UNKNOWN	72	0.370373	1.41965	0.0345821	0.130247
KEGG pathway	KEGG_BETA_ALANINE_METABOLISM	22	0.465172	1.41856	0.068254	0.131028
GO Molecular Function	TRANSFERASE_ACTIVITY_TRANSFERRING_GROUPS_OTHER_THAN_AMINO_ACYL_GROUPS	43	0.40405	1.41739	0.0653789	0.131958
microRNA motif	TAGCTTT,MIR-9	229	0.314563	1.41736	0.00863132	0.131759
TF motif	RRAGTTGT_UNKNOWN	241	0.311859	1.41688	0.0107143	0.131916
Reactome pathway	REACTOME_ADP_SIGNALLING_THROUGH_P2RY12	21	0.470639	1.41651	0.0822581	0.132027
GO Biological Process	PHOSPHOINOSITIDE_BIOSYNTHETIC_PROCESS	24	0.464793	1.41429	0.0747218	0.13395
Reactome pathway	REACTOME_DEADENYLATION_OF_MRNA	19	0.482967	1.41207	0.104132	0.13577
GO Biological Process	CHROMATIN_MODIFICATION	52	0.387555	1.41207	0.0455882	0.135527
GO Molecular Function	HYDROLASE_ACTIVITY_ACTING_ON_ESTER_BONDS	249	0.308917	1.41186	0.00118483	0.135482
GO Biological Process	CHROMATIN_ASSEMBLY	15	0.523128	1.41105	0.0858995	0.136071
Reactome pathway	REACTOME_ER_PHAGOSOME_PATHWAY	52	0.388873	1.41105	0.0376266	0.135834
microRNA motif	TGGTGCT,MIR-29A,MIR-29B,MIR-29C	497	0.292859	1.41059	0	0.136033
GO Cellular Component	NUCLEAR_CHROMOSOME_PART	32	0.425664	1.40847	0.0837359	0.137821
Reactome pathway	REACTOME_SIGNALING_BY_PDGF	114	0.343636	1.4084	0.0260756	0.137641
microRNA motif	AAAGGAT,MIR-501	124	0.335214	1.4059	0.0231362	0.13982
GO Biological Process	REGULATION_OF_TRANSLATIONAL_INITIATION	27	0.443175	1.40453	0.0592	0.140938
KEGG pathway	KEGG_N_GLYCAN_BIOSYNTHESIS	44	0.392354	1.40433	0.0520674	0.140888
GO Molecular Function	MRNA_BINDING	20	0.479639	1.40327	0.0765472	0.141699
microRNA motif	CATTTCA,MIR-203	269	0.304629	1.40235	0.0035461	0.142393
Reactome pathway	REACTOME_3_UTR_MEDIATED_TRANSLATIONAL_REGULATION	73	0.36411	1.40213	0.0355191	0.142339
Reactome pathway	REACTOME_REGULATION_OF_APOPTOSIS	54	0.383142	1.40211	0.0570175	0.142116
TF motif	AAGWWRNYGGC_UNKNOWN	110	0.336989	1.40192	0.033557	0.142075
GO Molecular Function	LIPID_BINDING	84	0.351701	1.40127	0.0428954	0.142513
Reactome pathway	REACTOME_ABORTIVE_ELONGATION_OF_HIV1_TRANSCRIPT_IN_THE_ABSENCE_OF_TAT	22	0.456167	1.40033	0.0729685	0.143224
GO Biological Process	REGULATION_OF_RNA_METABOLIC_PROCESS	438	0.288903	1.4002	0.00336323	0.143103
BioCarta pathway	BIOCARTA_ALK_PATHWAY	35	0.419941	1.39918	0.0589147	0.143936
TF motif	YRTCANNRCGC_UNKNOWN	62	0.373229	1.39915	0.0511696	0.143718
TF motif	V$NFY_Q6_01	238	0.307169	1.39854	0.00855746	0.144044
GO Molecular Function	SMALL_PROTEIN_CONJUGATING_ENZYME_ACTIVITY	52	0.378407	1.39765	0.0566319	0.144738
GO Molecular Function	STRUCTURAL_CONSTITUENT_OF_RIBOSOME	53	0.383376	1.39749	0.0401235	0.144629
TF motif	ATGGYGGA_UNKNOWN	99	0.340008	1.39632	0.0400553	0.145597
GO Biological Process	NUCLEOTIDE_BIOSYNTHETIC_PROCESS	19	0.477019	1.39628	0.102609	0.14538
microRNA motif	AGTCTTA,MIR-499	71	0.359019	1.39619	0.0496454	0.145231
microRNA motif	TGCTTTG,MIR-330	312	0.299792	1.39587	0.00234467	0.145285
GO Biological Process	TRANSCRIPTION_FROM_RNA_POLYMERASE_III_PROMOTER	18	0.475415	1.3958	0.0958904	0.14512
GO Biological Process	HOMOPHILIC_CELL_ADHESION	15	0.509359	1.39532	0.0969388	0.145347
TF motif	V$S8_01	226	0.309538	1.3944	0.0119617	0.146062
GO Biological Process	MUSCLE_DEVELOPMENT	91	0.346093	1.39367	0.0480769	0.146567
Reactome pathway	REACTOME_ACTIVATION_OF_NMDA_RECEPTOR_UPON_GLUTAMATE_BINDING_AND_POSTSYNAPTIC_EVENTS	33	0.414562	1.39321	0.0632716	0.146813
microRNA motif	ATGCACG,MIR-517B	19	0.484124	1.39297	0.0890756	0.146817
KEGG pathway	KEGG_PATHWAYS_IN_CANCER	318	0.296431	1.39122	0.00790068	0.148353
BioCarta pathway	BIOCARTA_CREB_PATHWAY	26	0.439302	1.38962	0.082391	0.149799
microRNA motif	GGGATGC,MIR-324-5P	48	0.380728	1.3894	0.0845481	0.14975
KEGG pathway	KEGG_PYRUVATE_METABOLISM	37	0.41585	1.38891	0.069697	0.150006
KEGG pathway	KEGG_TRYPTOPHAN_METABOLISM	38	0.408514	1.38866	0.0721966	0.149978
microRNA motif	TGTGTGA,MIR-377	189	0.312866	1.38752	0.0206986	0.150884
microRNA motif	AACTGAC,MIR-223	92	0.342042	1.38702	0.0313351	0.151171
TF motif	CCAATNNSNNNGCG_UNKNOWN	56	0.372501	1.38516	0.0542986	0.15295
TF motif	V$EVI1_06	20	0.469013	1.38501	0.0985222	0.152851
TF motif	V$USF2_Q6	234	0.304565	1.3844	0.0110159	0.153255
GO Biological Process	CELLULAR_PROTEIN_CATABOLIC_PROCESS	57	0.373776	1.38365	0.0554765	0.153793
TF motif	TNCATNTCCYR_UNKNOWN	122	0.332546	1.38233	0.0294906	0.154989
GO Molecular Function	ACID_AMINO_ACID_LIGASE_ACTIVITY	57	0.376322	1.38158	0.0530086	0.155596
BioCarta pathway	BIOCARTA_SPPA_PATHWAY	22	0.45639	1.37777	0.0749601	0.15945
GO Biological Process	PROTEIN_IMPORT	59	0.368506	1.3765	0.0576631	0.160626
GO Biological Process	CELLULAR_MACROMOLECULE_CATABOLIC_PROCESS	97	0.337328	1.37645	0.053719	0.160402
GO Molecular Function	GTP_BINDING	44	0.383555	1.37633	0.0665681	0.160289
TF motif	V$HTF_01	68	0.360114	1.37574	0.0725689	0.160701
GO Molecular Function	PHOSPHOLIPID_BINDING	44	0.388711	1.37508	0.058193	0.161169
GO Molecular Function	NUCLEOSIDE_TRIPHOSPHATASE_ACTIVITY	203	0.302145	1.37313	0.014742	0.163083
GO Biological Process	SKELETAL_MUSCLE_DEVELOPMENT	29	0.43028	1.37304	0.10443	0.162907
microRNA motif	TGCACTT,MIR-519C,MIR-519B,MIR-519A	425	0.28758	1.37236	0.00882029	0.163375
KEGG pathway	KEGG_PROSTATE_CANCER	86	0.344003	1.37236	0.0410959	0.163111
microRNA motif	GTGGTGA,MIR-197	68	0.355093	1.37231	0.0634006	0.162884
Reactome pathway	REACTOME_AXON_GUIDANCE	234	0.300847	1.37217	0.0178359	0.162776
TF motif	V$PAX4_04	202	0.306012	1.37213	0.0226415	0.162544
GO Molecular Function	EXOPEPTIDASE_ACTIVITY	31	0.420362	1.37049	0.0895062	0.164267
TF motif	V$CDC5_01	230	0.301172	1.369	0.0109091	0.16574
TF motif	V$ALPHACP1_01	239	0.300716	1.3688	0.00853659	0.165709
microRNA motif	ACTGTAG,MIR-139	119	0.328115	1.36755	0.0387183	0.166858
TF motif	V$MYCMAX_03	230	0.300364	1.36625	0.00718563	0.167919
GO Biological Process	CELL_MIGRATION	83	0.346973	1.36542	0.0435393	0.168556
microRNA motif	GTATTAT,MIR-369-3P	198	0.304432	1.3639	0.0241838	0.170046
Reactome pathway	REACTOME_RNA_POL_III_TRANSCRIPTION_TERMINATION	18	0.467432	1.36386	0.092437	0.169821
GO Cellular Component	CELL_SURFACE	77	0.350735	1.36336	0.049204	0.170144
GO Biological Process	GLYCEROPHOSPHOLIPID_BIOSYNTHETIC_PROCESS	30	0.424861	1.36185	0.0958466	0.171614
TF motif	V$CREB_Q3	233	0.301207	1.36091	0.013269	0.172482
GO Biological Process	PROTEIN_CATABOLIC_PROCESS	68	0.351911	1.36065	0.0640114	0.172542
Reactome pathway	REACTOME_TRANSPORT_TO_THE_GOLGI_AND_SUBSEQUENT_MODIFICATION	33	0.411354	1.36034	0.0942813	0.172632
GO Biological Process	REGULATION_OF_TRANSCRIPTIONDNA_DEPENDENT	430	0.284257	1.35818	0.00332963	0.174926
Reactome pathway	REACTOME_SRP_DEPENDENT_COTRANSLATIONAL_PROTEIN_TARGETING_TO_MEMBRANE	77	0.350248	1.35698	0.0560224	0.17616
microRNA motif	TAATGTG,MIR-323	155	0.315259	1.35691	0.0287958	0.175962
microRNA motif	TATCTGG,MIR-488	57	0.367261	1.35655	0.0885341	0.176113
GO Molecular Function	TRANSFERASE_ACTIVITY_TRANSFERRING_GLYCOSYL_GROUPS	106	0.32837	1.35622	0.0471698	0.176228
Reactome pathway	REACTOME_FATTY_ACYL_COA_BIOSYNTHESIS	17	0.479219	1.35598	0.116358	0.176268
GO Molecular Function	ATPASE_ACTIVITY	110	0.330722	1.3551	0.0527009	0.176989
GO Biological Process	CELLULAR_LOCALIZATION	351	0.286672	1.35356	0.011325	0.178661
BioCarta pathway	BIOCARTA_ATM_PATHWAY	20	0.469414	1.3533	0.11165	0.178678
microRNA motif	ACCAAAG,MIR-9	483	0.28111	1.35265	0.00654307	0.179227
GO Biological Process	ANGIOGENESIS	45	0.380365	1.35228	0.089838	0.179381
TF motif	V$MAX_01	245	0.29575	1.35224	0.0146879	0.179147
GO Biological Process	VIRAL_GENOME_REPLICATION	16	0.491177	1.3521	0.121711	0.179034
KEGG pathway	KEGG_GLUTATHIONE_METABOLISM	44	0.378184	1.35069	0.0863095	0.180591
TF motif	V$MYC_Q2	169	0.307113	1.35038	0.0250941	0.180712
GO Cellular Component	ENDOPLASMIC_RETICULUM_PART	94	0.331951	1.34885	0.0507042	0.182312
Reactome pathway	REACTOME_HEPARAN_SULFATE_HEPARIN_HS_GAG_METABOLISM	51	0.377539	1.34829	0.0855457	0.182723
TF motif	V$HOX13_01	41	0.38822	1.34791	0.0883721	0.182938
TF motif	AACWWCAANK_UNKNOWN	136	0.316601	1.34787	0.0505689	0.182715
GO Cellular Component	CHROMATIN	32	0.410488	1.34667	0.0990415	0.183947
KEGG pathway	KEGG_PRION_DISEASES	33	0.396641	1.34547	0.104455	0.185162
GO Molecular Function	DAMAGED_DNA_BINDING	19	0.472186	1.34505	0.128926	0.185464
TF motif	V$NFY_C	220	0.298379	1.34455	0.0220588	0.185785
GO Biological Process	GLUTAMATE_SIGNALING_PATHWAY	17	0.4763	1.34397	0.117073	0.186289
TF motif	TCCATTKW_UNKNOWN	214	0.297747	1.34339	0.01649	0.186689
GO Biological Process	VASCULATURE_DEVELOPMENT	52	0.365341	1.3433	0.0923994	0.186486
GO Biological Process	POSITIVE_REGULATION_OF_TRANSCRIPTION	136	0.314065	1.3419	0.0411311	0.187983
microRNA motif	GCTCTTG,MIR-335	85	0.335568	1.34038	0.0520984	0.189612
GO Biological Process	RESPONSE_TO_UV	25	0.425387	1.33942	0.126348	0.19068
GO Cellular Component	GOLGI_APPARATUS	216	0.298083	1.3394	0.0238379	0.190433
BioCarta pathway	BIOCARTA_CCR3_PATHWAY	22	0.43782	1.33931	0.134647	0.190245
GO Molecular Function	AMINE_TRANSMEMBRANE_TRANSPORTER_ACTIVITY	41	0.38592	1.33875	0.0875	0.190739
Reactome pathway	REACTOME_PURINE_METABOLISM	32	0.410606	1.33872	0.103236	0.190472
GO Molecular Function	ION_BINDING	249	0.290472	1.33863	0.0156438	0.190296
GO Cellular Component	CHROMATIN_REMODELING_COMPLEX	17	0.466519	1.33834	0.12272	0.190416
Reactome pathway	REACTOME_CHOLESTEROL_BIOSYNTHESIS	21	0.453266	1.33729	0.136364	0.191439
Reactome pathway	REACTOME_SULFUR_AMINO_ACID_METABOLISM	23	0.436558	1.33635	0.129542	0.192312
KEGG pathway	KEGG_CYSTEINE_AND_METHIONINE_METABOLISM	31	0.412013	1.3359	0.107692	0.192639
TF motif	CCAWWNAAGG_V$SRF_Q4	80	0.340482	1.33577	0.0679887	0.192539
KEGG pathway	KEGG_PHENYLALANINE_METABOLISM	17	0.477063	1.33236	0.136134	0.196735
GO Biological Process	CYTOSKELETON_ORGANIZATION_AND_BIOGENESIS	196	0.300078	1.33205	0.0289308	0.196886
GO Biological Process	CELL_MATRIX_ADHESION	36	0.392997	1.32938	0.0976744	0.200171
GO Biological Process	POSITIVE_REGULATION_OF_RNA_METABOLIC_PROCESS	117	0.318088	1.32924	0.0492676	0.200089
TF motif	V$MYCMAX_02	250	0.291072	1.32885	0.0194175	0.200295
TF motif	V$OCT_C	239	0.292885	1.32851	0.0236686	0.200482
GO Biological Process	POSITIVE_REGULATION_OF_NUCLEOBASENUCLEOSIDENUCLEOTIDE_AND_NUCLEIC_ACID_METABOLIC_PROCESS	146	0.307665	1.32841	0.048366	0.200334
Reactome pathway	REACTOME_PLC_BETA_MEDIATED_EVENTS	38	0.391123	1.32475	0.091195	0.204912
GO Biological Process	PROTEIN_TARGETING	103	0.325741	1.32344	0.0719041	0.206421
TF motif	V$CEBP_Q2_01	255	0.290558	1.32335	0.0190703	0.206259
KEGG pathway	KEGG_P53_SIGNALING_PATHWAY	63	0.352936	1.32183	0.0810015	0.208089
GO Biological Process	NEUROGENESIS	84	0.333851	1.32126	0.0686275	0.208581
GO Biological Process	AROMATIC_COMPOUND_METABOLIC_PROCESS	26	0.423486	1.32034	0.1424	0.209603
GO Molecular Function	SMALL_CONJUGATING_PROTEIN_LIGASE_ACTIVITY	51	0.362627	1.31843	0.0935143	0.211877
Reactome pathway	REACTOME_MYOGENESIS	26	0.427556	1.31832	0.108878	0.211718
Reactome pathway	REACTOME_INFLUENZA_VIRAL_RNA_TRANSCRIPTION_AND_REPLICATION	70	0.34865	1.31815	0.0912921	0.211626
GO Molecular Function	PROTEIN_HETERODIMERIZATION_ACTIVITY	76	0.33514	1.3181	0.0653789	0.211387
TF motif	V$E4F1_Q6	261	0.286408	1.31794	0.0309156	0.211292
BioCarta pathway	BIOCARTA_BARRESTIN_SRC_PATHWAY	15	0.475937	1.31755	0.151007	0.211515
microRNA motif	ATGTTTC,MIR-494	158	0.303104	1.31645	0.0485075	0.212753
GO Biological Process	CELL_SUBSTRATE_ADHESION	37	0.392136	1.3161	0.114374	0.212979
TF motif	AAAYRNCTG_UNKNOWN	352	0.278744	1.31592	0.015873	0.212947
GO Biological Process	RESPONSE_TO_STRESS	474	0.272647	1.31504	0.00985761	0.213852
TF motif	V$OCT1_02	198	0.294924	1.31478	0.0433705	0.213919
GO Biological Process	RESPONSE_TO_ABIOTIC_STIMULUS	88	0.327088	1.31449	0.0849057	0.213999
GO Cellular Component	TRANSCRIPTION_FACTOR_COMPLEX	82	0.331457	1.31361	0.0867133	0.214943
microRNA motif	TATTATA,MIR-374	276	0.284074	1.31296	0.0203349	0.215573
GO Biological Process	PROTEIN_TRANSPORT	148	0.306053	1.31282	0.0495437	0.215469
GO Biological Process	COVALENT_CHROMATIN_MODIFICATION	24	0.423857	1.31262	0.126418	0.215427
GO Biological Process	REGULATION_OF_TRANSCRIPTION_FROM_RNA_POLYMERASE_II_PROMOTER	274	0.283097	1.31143	0.0270907	0.216827
GO Cellular Component	CYTOSKELETON	339	0.279581	1.31075	0.0162602	0.217435
TF motif	V$AFP1_Q6	246	0.28708	1.31031	0.0272512	0.217781
BioCarta pathway	BIOCARTA_NOS1_PATHWAY	17	0.470493	1.31016	0.127517	0.217707
microRNA motif	CAGTGTT,MIR-141,MIR-200A	300	0.2812	1.30893	0.0254925	0.219035
TF motif	CCAWNWWNNNGGC_UNKNOWN	76	0.335496	1.30887	0.0836879	0.218816
GO Biological Process	POSITIVE_REGULATION_OF_TRANSCRIPTIONDNA_DEPENDENT	115	0.313689	1.30795	0.0609272	0.219811
GO Biological Process	STRIATED_MUSCLE_DEVELOPMENT	38	0.382955	1.3079	0.130971	0.219576
GO Biological Process	ESTABLISHMENT_OF_CELLULAR_LOCALIZATION	333	0.277636	1.3078	0.0253456	0.219394
GO Biological Process	GOLGI_VESICLE_TRANSPORT	48	0.361466	1.30704	0.0966258	0.220191
TF motif	V$HNF3_Q6	179	0.296825	1.30645	0.0393401	0.220717
microRNA motif	CCTGAGT,MIR-510	39	0.374977	1.30629	0.125201	0.220667
GO Biological Process	REGULATION_OF_CELLULAR_COMPONENT_ORGANIZATION_AND_BIOGENESIS	112	0.314493	1.30534	0.0757979	0.221765
GO Biological Process	EXTRACELLULAR_STRUCTURE_ORGANIZATION_AND_BIOGENESIS	27	0.41175	1.30333	0.132701	0.224282
GO Molecular Function	ISOMERASE_ACTIVITY	34	0.393224	1.30332	0.138365	0.223985
Reactome pathway	REACTOME_NITRIC_OXIDE_STIMULATES_GUANYLATE_CYCLASE	25	0.412153	1.30204	0.140033	0.225557
microRNA motif	ATCATGA,MIR-433	107	0.316316	1.30113	0.0691489	0.226567
GO Biological Process	MACROMOLECULE_CATABOLIC_PROCESS	130	0.311254	1.30106	0.0721925	0.226352
GO Molecular Function	ATPASE_ACTIVITY_COUPLED	91	0.321414	1.29757	0.0786207	0.231162
Reactome pathway	REACTOME_POST_TRANSLATIONAL_PROTEIN_MODIFICATION	167	0.298072	1.29668	0.0477387	0.232125
TF motif	ACTWSNACTNY_UNKNOWN	100	0.317225	1.29663	0.0848153	0.231862
GO Biological Process	CELLULAR_MORPHOGENESIS_DURING_DIFFERENTIATION	45	0.366965	1.29621	0.113095	0.232208
GO Molecular Function	LIPOPROTEIN_BINDING	18	0.446876	1.29585	0.181524	0.232413
TF motif	V$STAT1_02	236	0.284767	1.29496	0.0277108	0.23342
Reactome pathway	REACTOME_ACTIVATION_OF_KAINATE_RECEPTORS_UPON_GLUTAMATE_BINDING	28	0.405282	1.29452	0.138148	0.233777
GO Biological Process	CHROMATIN_REMODELING	23	0.424788	1.29424	0.16	0.233806
TF motif	V$FREAC4_01	141	0.300941	1.2941	0.0599739	0.233687
Reactome pathway	REACTOME_NONSENSE_MEDIATED_DECAY_ENHANCED_BY_THE_EXON_JUNCTION_COMPLEX	76	0.33354	1.29314	0.0934844	0.234802
KEGG pathway	KEGG_BLADDER_CANCER	41	0.373463	1.29248	0.134146	0.235458
microRNA motif	CCCACAT,MIR-299-3P	46	0.357702	1.29246	0.11713	0.235156
KEGG pathway	KEGG_SMALL_CELL_LUNG_CANCER	83	0.327782	1.28931	0.0837989	0.239777
microRNA motif	TTGGAGA,MIR-515-5P,MIR-519E	139	0.301293	1.28661	0.076723	0.243528
Reactome pathway	REACTOME_OPIOID_SIGNALLING	72	0.33026	1.28646	0.106145	0.243458
GO Biological Process	TRANSCRIPTION_FROM_RNA_POLYMERASE_II_PROMOTER	430	0.268856	1.28604	0.0306681	0.243729
TF motif	TGATTTRY_V$GFI1_01	271	0.280012	1.28599	0.0448113	0.243491
Reactome pathway	REACTOME_SIGNALLING_TO_P38_VIA_RIT_AND_RIN	15	0.470389	1.28522	0.161972	0.24432
TF motif	V$USF_01	241	0.28236	1.28419	0.0452381	0.245581
GO Biological Process	NEGATIVE_REGULATION_OF_TRANSCRIPTION_DNA_DEPENDENT	117	0.306285	1.28276	0.0846774	0.247466
GO Biological Process	CELL_CYCLE_ARREST_GO_0007050	53	0.35438	1.28275	0.124233	0.247137
TF motif	V$CETS1P54_01	243	0.282044	1.28271	0.0295159	0.24687
GO Molecular Function	INOSITOL_OR_PHOSPHATIDYLINOSITOL_KINASE_ACTIVITY	18	0.439885	1.28006	0.145105	0.250746
microRNA motif	ACATATC,MIR-190	59	0.339524	1.27943	0.140146	0.251383
GO Molecular Function	GUANYL_NUCLEOTIDE_BINDING	45	0.356112	1.27699	0.146417	0.255035
microRNA motif	ATAAGCT,MIR-21	113	0.312427	1.27672	0.0824324	0.255165
TF motif	V$CREB_02	239	0.279026	1.2751	0.0558931	0.257583
GO Molecular Function	PHOSPHORIC_ESTER_HYDROLASE_ACTIVITY	145	0.293237	1.27358	0.0823681	0.259706
microRNA motif	ATACCTC,MIR-202	173	0.292462	1.27264	0.0734394	0.260935
microRNA motif	GCTTGAA,MIR-498	109	0.310378	1.27183	0.104	0.261934
microRNA motif	CTCTGGA,MIR-520A,MIR-525	153	0.297319	1.27142	0.0661578	0.262251
Reactome pathway	REACTOME_G_BETA_GAMMA_SIGNALLING_THROUGH_PLC_BETA	20	0.431724	1.27047	0.184295	0.263356
Reactome pathway	REACTOME_PLATELET_SENSITIZATION_BY_LDL	15	0.469115	1.26936	0.162671	0.26477
Reactome pathway	REACTOME_CA_DEPENDENT_EVENTS	25	0.404027	1.26924	0.157556	0.264613
GO Cellular Component	EXTRINSIC_TO_MEMBRANE	22	0.429105	1.26811	0.162752	0.266194
microRNA motif	TAATAAT,MIR-126	210	0.280978	1.26761	0.0539523	0.266651
BioCarta pathway	BIOCARTA_CARDIACEGF_PATHWAY	18	0.433155	1.26637	0.178388	0.268357
GO Biological Process	NEGATIVE_REGULATION_OF_CELL_PROLIFERATION	143	0.295689	1.26605	0.0804151	0.268541
KEGG pathway	KEGG_GLYCOSYLPHOSPHATIDYLINOSITOL_GPI_ANCHOR_BIOSYNTHESIS	25	0.408703	1.26559	0.165563	0.268955
GO Biological Process	NEURON_APOPTOSIS	17	0.441875	1.26507	0.185309	0.26945
microRNA motif	CAGCAGG,MIR-370	145	0.294944	1.26424	0.0817369	0.27059
microRNA motif	TTTTGAG,MIR-373	220	0.278793	1.2637	0.0690073	0.271159
GO Biological Process	NEGATIVE_REGULATION_OF_RNA_METABOLIC_PROCESS	118	0.302452	1.26339	0.0904325	0.27131
GO Biological Process	NEGATIVE_REGULATION_OF_CELL_MIGRATION	15	0.466588	1.26201	0.185639	0.27329
microRNA motif	TCTAGAG,MIR-517	45	0.358484	1.26134	0.126935	0.274117
Reactome pathway	REACTOME_POST_TRANSLATIONAL_MODIFICATION_SYNTHESIS_OF_GPI_ANCHORED_PROTEINS	26	0.397186	1.26103	0.168831	0.274271
GO Molecular Function	UBIQUITIN_PROTEIN_LIGASE_ACTIVITY	49	0.348965	1.26067	0.143722	0.27452
GO Biological Process	VIRAL_REPRODUCTIVE_PROCESS	31	0.38929	1.26031	0.178626	0.274733
microRNA motif	AAAGGGA,MIR-204,MIR-211	215	0.278791	1.25977	0.0729927	0.275328
TF motif	V$COMP1_01	106	0.304195	1.25813	0.0920162	0.277766
KEGG pathway	KEGG_SYSTEMIC_LUPUS_ERYTHEMATOSUS	84	0.319374	1.25782	0.129445	0.277927
TF motif	V$CEBPB_02	244	0.276156	1.25731	0.0509091	0.27849
microRNA motif	GGCAGTG,MIR-324-3P	91	0.313208	1.25688	0.121001	0.278907
microRNA motif	AATGTGA,MIR-23A,MIR-23B	397	0.264429	1.2564	0.039548	0.279392
TF motif	V$SOX5_01	249	0.274634	1.25634	0.06691	0.279132
TF motif	CATTGTYY_V$SOX9_B1	337	0.268629	1.25572	0.0349099	0.279841
GO Molecular Function	SEQUENCE_SPECIFIC_DNA_BINDING	56	0.337826	1.255	0.121168	0.280675
GO Biological Process	INTRACELLULAR_PROTEIN_TRANSPORT	137	0.295224	1.25474	0.0939086	0.280793
Reactome pathway	REACTOME_POST_CHAPERONIN_TUBULIN_FOLDING_PATHWAY	15	0.469174	1.25419	0.19	0.281433
GO Molecular Function	GTPASE_REGULATOR_ACTIVITY	124	0.294851	1.25364	0.0941644	0.282054
Reactome pathway	REACTOME_METABOLISM_OF_VITAMINS_AND_COFACTORS	46	0.345919	1.2529	0.140483	0.283024
GO Molecular Function	RNA_DEPENDENT_ATPASE_ACTIVITY	18	0.433524	1.25174	0.194585	0.284739
TF motif	CCTNTMAGA_UNKNOWN	119	0.300453	1.25094	0.117886	0.285851
Reactome pathway	REACTOME_ANTIGEN_PROCESSING_CROSS_PRESENTATION	65	0.323935	1.2508	0.125182	0.285698
GO Biological Process	VIRAL_REPRODUCTION	35	0.37455	1.25071	0.160066	0.285488
GO Biological Process	NEGATIVE_REGULATION_OF_CELLULAR_METABOLIC_PROCESS	239	0.274594	1.25035	0.0725327	0.285718
GO Biological Process	CELLULAR_COMPONENT_DISASSEMBLY	28	0.393233	1.24989	0.190323	0.286183
Reactome pathway	REACTOME_ADHERENS_JUNCTIONS_INTERACTIONS	26	0.398437	1.2496	0.18125	0.286297
microRNA motif	AAGGGAT,MIR-188	72	0.316972	1.24952	0.124823	0.286079
GO Biological Process	PROTEIN_AMINO_ACID_LIPIDATION	24	0.405884	1.24917	0.178683	0.286328
microRNA motif	ATGTACA,MIR-493	303	0.267942	1.24872	0.0461894	0.286793
TF motif	V$STAT5A_04	196	0.279939	1.2476	0.0859278	0.288429
GO Biological Process	MACROMOLECULE_LOCALIZATION	221	0.276983	1.24723	0.0838471	0.288713
GO Molecular Function	TRANSFERASE_ACTIVITY_TRANSFERRING_PHOSPHORUS_CONTAINING_GROUPS	412	0.262034	1.24663	0.0422692	0.289441
Reactome pathway	REACTOME_G_ALPHA_Z_SIGNALLING_EVENTS	44	0.361932	1.24505	0.184887	0.291918
microRNA motif	ATTACAT,MIR-380-3P	97	0.302801	1.2443	0.117647	0.292996
TF motif	GGGNRMNNYCAT_UNKNOWN	75	0.316558	1.24408	0.14367	0.293056
TF motif	V$CDP_02	100	0.305524	1.24352	0.120332	0.293665
microRNA motif	CTCCAAG,MIR-432	75	0.320166	1.24347	0.142655	0.293401
GO Biological Process	RESPONSE_TO_LIGHT_STIMULUS	45	0.350865	1.24205	0.161527	0.295576
GO Cellular Component	MITOCHONDRIAL_RESPIRATORY_CHAIN	21	0.418308	1.24139	0.192982	0.296332
TF motif	V$OCT1_05	229	0.271013	1.24106	0.0818505	0.296533
GO Biological Process	GENERATION_OF_NEURONS	75	0.317843	1.24026	0.145714	0.29763
Reactome pathway	REACTOME_OTHER_SEMAPHORIN_INTERACTIONS	15	0.444583	1.23982	0.195911	0.298125
microRNA motif	CACGTTT,MIR-302A	31	0.379454	1.23915	0.185583	0.298967
TF motif	TTTNNANAGCYR_UNKNOWN	111	0.301181	1.23873	0.116758	0.299346
GO Cellular Component	CELL_SUBSTRATE_ADHERENS_JUNCTION	15	0.450358	1.23808	0.227119	0.300233
GO Molecular Function	OXIDOREDUCTASE_ACTIVITY	265	0.26643	1.23712	0.0775558	0.301594
GO Biological Process	CELLULAR_CATABOLIC_PROCESS	198	0.276722	1.23543	0.103535	0.304319
TF motif	RACTNNRTTTNC_UNKNOWN	114	0.29688	1.23541	0.116059	0.303973
Reactome pathway	REACTOME_NUCLEAR_EVENTS_KINASE_AND_TRANSCRIPTION_FACTOR_ACTIVATION	24	0.395779	1.22999	0.198413	0.313722
GO Biological Process	AMINO_ACID_TRANSPORT	26	0.396724	1.22992	0.175123	0.313464
microRNA motif	ATGCTGC,MIR-103,MIR-107	209	0.275959	1.22942	0.0807834	0.313997
TF motif	RGAANNTTC_V$HSF1_01	414	0.257026	1.2294	0.0524554	0.313657
microRNA motif	GTAAGAT,MIR-200A	51	0.339085	1.22894	0.164201	0.314099
TF motif	V$PTF1BETA_Q6	225	0.269125	1.22887	0.0805861	0.313855
microRNA motif	AAGCACT,MIR-520F	231	0.271136	1.22825	0.0940893	0.3147
microRNA motif	CAATGCA,MIR-33	86	0.3071	1.22775	0.145275	0.315268
KEGG pathway	KEGG_HUNTINGTONS_DISEASE	151	0.284501	1.22754	0.108497	0.315266
TF motif	CGTSACG_V$PAX3_B	141	0.288787	1.22657	0.109661	0.316681
microRNA motif	GACAATC,MIR-219	139	0.286535	1.22657	0.136072	0.316299
microRNA motif	TGAATGT,MIR-181A,MIR-181B,MIR-181C,MIR-181D	463	0.255245	1.22654	0.0405257	0.315959
microRNA motif	CCAGGTT,MIR-490	63	0.324701	1.2256	0.156695	0.317326
GO Molecular Function	PATTERN_BINDING	43	0.348464	1.22539	0.171296	0.317366
GO Biological Process	NEGATIVE_REGULATION_OF_METABOLIC_PROCESS	241	0.269305	1.22368	0.0823529	0.320203
microRNA motif	GTTTGTT,MIR-495	245	0.269419	1.22347	0.0893067	0.320225
Reactome pathway	REACTOME_INTEGRIN_ALPHAIIB_BETA3_SIGNALING	26	0.383187	1.22337	0.198748	0.320043
GO Biological Process	NEGATIVE_REGULATION_OF_CELL_CYCLE	74	0.314845	1.22297	0.141026	0.320438
TF motif	V$NMYC_01	256	0.265708	1.22248	0.090584	0.321047
microRNA motif	ATGTTAA,MIR-302C	234	0.271034	1.22207	0.0851582	0.321478
BioCarta pathway	BIOCARTA_GPCR_PATHWAY	30	0.374024	1.22188	0.182946	0.321476
GO Biological Process	CATABOLIC_PROCESS	211	0.269381	1.22122	0.10184	0.322317
microRNA motif	GTTAAAG,MIR-302B	64	0.321641	1.22026	0.15575	0.32375
KEGG pathway	KEGG_STEROID_BIOSYNTHESIS	17	0.432934	1.21971	0.209898	0.324425
GO Cellular Component	CELL_MATRIX_JUNCTION	16	0.439777	1.21949	0.217172	0.324427
TF motif	V$OCT1_Q5_01	247	0.26637	1.21895	0.090036	0.325047
TF motif	V$NKX61_01	221	0.273214	1.21878	0.0986602	0.324952
Reactome pathway	REACTOME_SEMAPHORIN_INTERACTIONS	62	0.323334	1.21843	0.186704	0.325295
GO Biological Process	STEROID_HORMONE_RECEPTOR_SIGNALING_PATHWAY	19	0.411175	1.2184	0.212521	0.324953
BioCarta pathway	BIOCARTA_PGC1A_PATHWAY	17	0.432737	1.21812	0.215852	0.32513
TF motif	V$ETF_Q6	109	0.291219	1.21774	0.150611	0.32547
KEGG pathway	KEGG_COLORECTAL_CANCER	61	0.325803	1.21769	0.180028	0.325188
microRNA motif	GACTGTT,MIR-212,MIR-132	153	0.280723	1.21675	0.112245	0.326589
microRNA motif	GCATTTG,MIR-105	169	0.274347	1.21633	0.124051	0.326982
GO Molecular Function	ATP_DEPENDENT_RNA_HELICASE_ACTIVITY	17	0.434729	1.2162	0.209106	0.326901
microRNA motif	TTTGCAG,MIR-518A-2	192	0.273212	1.21593	0.118372	0.326969
KEGG pathway	KEGG_MELANOMA	71	0.317589	1.21499	0.150943	0.328411
TF motif	V$PAX4_03	234	0.266373	1.21461	0.113527	0.328779
KEGG pathway	KEGG_RENIN_ANGIOTENSIN_SYSTEM	17	0.432506	1.21455	0.224456	0.328512
Reactome pathway	REACTOME_SHC_MEDIATED_SIGNALLING	15	0.445229	1.21455	0.212121	0.328134
microRNA motif	ATCTTGC,MIR-31	73	0.314122	1.21425	0.174157	0.328356
GO Molecular Function	ACETYLTRANSFERASE_ACTIVITY	22	0.408231	1.21373	0.23366	0.328984
GO Biological Process	HEART_DEVELOPMENT	36	0.358247	1.21329	0.198767	0.329457
TF motif	V$CEBP_Q3	230	0.266557	1.21321	0.0975904	0.329219
microRNA motif	CACTGCC,MIR-34A,MIR-34C,MIR-449	272	0.262317	1.21011	0.0880952	0.335027
microRNA motif	CACTGTG,MIR-128A,MIR-128B	323	0.257359	1.20957	0.0874007	0.335707
TF motif	V$FOXJ2_02	219	0.266925	1.20939	0.111511	0.335649
GO Molecular Function	THYROID_HORMONE_RECEPTOR_BINDING	16	0.437157	1.20871	0.222411	0.336611
GO Biological Process	VIRAL_INFECTIOUS_CYCLE	27	0.379426	1.20859	0.224026	0.336441
TF motif	AAANWWTGC_UNKNOWN	180	0.27459	1.20822	0.124685	0.336761
BioCarta pathway	BIOCARTA_HDAC_PATHWAY	24	0.380617	1.20607	0.207874	0.34057
TF motif	V$HSF_Q6	182	0.26839	1.20569	0.13198	0.340941
microRNA motif	AGGAAGC,MIR-516-3P	119	0.288918	1.20569	0.137022	0.340553
TF motif	V$ATF6_01	119	0.288386	1.20552	0.128859	0.340503
GO Molecular Function	TRANSCRIPTION_FACTOR_BINDING	290	0.260576	1.20483	0.0947977	0.341461
Reactome pathway	REACTOME_G_PROTEIN_ACTIVATION	27	0.383813	1.2045	0.227419	0.341736
Reactome pathway	REACTOME_ERK_MAPK_TARGETS	21	0.401132	1.20356	0.220539	0.343202
Reactome pathway	REACTOME_RESPIRATORY_ELECTRON_TRANSPORT_ATP_SYNTHESIS_BY_CHEMIOSMOTIC_COUPLING_AND_HEAT_PRODUCTION_BY_UNCOUPLING_PROTEINS_	67	0.312625	1.20299	0.183261	0.343869
Reactome pathway	REACTOME_CELL_SURFACE_INTERACTIONS_AT_THE_VASCULAR_WALL	80	0.302412	1.20214	0.164138	0.345195
BioCarta pathway	BIOCARTA_CYTOKINE_PATHWAY	18	0.410623	1.20176	0.24207	0.345549
GO Biological Process	EMBRYONIC_MORPHOGENESIS	17	0.427387	1.20127	0.227656	0.346144
microRNA motif	GTCAACC,MIR-380-5P	20	0.410096	1.20121	0.245283	0.345876
Reactome pathway	REACTOME_SIGNALING_BY_ROBO_RECEPTOR	28	0.375246	1.20077	0.224771	0.346367
GO Biological Process	ANATOMICAL_STRUCTURE_FORMATION	53	0.329973	1.19887	0.197623	0.349778
GO Cellular Component	MICROTUBULE_ASSOCIATED_COMPLEX	46	0.338349	1.19822	0.195084	0.350689
TF motif	TTCYRGAA_UNKNOWN	305	0.257253	1.19796	0.0973872	0.350809
KEGG pathway	KEGG_GLYCOSAMINOGLYCAN_BIOSYNTHESIS_CHONDROITIN_SULFATE	22	0.393862	1.19706	0.230645	0.352224
Reactome pathway	REACTOME_MHC_CLASS_II_ANTIGEN_PRESENTATION	80	0.306364	1.19633	0.171146	0.353317
TF motif	CCANNAGRKGGC_UNKNOWN	104	0.289622	1.19598	0.168883	0.353608
GO Biological Process	PROTEIN_COMPLEX_ASSEMBLY	159	0.276752	1.19584	0.150873	0.353516
KEGG pathway	KEGG_NITROGEN_METABOLISM	22	0.397653	1.19437	0.236797	0.356127
GO Biological Process	BIOSYNTHETIC_PROCESS	430	0.250668	1.19435	0.0739514	0.355748
KEGG pathway	KEGG_PANCREATIC_CANCER	69	0.308142	1.1942	0.192308	0.355644
GO Biological Process	HISTONE_MODIFICATION	23	0.38635	1.1937	0.222597	0.356213
Reactome pathway	REACTOME_THROMBIN_SIGNALLING_THROUGH_PROTEINASE_ACTIVATED_RECEPTORS_PARS	32	0.366188	1.19317	0.206687	0.356984
GO Biological Process	NITROGEN_COMPOUND_BIOSYNTHETIC_PROCESS	23	0.383657	1.19251	0.226601	0.357971
TF motif	V$NRF2_01	257	0.258226	1.1923	0.10551	0.358007
GO Cellular Component	EXTRACELLULAR_REGION	393	0.251201	1.19128	0.0806271	0.359723
BioCarta pathway	BIOCARTA_CHREBP2_PATHWAY	38	0.347232	1.19111	0.223547	0.359666
GO Biological Process	REGULATION_OF_CELL_MIGRATION	28	0.374526	1.19094	0.212698	0.35963
TF motif	V$GATA4_Q3	229	0.264473	1.19086	0.113861	0.359402
TF motif	V$FOXD3_01	188	0.269184	1.19071	0.141119	0.359277
Reactome pathway	REACTOME_ADAPTIVE_IMMUNE_SYSTEM	463	0.247666	1.19065	0.0867631	0.359
microRNA motif	TGAGATT,MIR-216	102	0.291784	1.18957	0.166667	0.360793
TF motif	V$CMYB_01	236	0.259826	1.18747	0.122786	0.364839
GO Cellular Component	NUCLEAR_ENVELOPE_ENDOPLASMIC_RETICULUM_NETWORK	92	0.295288	1.18695	0.185339	0.365491
TF motif	V$HIF1_Q3	219	0.262193	1.18609	0.149144	0.366926
Reactome pathway	REACTOME_DEVELOPMENTAL_BIOLOGY	374	0.250221	1.18563	0.112128	0.36752
TF motif	V$HSF1_01	248	0.259444	1.18541	0.118848	0.367555
GO Biological Process	MESODERM_DEVELOPMENT	22	0.390362	1.18457	0.268966	0.368823
Reactome pathway	REACTOME_SIGNALING_BY_NOTCH	98	0.291623	1.18343	0.177267	0.370843
microRNA motif	AAGCACA,MIR-218	383	0.248106	1.18165	0.0978865	0.374192
TF motif	V$CDPCR1_01	121	0.283461	1.18127	0.170861	0.374547
GO Molecular Function	GTPASE_ACTIVATOR_ACTIVITY	60	0.314634	1.18079	0.22063	0.375187
TF motif	V$OCT1_B	245	0.260454	1.18055	0.117861	0.375315
Reactome pathway	REACTOME_ACTIVATION_OF_NF_KAPPAB_IN_B_CELLS	58	0.319547	1.17999	0.212735	0.376039
TF motif	ATCMNTCCGY_UNKNOWN	47	0.324381	1.17963	0.213534	0.376389
GO Biological Process	MITOCHONDRION_ORGANIZATION_AND_BIOGENESIS	43	0.33831	1.17946	0.223926	0.376359
BioCarta pathway	BIOCARTA_INTEGRIN_PATHWAY	35	0.348537	1.17938	0.230769	0.376109
TF motif	RNTCANNRNNYNATTW_UNKNOWN	59	0.316596	1.17848	0.208333	0.377623
GO Molecular Function	RAS_GTPASE_ACTIVATOR_ACTIVITY	29	0.361874	1.17813	0.237654	0.378014
GO Biological Process	REGULATION_OF_ANATOMICAL_STRUCTURE_MORPHOGENESIS	23	0.386351	1.1778	0.219002	0.378316
GO Biological Process	PHOSPHOINOSITIDE_METABOLIC_PROCESS	31	0.361289	1.17637	0.218009	0.380843
GO Molecular Function	TRANSCRIPTION_COACTIVATOR_ACTIVITY	117	0.279134	1.17567	0.182692	0.381926
Reactome pathway	REACTOME_PRE_NOTCH_EXPRESSION_AND_PROCESSING	40	0.336807	1.17548	0.220211	0.381961
TF motif	V$NFAT_Q6	231	0.260664	1.17538	0.136585	0.381783
GO Biological Process	AMINO_ACID_DERIVATIVE_METABOLIC_PROCESS	23	0.383182	1.17533	0.23	0.381456
TF motif	WWTAAGGC_UNKNOWN	133	0.276865	1.17532	0.160315	0.381058
microRNA motif	ACTACCT,MIR-196A,MIR-196B	138	0.278001	1.17409	0.177333	0.383252
GO Molecular Function	SMALL_GTPASE_REGULATOR_ACTIVITY	66	0.306798	1.17316	0.206946	0.38479
GO Biological Process	VESICLE_MEDIATED_TRANSPORT	188	0.263995	1.17308	0.164366	0.384546
KEGG pathway	KEGG_PARKINSONS_DISEASE	97	0.287726	1.17272	0.188267	0.384869
microRNA motif	AGTTCTC,MIR-146A,MIR-146B	55	0.314768	1.17231	0.207849	0.385259
TF motif	YKACATTT_UNKNOWN	254	0.256024	1.17224	0.14218	0.385005
TF motif	V$PPARG_01	41	0.339632	1.17141	0.23565	0.386387
microRNA motif	GTACTGT,MIR-101	250	0.257218	1.17106	0.146254	0.386771
KEGG pathway	KEGG_WNT_SIGNALING_PATHWAY	144	0.271678	1.17077	0.179949	0.386971
BioCarta pathway	BIOCARTA_VEGF_PATHWAY	27	0.369949	1.16953	0.243942	0.389187
GO Cellular Component	ORGANELLE_OUTER_MEMBRANE	24	0.374629	1.16807	0.249186	0.391962
BioCarta pathway	BIOCARTA_MTA3_PATHWAY	17	0.42151	1.16757	0.290102	0.392588
TF motif	V$USF_02	257	0.254045	1.16755	0.147268	0.392211
TF motif	YWATTWNNRGCT_UNKNOWN	67	0.304069	1.16721	0.222222	0.392497
GO Biological Process	ESTABLISHMENT_OF_PROTEIN_LOCALIZATION	178	0.264955	1.16686	0.172099	0.392873
GO Biological Process	NUCLEOTIDE_EXCISION_REPAIR	20	0.395147	1.16549	0.265239	0.395376
GO Molecular Function	ANION_CATION_SYMPORTER_ACTIVITY	16	0.41794	1.16509	0.248804	0.395839
TF motif	TTCYNRGAA_V$STAT5B_01	313	0.249371	1.16474	0.127294	0.396189
microRNA motif	TTGCACT,MIR-130A,MIR-301,MIR-130B	389	0.24462	1.16467	0.10742	0.395937
GO Molecular Function	TRANSCRIPTION_COFACTOR_ACTIVITY	213	0.259502	1.16377	0.160434	0.397427
GO Molecular Function	GTPASE_ACTIVITY	92	0.286403	1.16334	0.200825	0.397911
BioCarta pathway	BIOCARTA_EDG1_PATHWAY	27	0.364281	1.16308	0.263074	0.398001
TF motif	V$OCT1_Q6	244	0.255208	1.16306	0.142512	0.397624
GO Biological Process	CELLULAR_DEFENSE_RESPONSE	42	0.330572	1.16286	0.240545	0.397565
GO Biological Process	RHYTHMIC_PROCESS	22	0.39237	1.16276	0.270764	0.397371
TF motif	YNGTTNNNATT_UNKNOWN	344	0.247919	1.16163	0.143019	0.399457
GO Biological Process	PROTEIN_POLYMERIZATION	17	0.409425	1.16159	0.267227	0.399114
microRNA motif	CAGGTCC,MIR-492	61	0.305934	1.16044	0.240929	0.401233
GO Biological Process	TISSUE_DEVELOPMENT	120	0.277432	1.16021	0.194332	0.401323
TF motif	GAANYNYGACNY_UNKNOWN	70	0.303311	1.15979	0.250364	0.401879
Reactome pathway	REACTOME_SIGNAL_AMPLIFICATION	31	0.355841	1.15834	0.257188	0.404756
BioCarta pathway	BIOCARTA_CARM_ER_PATHWAY	34	0.344844	1.15799	0.251553	0.405143
GO Biological Process	POSITIVE_REGULATION_OF_CELLULAR_METABOLIC_PROCESS	216	0.254759	1.15726	0.163793	0.406343
TF motif	V$LHX3_01	204	0.258537	1.15676	0.192547	0.407039
TF motif	V$ARNT_02	228	0.254174	1.15506	0.161604	0.410407
Reactome pathway	REACTOME_FACTORS_INVOLVED_IN_MEGAKARYOCYTE_DEVELOPMENT_AND_PLATELET_PRODUCTION	102	0.281297	1.15376	0.204952	0.412905
TF motif	V$STAT6_01	240	0.252145	1.15343	0.162874	0.413214
TF motif	V$HAND1E47_01	252	0.249479	1.15343	0.166052	0.412784
GO Biological Process	NEGATIVE_REGULATION_OF_TRANSCRIPTION_FROM_RNA_POLYMERASE_II_PROMOTER	75	0.294021	1.15256	0.226629	0.414309
microRNA motif	AATGGAG,MIR-136	80	0.292491	1.15254	0.240559	0.413911
microRNA motif	TAGGTCA,MIR-192,MIR-215	44	0.328513	1.15245	0.246554	0.413682
TF motif	V$STAT1_03	228	0.256335	1.15136	0.169576	0.415685
GO Biological Process	INTRACELLULAR_RECEPTOR_MEDIATED_SIGNALING_PATHWAY	20	0.398602	1.15092	0.284768	0.416206
GO Molecular Function	CARBOXYLIC_ACID_TRANSMEMBRANE_TRANSPORTER_ACTIVITY	43	0.325468	1.15073	0.249245	0.416232
GO Biological Process	AXONOGENESIS	40	0.329718	1.14847	0.273016	0.420878
GO Molecular Function	OXIDOREDUCTASE_ACTIVITY_GO_0016705	35	0.342162	1.1484	0.238325	0.420601
KEGG pathway	KEGG_RIBOFLAVIN_METABOLISM	15	0.427137	1.14822	0.311111	0.42055
TF motif	ACAWNRNSRCGG_UNKNOWN	59	0.304447	1.14465	0.242733	0.428275
microRNA motif	CCACACA,MIR-147	59	0.302487	1.1439	0.230882	0.429599
GO Molecular Function	TRANSFERASE_ACTIVITY_TRANSFERRING_ACYL_GROUPS	53	0.311098	1.14366	0.248237	0.429693
TF motif	V$USF_C	261	0.249267	1.1436	0.175377	0.429398
GO Molecular Function	METALLOPEPTIDASE_ACTIVITY	49	0.315828	1.14344	0.264151	0.429317
Reactome pathway	REACTOME_MAPK_TARGETS_NUCLEAR_EVENTS_MEDIATED_BY_MAP_KINASES	30	0.350166	1.14286	0.274725	0.43021
GO Biological Process	POSITIVE_REGULATION_OF_TRANSCRIPTION_FROM_RNA_POLYMERASE_II_PROMOTER	63	0.303297	1.1399	0.267936	0.436785
GO Biological Process	ONE_CARBON_COMPOUND_METABOLIC_PROCESS	25	0.359705	1.13801	0.295752	0.440754
GO Molecular Function	MOTOR_ACTIVITY	27	0.361903	1.1379	0.294025	0.440547
GO Molecular Function	STRUCTURAL_MOLECULE_ACTIVITY	183	0.257008	1.13673	0.217553	0.442763
GO Molecular Function	ENZYME_REGULATOR_ACTIVITY	304	0.242061	1.13664	0.176674	0.442492
TF motif	V$OCT1_01	234	0.250431	1.13605	0.196581	0.443404
GO Biological Process	BONE_REMODELING	24	0.370078	1.13586	0.275495	0.443357
GO Biological Process	POSITIVE_REGULATION_OF_METABOLIC_PROCESS	222	0.251777	1.13582	0.210909	0.443014
GO Biological Process	POSITIVE_REGULATION_OF_I_KAPPAB_KINASE_NF_KAPPAB_CASCADE	81	0.289028	1.13383	0.258333	0.447284
TF motif	V$HSF2_01	229	0.250933	1.13236	0.201448	0.450337
Reactome pathway	REACTOME_PLATELET_HOMEOSTASIS	75	0.294231	1.13165	0.262794	0.451554
microRNA motif	CCATCCA,MIR-432	56	0.303765	1.13062	0.256815	0.453584
BioCarta pathway	BIOCARTA_TOB1_PATHWAY	19	0.393277	1.13013	0.309402	0.454311
Reactome pathway	REACTOME_CHONDROITIN_SULFATE_BIOSYNTHESIS	19	0.388001	1.12964	0.282645	0.455004
GO Biological Process	REGULATION_OF_PROTEIN_MODIFICATION_PROCESS	42	0.324883	1.1288	0.286159	0.456453
Reactome pathway	REACTOME_HEMOSTASIS	410	0.235799	1.12762	0.181716	0.458723
TF motif	V$NERF_Q2	231	0.250501	1.12694	0.201439	0.459915
TF motif	V$ETS2_B	259	0.245981	1.12583	0.201912	0.462046
TF motif	V$CART1_01	205	0.249396	1.12576	0.222632	0.461757
TF motif	WCTCNATGGY_UNKNOWN	76	0.289725	1.12519	0.267229	0.462608
GO Biological Process	RESPONSE_TO_OXIDATIVE_STRESS	44	0.322329	1.12475	0.293478	0.46318
TF motif	V$HNF6_Q6	221	0.24789	1.12444	0.225806	0.463426
TF motif	V$MYCMAX_B	249	0.242846	1.12435	0.214458	0.463199
TF motif	V$TCF1P_Q6	253	0.246219	1.12409	0.214876	0.463293
microRNA motif	AGTCAGC,MIR-345	57	0.306116	1.12331	0.293003	0.464688
TF motif	GGCNNMSMYNTTG_UNKNOWN	68	0.292475	1.12322	0.277937	0.464395
GO Biological Process	RESPONSE_TO_DRUG	20	0.389072	1.12319	0.315287	0.464029
TF motif	V$PAX4_01	247	0.242788	1.12175	0.206061	0.467015
TF motif	V$EVI1_04	216	0.246496	1.12146	0.22626	0.467233
TF motif	AAAYWAACM_V$HFH4_01	235	0.24715	1.12108	0.220238	0.467711
GO Molecular Function	OXIDOREDUCTASE_ACTIVITY_ACTING_ON_NADH_OR_NADPH	22	0.369978	1.12101	0.304839	0.467414
Reactome pathway	REACTOME_NOTCH1_INTRACELLULAR_DOMAIN_REGULATES_TRANSCRIPTION	42	0.322593	1.12066	0.297872	0.467767
GO Molecular Function	ORGANIC_ACID_TRANSMEMBRANE_TRANSPORTER_ACTIVITY	44	0.317814	1.12065	0.291101	0.467324
GO Biological Process	CELLULAR_BIOSYNTHETIC_PROCESS	286	0.241857	1.11957	0.208778	0.46949
GO Biological Process	LIPOPROTEIN_BIOSYNTHETIC_PROCESS	26	0.355859	1.11845	0.320872	0.471654
GO Molecular Function	PHOSPHORIC_MONOESTER_HYDROLASE_ACTIVITY	105	0.269901	1.11845	0.266573	0.471187
GO Molecular Function	TRANSCRIPTION_ACTIVATOR_ACTIVITY	164	0.254231	1.11831	0.232166	0.471045
KEGG pathway	KEGG_GRAFT_VERSUS_HOST_DISEASE	23	0.37302	1.11821	0.29374	0.470825
TF motif	V$ARNT_01	244	0.245847	1.11811	0.226572	0.470564
GO Biological Process	NEURON_DIFFERENTIATION	70	0.291102	1.11739	0.251058	0.471801
KEGG pathway	KEGG_GLIOMA	61	0.297882	1.11626	0.27193	0.474139
microRNA motif	CTTTGTA,MIR-524	417	0.234137	1.11324	0.177728	0.481038
microRNA motif	AACATTC,MIR-409-3P	140	0.258116	1.11277	0.263636	0.481701
TF motif	YTAATTAA_V$LHX3_01	166	0.252556	1.11258	0.234234	0.481696
TF motif	V$NFY_Q6	240	0.243999	1.11237	0.224466	0.481731
microRNA motif	GTGCAAT,MIR-25,MIR-32,MIR-92,MIR-363,MIR-367	292	0.240652	1.1122	0.224654	0.481668
TF motif	V$OCT1_07	147	0.25787	1.11207	0.256545	0.481496
TF motif	GGAMTNNNNNTCCY_UNKNOWN	113	0.270223	1.11206	0.263636	0.481037
GO Biological Process	CENTRAL_NERVOUS_SYSTEM_DEVELOPMENT	115	0.267533	1.1116	0.260811	0.481673
GO Biological Process	NEURITE_DEVELOPMENT	48	0.309406	1.11156	0.298375	0.481291
GO Molecular Function	MONOOXYGENASE_ACTIVITY	27	0.349646	1.11117	0.324238	0.481729
GO Biological Process	EXOCYTOSIS	23	0.355706	1.11117	0.33126	0.481267
Reactome pathway	REACTOME_PKA_MEDIATED_PHOSPHORYLATION_OF_CREB	16	0.406025	1.11065	0.34083	0.482099
GO Biological Process	PEPTIDYL_TYROSINE_MODIFICATION	27	0.348424	1.10994	0.315024	0.483362
GO Molecular Function	ENZYME_ACTIVATOR_ACTIVITY	118	0.264485	1.10955	0.285901	0.483792
microRNA motif	ACAACTT,MIR-382	71	0.285147	1.10917	0.297568	0.484298
GO Molecular Function	RHO_GTPASE_ACTIVATOR_ACTIVITY	19	0.380838	1.10916	0.349315	0.483844
BioCarta pathway	BIOCARTA_AGR_PATHWAY	34	0.336581	1.10893	0.322581	0.483906
BioCarta pathway	BIOCARTA_STATHMIN_PATHWAY	17	0.393995	1.10869	0.325163	0.484052
microRNA motif	TCTGGAC,MIR-198	78	0.282574	1.10865	0.301724	0.483664
BioCarta pathway	BIOCARTA_P38MAPK_PATHWAY	36	0.33263	1.10817	0.316119	0.484433
GO Biological Process	PROTEIN_LOCALIZATION	201	0.249483	1.1078	0.252463	0.484839
BioCarta pathway	BIOCARTA_ERK_PATHWAY	28	0.341001	1.10716	0.299532	0.485932
GO Biological Process	STEROID_BIOSYNTHETIC_PROCESS	22	0.365487	1.10565	0.319936	0.489221
Reactome pathway	REACTOME_NEUROTRANSMITTER_RELEASE_CYCLE	34	0.328723	1.10405	0.298387	0.492753
GO Cellular Component	VOLTAGE_GATED_CALCIUM_CHANNEL_COMPLEX	15	0.397801	1.10384	0.326425	0.492788
microRNA motif	CAGCTTT,MIR-320	243	0.242232	1.1032	0.238896	0.493883
TF motif	V$MIF1_01	175	0.248896	1.10318	0.2699	0.493474
TF motif	V$NKX22_01	177	0.247962	1.10231	0.274711	0.495139
Reactome pathway	REACTOME_ENOS_ACTIVATION_AND_REGULATION	15	0.39533	1.10169	0.331691	0.496119
GO Biological Process	NERVOUS_SYSTEM_DEVELOPMENT	356	0.235986	1.10149	0.242117	0.49615
microRNA motif	ACTTTAT,MIR-142-5P	278	0.240168	1.10106	0.272093	0.496715
GO Biological Process	NEURON_DEVELOPMENT	56	0.302847	1.1009	0.32362	0.496619
microRNA motif	TGTATGA,MIR-485-3P	148	0.256599	1.10058	0.278562	0.496928
BioCarta pathway	BIOCARTA_MCALPAIN_PATHWAY	24	0.357776	1.10039	0.3312	0.496958
Reactome pathway	REACTOME_CGMP_EFFECTS	19	0.384335	1.10037	0.341625	0.496512
TF motif	V$OCT_Q6	242	0.241002	1.09977	0.276146	0.497545
GO Molecular Function	CYTOSKELETAL_PROTEIN_BINDING	156	0.254978	1.0997	0.274093	0.497251
microRNA motif	CACCAGC,MIR-138	212	0.242306	1.09931	0.251834	0.497674
TF motif	V$WHN_B	235	0.239435	1.09912	0.246462	0.497642
TF motif	V$ZIC3_01	244	0.242409	1.09834	0.252111	0.499055
TF motif	V$HFH1_01	228	0.242708	1.09815	0.251825	0.499022
TF motif	V$PAX3_B	84	0.276281	1.09735	0.29863	0.500436
KEGG pathway	KEGG_RIBOSOME	56	0.300738	1.09701	0.325434	0.500867
microRNA motif	AAGTCCA,MIR-422B,MIR-422A	69	0.286679	1.09669	0.305556	0.50121
Reactome pathway	REACTOME_PLATELET_ACTIVATION_SIGNALING_AND_AGGREGATION	185	0.247707	1.09636	0.284653	0.501524
Reactome pathway	REACTOME_REGULATION_OF_INSULIN_SECRETION	84	0.273006	1.09406	0.29703	0.506816
microRNA motif	GTTATAT,MIR-410	87	0.274222	1.09344	0.300813	0.507867
GO Biological Process	TRANSLATION	151	0.25184	1.09303	0.279895	0.508375
TF motif	YNTTTNNNANGCARM_UNKNOWN	65	0.287073	1.09269	0.315029	0.508738
TF motif	V$CREBP1CJUN_01	243	0.241638	1.09263	0.287247	0.508413
TF motif	V$HNF4_Q6	246	0.239689	1.09101	0.286391	0.511945
TF motif	V$IPF1_Q4	233	0.241885	1.0902	0.28125	0.513493
GO Molecular Function	NUCLEOTIDE_BINDING	218	0.243248	1.08986	0.287823	0.513875
GO Molecular Function	PROTEIN_DIMERIZATION_ACTIVITY	176	0.247002	1.08906	0.289474	0.515425
TF motif	V$TCF11_01	237	0.239731	1.08885	0.28043	0.515444
Reactome pathway	REACTOME_TRAFFICKING_OF_AMPA_RECEPTORS	25	0.354985	1.0887	0.330658	0.515336
microRNA motif	AAAGACA,MIR-511	190	0.246467	1.0882	0.276202	0.516072
GO Molecular Function	OXIDOREDUCTASE_ACTIVITY_ACTING_ON_THE_CH_CH_GROUP_OF_DONORS	21	0.358042	1.08805	0.314961	0.515975
TF motif	V$OCT1_06	237	0.24015	1.08787	0.282297	0.515893
TF motif	V$TCF11MAFG_01	193	0.244568	1.08758	0.286408	0.516124
microRNA motif	CTACTGT,MIR-199A	171	0.248654	1.08712	0.285714	0.516772
Reactome pathway	REACTOME_RESPIRATORY_ELECTRON_TRANSPORT	57	0.291571	1.08678	0.332849	0.517147
microRNA motif	GTGTGAG,MIR-342	63	0.288379	1.08657	0.316568	0.517196
microRNA motif	GGCACTT,MIR-519E	117	0.258236	1.08597	0.313725	0.518189
TF motif	V$IK1_01	262	0.238537	1.08536	0.274441	0.519247
TF motif	V$CEBP_01	254	0.238818	1.08524	0.282051	0.519094
TF motif	V$AHR_Q5	200	0.24406	1.08514	0.286076	0.518856
microRNA motif	GTATGAT,MIR-154,MIR-487	67	0.284978	1.08431	0.319303	0.520489
GO Biological Process	AMINE_TRANSPORT	38	0.317952	1.08411	0.34488	0.520471
Reactome pathway	REACTOME_GLUCAGON_SIGNALING_IN_METABOLIC_REGULATION	31	0.331353	1.08207	0.34816	0.525175
TF motif	V$EN1_01	100	0.263614	1.08188	0.33109	0.525081
GO Cellular Component	COATED_VESICLE_MEMBRANE	17	0.374987	1.07943	0.352212	0.530855
GO Cellular Component	MEMBRANE_COAT	17	0.382493	1.07857	0.381667	0.532475
TF motif	V$ZIC2_01	242	0.235587	1.07768	0.296209	0.534218
Reactome pathway	REACTOME_SLC_MEDIATED_TRANSMEMBRANE_TRANSPORT	233	0.234784	1.0773	0.289786	0.534704
KEGG pathway	KEGG_GLYCOSPHINGOLIPID_BIOSYNTHESIS_GANGLIO_SERIES	15	0.399186	1.07638	0.37225	0.536549
Reactome pathway	REACTOME_TGF_BETA_RECEPTOR_SIGNALING_ACTIVATES_SMADS	23	0.352583	1.07627	0.353796	0.536293
TF motif	V$STAT5A_01	239	0.233883	1.07571	0.318396	0.537273
microRNA motif	TGCACGA,MIR-517A,MIR-517C	18	0.377888	1.07554	0.343434	0.537182
GO Biological Process	RAS_PROTEIN_SIGNAL_TRANSDUCTION	64	0.283476	1.07445	0.364599	0.539473
GO Molecular Function	INTERLEUKIN_RECEPTOR_ACTIVITY	19	0.368463	1.0742	0.353519	0.539631
TF motif	V$TATA_C	258	0.234243	1.07335	0.301703	0.541301
GO Molecular Function	PURINE_NUCLEOTIDE_BINDING	205	0.239274	1.07271	0.312649	0.542407
GO Cellular Component	VESICLE_COAT	16	0.385147	1.07165	0.366174	0.544536
GO Biological Process	CELLULAR_RESPONSE_TO_STIMULUS	19	0.366296	1.07112	0.372287	0.545387
TF motif	GGCNRNWCTTYS_UNKNOWN	77	0.271676	1.07102	0.331412	0.545133
TF motif	V$STAT5B_01	234	0.233564	1.07027	0.299166	0.546495
GO Molecular Function	CARBON_CARBON_LYASE_ACTIVITY	17	0.376346	1.06993	0.373183	0.546885
TF motif	TGTYNNNNNRGCARM_UNKNOWN	82	0.268297	1.06988	0.330137	0.546487
TF motif	V$MYB_Q5_01	251	0.234106	1.06985	0.318237	0.546074
TF motif	V$MYB_Q3	229	0.23588	1.06976	0.318563	0.545817
TF motif	V$SREBP1_01	160	0.247969	1.06886	0.307692	0.547601
microRNA motif	ACATTCC,MIR-1,MIR-206	289	0.230843	1.06661	0.321133	0.55281
GO Molecular Function	IDENTICAL_PROTEIN_BINDING	295	0.230941	1.06644	0.326112	0.552743
microRNA motif	GGCCAGT,MIR-193A,MIR-193B	86	0.269063	1.06542	0.347262	0.554798
microRNA motif	GTGACTT,MIR-224	150	0.244411	1.06382	0.339355	0.558517
microRNA motif	AGCTCCT,MIR-28	85	0.268777	1.0637	0.352703	0.558289
TF motif	RAAGNYNNCTTY_UNKNOWN	134	0.250891	1.0632	0.339719	0.559085
GO Molecular Function	DEOXYRIBONUCLEASE_ACTIVITY	22	0.347366	1.06216	0.392739	0.561263
TF motif	CYTAGCAAY_UNKNOWN	139	0.247387	1.06086	0.346053	0.56411
GO Molecular Function	HORMONE_RECEPTOR_BINDING	26	0.329973	1.06024	0.364063	0.565196
GO Molecular Function	PHOSPHOLIPASE_C_ACTIVITY	15	0.395938	1.06013	0.380068	0.564984
Reactome pathway	REACTOME_G_ALPHA_S_SIGNALLING_EVENTS	112	0.253401	1.05928	0.347709	0.566633
GO Molecular Function	PURINE_RIBONUCLEOTIDE_BINDING	199	0.238151	1.0589	0.362391	0.56716
Reactome pathway	REACTOME_PROSTACYCLIN_SIGNALLING_THROUGH_PROSTACYCLIN_RECEPTOR	19	0.366257	1.05669	0.398671	0.572285
TF motif	V$HFH3_01	174	0.242241	1.05668	0.345133	0.571803
TF motif	V$PIT1_Q6	214	0.234875	1.05594	0.337379	0.573195
Reactome pathway	REACTOME_TRANSCRIPTIONAL_ACTIVITY_OF_SMAD2_SMAD3_SMAD4_HETEROTRIMER	36	0.311129	1.05583	0.385321	0.57295
TF motif	SMTTTTGT_UNKNOWN	369	0.224366	1.05531	0.321591	0.573771
GO Molecular Function	L_AMINO_ACID_TRANSMEMBRANE_TRANSPORTER_ACTIVITY	17	0.377161	1.05526	0.412671	0.573388
BioCarta pathway	BIOCARTA_WNT_PATHWAY	25	0.340924	1.05383	0.392569	0.576606
BioCarta pathway	BIOCARTA_CK1_PATHWAY	16	0.38237	1.05372	0.390034	0.576381
TF motif	V$RORA2_01	140	0.24738	1.05329	0.359274	0.576942
GO Biological Process	REGULATION_OF_I_KAPPAB_KINASE_NF_KAPPAB_CASCADE	86	0.263109	1.05265	0.382353	0.578103
Reactome pathway	REACTOME_INTEGRATION_OF_ENERGY_METABOLISM	111	0.255717	1.05262	0.365359	0.577655
Reactome pathway	REACTOME_NEUROTRANSMITTER_RECEPTOR_BINDING_AND_DOWNSTREAM_TRANSMISSION_IN_THE_POSTSYNAPTIC_CELL	128	0.246631	1.05127	0.363023	0.580668
Reactome pathway	REACTOME_BASIGIN_INTERACTIONS	23	0.347358	1.05099	0.397764	0.580855
GO Cellular Component	COATED_MEMBRANE	17	0.382493	1.05077	0.407783	0.580886
TF motif	V$ETS1_B	246	0.231973	1.05021	0.346939	0.581847
TF motif	V$STAT5A_03	243	0.230479	1.04949	0.367981	0.583122
BioCarta pathway	BIOCARTA_IL7_PATHWAY	17	0.376413	1.04949	0.421488	0.582616
microRNA motif	CTAGGAA,MIR-384	62	0.280069	1.04934	0.357879	0.582478
GO Molecular Function	LYASE_ACTIVITY	66	0.273565	1.04912	0.385694	0.582526
TF motif	V$USF_Q6	250	0.229744	1.04872	0.355689	0.583087
GO Molecular Function	ZINC_ION_BINDING	80	0.262906	1.04858	0.373333	0.58295
GO Biological Process	LIPOPROTEIN_METABOLIC_PROCESS	32	0.316951	1.04766	0.385321	0.584795
TF motif	V$IK2_01	253	0.229742	1.04695	0.367612	0.586073
GO Biological Process	CELLULAR_PROTEIN_COMPLEX_ASSEMBLY	31	0.320419	1.04552	0.38835	0.589305
Reactome pathway	REACTOME_THROMBOXANE_SIGNALLING_THROUGH_TP_RECEPTOR	23	0.343178	1.04476	0.399046	0.590777
TF motif	TAAWWATAG_V$RSRFC4_Q2	150	0.243039	1.04457	0.366795	0.590775
TF motif	V$MZF1_01	221	0.233866	1.04435	0.358537	0.590862
microRNA motif	CTCTATG,MIR-368	37	0.303733	1.0443	0.403226	0.590478
TF motif	V$RP58_01	190	0.237847	1.04392	0.364662	0.590932
GO Cellular Component	ENDOPLASMIC_RETICULUM_MEMBRANE	83	0.264913	1.04371	0.364883	0.590993
TF motif	V$HNF4ALPHA_Q6	253	0.228226	1.04325	0.362664	0.591641
TF motif	V$GFI1_01	247	0.229369	1.04288	0.36747	0.592051
TF motif	V$CREB_Q2_01	203	0.232298	1.04251	0.36165	0.592442
KEGG pathway	KEGG_CELL_ADHESION_MOLECULES_CAMS	114	0.247031	1.04238	0.376471	0.592266
GO Biological Process	SECRETORY_PATHWAY	82	0.262049	1.04211	0.387608	0.592465
microRNA motif	GAGACTG,MIR-452	91	0.261923	1.0421	0.379021	0.591966
Reactome pathway	REACTOME_G_PROTEIN_BETA_GAMMA_SIGNALLING	28	0.323076	1.04194	0.398089	0.591865
GO Cellular Component	OUTER_MEMBRANE	25	0.337661	1.04189	0.402226	0.59147
KEGG pathway	KEGG_ENDOMETRIAL_CANCER	51	0.284898	1.04188	0.381872	0.590983
Reactome pathway	REACTOME_DOWNREGULATION_OF_TGF_BETA_RECEPTOR_SIGNALING	20	0.357267	1.04086	0.430159	0.593104
KEGG pathway	KEGG_GLYCEROLIPID_METABOLISM	48	0.289374	1.03925	0.385307	0.596696
TF motif	V$ZIC1_01	249	0.226349	1.03913	0.376639	0.596483
TF motif	V$AP3_Q6	229	0.227097	1.039	0.387441	0.596292
BioCarta pathway	BIOCARTA_BAD_PATHWAY	22	0.346381	1.03899	0.39701	0.595791
microRNA motif	TTGCCAA,MIR-182	311	0.224461	1.03894	0.374142	0.595411
GO Molecular Function	ADENYL_NUCLEOTIDE_BINDING	165	0.233774	1.03786	0.366544	0.597768
BioCarta pathway	BIOCARTA_BIOPEPTIDES_PATHWAY	38	0.300863	1.03729	0.418462	0.598775
TF motif	V$CREBP1_Q2	234	0.227591	1.03727	0.385922	0.598313
Reactome pathway	REACTOME_SMAD2_SMAD3_SMAD4_HETEROTRIMER_REGULATES_TRANSCRIPTION	25	0.331956	1.03702	0.414356	0.598446
GO Biological Process	CYTOPLASM_ORGANIZATION_AND_BIOGENESIS	15	0.371651	1.03655	0.424092	0.599189
Reactome pathway	REACTOME_RESPONSE_TO_ELEVATED_PLATELET_CYTOSOLIC_CA2_	70	0.271171	1.03517	0.41534	0.602237
TF motif	V$AP2REP_01	164	0.235853	1.03424	0.381727	0.604148
BioCarta pathway	BIOCARTA_INFLAM_PATHWAY	25	0.340816	1.0336	0.399674	0.6053
Reactome pathway	REACTOME_SIGNALING_BY_RHO_GTPASES	107	0.250848	1.03332	0.415869	0.605516
Reactome pathway	REACTOME_DARPP_32_EVENTS	19	0.347117	1.03191	0.410596	0.6087
Reactome pathway	REACTOME_AMINO_ACID_TRANSPORT_ACROSS_THE_PLASMA_MEMBRANE	31	0.318302	1.03179	0.422648	0.608479
TF motif	V$CREB_01	244	0.225288	1.0317	0.393904	0.608169
GO Biological Process	REGULATION_OF_GTPASE_ACTIVITY	15	0.374194	1.03162	0.405	0.60785
TF motif	TGACGTCA_V$ATF3_Q6	215	0.228065	1.03072	0.395181	0.60968
microRNA motif	ACTGTGA,MIR-27A,MIR-27B	450	0.214589	1.03026	0.38255	0.610384
TF motif	RYTGCNNRGNAAC_V$MIF1_01	81	0.26025	1.02993	0.40056	0.610736
TF motif	V$TCF4_Q5	222	0.227041	1.02983	0.391842	0.610459
TF motif	RYTAAWNNNTGAY_UNKNOWN	58	0.275827	1.02974	0.415473	0.610189
GO Molecular Function	ACTIN_BINDING	73	0.267884	1.0294	0.415094	0.610575
GO Molecular Function	VOLTAGE_GATED_CALCIUM_CHANNEL_ACTIVITY	18	0.355272	1.0288	0.406612	0.611622
KEGG pathway	KEGG_INOSITOL_PHOSPHATE_METABOLISM	54	0.280861	1.02875	0.411337	0.611223
GO Biological Process	NEGATIVE_REGULATION_OF_CELLULAR_COMPONENT_ORGANIZATION_AND_BIOGENESIS	24	0.335956	1.02866	0.439344	0.610942
GO Biological Process	GLYCOLIPID_METABOLIC_PROCESS	16	0.365542	1.02857	0.435678	0.61064
GO Biological Process	CELLULAR_CATION_HOMEOSTASIS	93	0.256615	1.02787	0.433936	0.61186
TF motif	V$SP1_Q6	242	0.227176	1.02666	0.416865	0.614483
TF motif	V$SRF_Q6	225	0.225256	1.02579	0.393976	0.61623
TF motif	V$YY1_01	225	0.227172	1.02514	0.392901	0.617337
microRNA motif	CTTTGCA,MIR-527	228	0.227229	1.02486	0.409797	0.617546
BioCarta pathway	BIOCARTA_CSK_PATHWAY	20	0.349612	1.02468	0.418919	0.617478
KEGG pathway	KEGG_VIRAL_MYOCARDITIS	57	0.275018	1.02383	0.423423	0.61917
GO Molecular Function	TRANSFERASE_ACTIVITY_TRANSFERRING_HEXOSYL_GROUPS	77	0.261975	1.02273	0.442737	0.621497
GO Biological Process	MICROTUBULE_BASED_MOVEMENT	16	0.369242	1.02244	0.413907	0.621685
TF motif	YATGNWAAT_V$OCT_C	331	0.218113	1.02215	0.424561	0.621899
TF motif	V$AR_Q6	235	0.225623	1.02211	0.417892	0.621482
microRNA motif	CTGTTAC,MIR-194	103	0.252539	1.02177	0.443198	0.62186
TF motif	V$MEF2_01	136	0.241949	1.0217	0.417539	0.621504
GO Biological Process	CELLULAR_RESPIRATION	17	0.362178	1.02111	0.423841	0.622567
TF motif	WTTGKCTG_UNKNOWN	474	0.210509	1.02048	0.410675	0.623646
GO Biological Process	I_KAPPAB_KINASE_NF_KAPPAB_CASCADE	104	0.244407	1.01973	0.453297	0.62507
Reactome pathway	REACTOME_INHIBITION_OF_INSULIN_SECRETION_BY_ADRENALINE_NORADRENALINE	25	0.324316	1.01914	0.425461	0.626076
GO Biological Process	HETEROCYCLE_METABOLIC_PROCESS	26	0.327962	1.01887	0.425837	0.626217
GO Biological Process	CATION_HOMEOSTASIS	96	0.250574	1.01852	0.438692	0.626636
microRNA motif	AACTGGA,MIR-145	221	0.225275	1.01848	0.41604	0.626218
GO Molecular Function	ADENYL_RIBONUCLEOTIDE_BINDING	159	0.232246	1.01844	0.438247	0.625811
microRNA motif	GTGCCAT,MIR-183	159	0.235079	1.01819	0.426336	0.625886
GO Molecular Function	GUANYL_NUCLEOTIDE_EXCHANGE_FACTOR_ACTIVITY	46	0.287371	1.01817	0.433384	0.625424
Reactome pathway	REACTOME_SHC_RELATED_EVENTS	17	0.362714	1.01805	0.429553	0.625206
GO Biological Process	MONOCARBOXYLIC_ACID_METABOLIC_PROCESS	83	0.254367	1.01784	0.421652	0.625244
GO Cellular Component	CELL_CORTEX	39	0.299449	1.01754	0.433904	0.625466
KEGG pathway	KEGG_ALZHEIMERS_DISEASE	140	0.238262	1.01751	0.43871	0.625032
TF motif	V$TITF1_Q3	224	0.225624	1.01675	0.43309	0.626445
GO Molecular Function	KINASE_ACTIVITY	357	0.216026	1.01663	0.419318	0.626278
TF motif	ARGGGTTAA_UNKNOWN	112	0.244103	1.01662	0.438172	0.625766
Reactome pathway	REACTOME_DAG_AND_IP3_SIGNALING	27	0.319991	1.01657	0.432859	0.62537
KEGG pathway	KEGG_PRIMARY_BILE_ACID_BIOSYNTHESIS	16	0.372001	1.01654	0.457627	0.624942
GO Molecular Function	CARBOHYDRATE_KINASE_ACTIVITY	15	0.371012	1.01468	0.455631	0.629246
TF motif	TGANNYRGCA_V$TCF11MAFG_01	279	0.218531	1.01398	0.436385	0.63055
GO Cellular Component	NEURON_PROJECTION	20	0.339875	1.01345	0.458065	0.631443
Reactome pathway	REACTOME_FRS2_MEDIATED_CASCADE	36	0.299065	1.01331	0.427673	0.631298
TF motif	V$XBP1_01	127	0.24276	1.01297	0.444733	0.63168
GO Biological Process	RESPONSE_TO_ORGANIC_SUBSTANCE	30	0.312356	1.0123	0.434084	0.632917
BioCarta pathway	BIOCARTA_AT1R_PATHWAY	29	0.311606	1.01203	0.457098	0.633061
BioCarta pathway	BIOCARTA_INTRINSIC_PATHWAY	22	0.331072	1.01185	0.458537	0.633045
TF motif	TGCTGAY_UNKNOWN	500	0.20944	1.01104	0.463441	0.634562
TF motif	V$POU3F2_02	237	0.222965	1.01066	0.437956	0.634988
TF motif	V$CDPCR3HD_01	222	0.225542	1.01053	0.457565	0.634775
GO Biological Process	RESPONSE_TO_NUTRIENT_LEVELS	29	0.31347	1.0103	0.429048	0.634821
TF motif	GTCNYYATGR_UNKNOWN	105	0.243937	1.00889	0.428188	0.637965
TF motif	V$TAXCREB_02	26	0.322464	1.00828	0.477308	0.639003
Reactome pathway	REACTOME_RECYCLING_PATHWAY_OF_L1	24	0.330986	1.00797	0.44252	0.639307
Reactome pathway	REACTOME_TRANSCRIPTIONAL_REGULATION_OF_WHITE_ADIPOCYTE_DIFFERENTIATION	70	0.265126	1.00782	0.43472	0.63919
GO Biological Process	POSITIVE_REGULATION_OF_T_CELL_ACTIVATION	18	0.354917	1.00748	0.434483	0.63955
Reactome pathway	REACTOME_FATTY_ACID_TRIACYLGLYCEROL_AND_KETONE_BODY_METABOLISM	159	0.22873	1.00733	0.451777	0.639414
TF motif	V$AP2_Q6	243	0.221895	1.00578	0.454217	0.642807
GO Biological Process	TISSUE_REMODELING	25	0.324345	1.00559	0.462662	0.642771
microRNA motif	ACACTCC,MIR-122A	72	0.25902	1.00464	0.451035	0.644677
microRNA motif	GTACAGG,MIR-486	53	0.275798	1.00461	0.434655	0.644235
GO Biological Process	NUCLEAR_ORGANIZATION_AND_BIOGENESIS	28	0.315119	1.00447	0.458136	0.644082
TF motif	V$HNF4_01	251	0.220358	1.00424	0.443662	0.644133
TF motif	V$ATF_01	235	0.222014	1.00412	0.462366	0.643916
Reactome pathway	REACTOME_POST_NMDA_RECEPTOR_ACTIVATION_EVENTS	29	0.315192	1.00393	0.458268	0.643891
Reactome pathway	REACTOME_PRE_NOTCH_TRANSCRIPTION_AND_TRANSLATION	25	0.325696	1.0034	0.444628	0.644738
GO Biological Process	LIPID_METABOLIC_PROCESS	295	0.213949	1.00198	0.455076	0.647941
GO Molecular Function	DOUBLE_STRANDED_RNA_BINDING	17	0.348498	1.00171	0.48124	0.648098
Reactome pathway	REACTOME_REGULATION_OF_KIT_SIGNALING	16	0.357577	1.00115	0.452077	0.64906
TF motif	V$HNF3ALPHA_Q6	194	0.223335	1.00111	0.446494	0.648653
BioCarta pathway	BIOCARTA_MET_PATHWAY	36	0.298822	1.00102	0.459259	0.648337
GO Biological Process	AXON_GUIDANCE	19	0.344518	1.00066	0.481361	0.648776
TF motif	V$HLF_01	244	0.216905	1.00048	0.456182	0.648715
TF motif	V$BRN2_01	223	0.223294	1.00002	0.466184	0.649406
KEGG pathway	KEGG_DILATED_CARDIOMYOPATHY	84	0.252051	0.999824	0.482385	0.6494
GO Biological Process	REGULATION_OF_ORGANELLE_ORGANIZATION_AND_BIOGENESIS	37	0.289628	0.998441	0.451863	0.65241
TF motif	RYAAAKNNNNNNTTGW_UNKNOWN	78	0.252022	0.997908	0.463727	0.653166
BioCarta pathway	BIOCARTA_VIP_PATHWAY	22	0.331892	0.997738	0.470209	0.653085
GO Molecular Function	PROTEIN_TYROSINE_PHOSPHATASE_ACTIVITY	51	0.273216	0.997632	0.472059	0.652841
GO Biological Process	INTERACTION_WITH_HOST	17	0.348654	0.997398	0.458805	0.652913
TF motif	V$CREB_Q4_01	195	0.223991	0.997104	0.459926	0.653142
Reactome pathway	REACTOME_LIGAND_GATED_ION_CHANNEL_TRANSPORT	20	0.334902	0.996492	0.474276	0.654177
Reactome pathway	REACTOME_TRANSMISSION_ACROSS_CHEMICAL_SYNAPSES	177	0.22444	0.995686	0.479087	0.655729
BioCarta pathway	BIOCARTA_CERAMIDE_PATHWAY	22	0.3327	0.995059	0.484603	0.656846
GO Cellular Component	CELL_FRACTION	444	0.205854	0.994965	0.484649	0.656571
GO Molecular Function	ELECTRON_CARRIER_ACTIVITY	72	0.255627	0.994863	0.469676	0.656313
Reactome pathway	REACTOME_PLATELET_AGGREGATION_PLUG_FORMATION	35	0.298281	0.994124	0.473035	0.657737
microRNA motif	TGCACTG,MIR-148A,MIR-152,MIR-148B	292	0.213415	0.993646	0.479241	0.658444
TF motif	V$ZF5_B	228	0.21914	0.993082	0.487395	0.659377
microRNA motif	GCAAGAC,MIR-431	43	0.282066	0.992717	0.482496	0.65974
TF motif	V$EGR1_01	251	0.215309	0.99271	0.475797	0.659231
GO Molecular Function	METALLOENDOPEPTIDASE_ACTIVITY	27	0.312974	0.992189	0.468647	0.660059
BioCarta pathway	BIOCARTA_TFF_PATHWAY	20	0.332736	0.990971	0.476821	0.662699
GO Biological Process	CARBOHYDRATE_TRANSPORT	16	0.357509	0.990444	0.473515	0.663513
Reactome pathway	REACTOME_RORA_ACTIVATES_CIRCADIAN_EXPRESSION	23	0.326239	0.990409	0.492777	0.663079
GO Cellular Component	PERINUCLEAR_REGION_OF_CYTOPLASM	51	0.275103	0.98959	0.463487	0.664657
TF motif	V$EFC_Q6	253	0.218002	0.989528	0.498807	0.664286
GO Molecular Function	COFACTOR_BINDING	21	0.340195	0.988823	0.473171	0.665622
GO Cellular Component	LYSOSOME	55	0.265452	0.988423	0.477762	0.666131
TF motif	V$PBX1_01	236	0.219243	0.988007	0.510353	0.666689
TF motif	V$RREB1_01	198	0.22158	0.987913	0.48005	0.666407
Reactome pathway	REACTOME_CLASS_B_2_SECRETIN_FAMILY_RECEPTORS	81	0.249319	0.987674	0.500688	0.666497
TF motif	V$CEBPDELTA_Q6	226	0.21913	0.98555	0.518248	0.671457
GO Cellular Component	MEMBRANE_FRACTION	306	0.213021	0.985426	0.510393	0.671217
GO Molecular Function	PROTEIN_KINASE_BINDING	60	0.262522	0.985192	0.479651	0.67131
GO Biological Process	DNA_CATABOLIC_PROCESS	23	0.322957	0.98335	0.492038	0.67537
GO Cellular Component	BASAL_LAMINA	21	0.336141	0.982712	0.482471	0.676489
microRNA motif	TCTCTCC,MIR-185	113	0.236137	0.982391	0.497326	0.676744
BioCarta pathway	BIOCARTA_PML_PATHWAY	16	0.356892	0.982067	0.508885	0.677017
TF motif	V$TGIF_01	234	0.21604	0.981998	0.530909	0.676648
GO Molecular Function	PHOSPHOPROTEIN_PHOSPHATASE_ACTIVITY	78	0.254429	0.981396	0.504121	0.677612
Reactome pathway	REACTOME_SYNTHESIS_OF_GLYCOSYLPHOSPHATIDYLINOSITOL_GPI	17	0.348044	0.980511	0.497592	0.679323
GO Biological Process	POSITIVE_REGULATION_OF_RESPONSE_TO_STIMULUS	38	0.286073	0.979243	0.478462	0.681992
GO Molecular Function	ACTIN_FILAMENT_BINDING	23	0.323215	0.979207	0.508772	0.681549
TF motif	V$TAL1BETAE47_01	230	0.216905	0.978992	0.529193	0.681549
Reactome pathway	REACTOME_REGULATION_OF_INSULIN_SECRETION_BY_GLUCAGON_LIKE_PEPTIDE1	39	0.288402	0.978022	0.484305	0.683461
Reactome pathway	REACTOME_GLUTAMATE_NEUROTRANSMITTER_RELEASE_CYCLE	15	0.361167	0.977631	0.491497	0.683881
GO Cellular Component	LYTIC_VACUOLE	55	0.265452	0.977388	0.490593	0.684008
TF motif	V$GATA3_01	222	0.216197	0.977136	0.5179	0.684156
GO Biological Process	POST_TRANSLATIONAL_PROTEIN_MODIFICATION	453	0.204061	0.976993	0.540295	0.683997
GO Biological Process	CELL_PROJECTION_BIOGENESIS	23	0.318572	0.975867	0.490725	0.686307
TF motif	V$STAT5A_02	132	0.228695	0.975717	0.507916	0.686186
BioCarta pathway	BIOCARTA_TNFR1_PATHWAY	28	0.306431	0.97508	0.507837	0.687303
TF motif	TTANWNANTGGM_UNKNOWN	58	0.264897	0.974658	0.512894	0.687841
TF motif	V$FOXO4_01	226	0.213993	0.973274	0.542155	0.690769
TF motif	V$DR3_Q4	137	0.230669	0.973249	0.51148	0.690313
GO Molecular Function	TRANSCRIPTION_COREPRESSOR_ACTIVITY	85	0.24595	0.972117	0.510402	0.692624
GO Biological Process	REGULATION_OF_PROTEIN_KINASE_ACTIVITY	146	0.226248	0.971765	0.540155	0.692947
GO Molecular Function	RAS_GTPASE_BINDING	24	0.316239	0.971421	0.510744	0.693309
GO Biological Process	REGULATION_OF_RESPONSE_TO_STIMULUS	54	0.265173	0.970983	0.515602	0.693868
TF motif	V$USF_Q6_01	228	0.21263	0.97096	0.536108	0.693394
BioCarta pathway	BIOCARTA_TGFB_PATHWAY	18	0.342515	0.970861	0.509182	0.693101
GO Molecular Function	ATP_BINDING	152	0.224182	0.969959	0.531613	0.694886
Reactome pathway	REACTOME_GRB2_EVENTS_IN_ERBB2_SIGNALING	21	0.329395	0.969409	0.5	0.695726
TF motif	SNACANNNYSYAGA_UNKNOWN	85	0.245898	0.969368	0.514247	0.695299
microRNA motif	CTATGCA,MIR-153	207	0.213757	0.968658	0.534714	0.696558
TF motif	V$LXR_Q3	72	0.249164	0.968143	0.521802	0.697321
KEGG pathway	KEGG_HYPERTROPHIC_CARDIOMYOPATHY_HCM	79	0.246407	0.968093	0.513287	0.69692
Reactome pathway	REACTOME_ADP_SIGNALLING_THROUGH_P2RY1	25	0.305777	0.96718	0.5	0.698677
Reactome pathway	REACTOME_INTERFERON_SIGNALING	115	0.2318	0.967026	0.515072	0.698542
TF motif	V$SP1_01	226	0.214347	0.966685	0.555825	0.698851
BioCarta pathway	BIOCARTA_GSK3_PATHWAY	27	0.304338	0.965736	0.503195	0.70065
GO Biological Process	RESPONSE_TO_HORMONE_STIMULUS	30	0.295786	0.965322	0.509464	0.701157
GO Biological Process	REGULATION_OF_KINASE_ACTIVITY	148	0.223376	0.964912	0.55914	0.70169
GO Molecular Function	SYMPORTER_ACTIVITY	31	0.29683	0.964693	0.524922	0.701706
GO Biological Process	PROTEIN_AMINO_ACID_O_LINKED_GLYCOSYLATION	18	0.337421	0.964437	0.5	0.701808
TF motif	V$CIZ_01	225	0.21418	0.964351	0.547305	0.701483
microRNA motif	CACTTTG,MIR-520G,MIR-520H	227	0.211914	0.963161	0.544118	0.703906
microRNA motif	ACACTGG,MIR-199A,MIR-199B	147	0.225647	0.963	0.539326	0.70377
microRNA motif	CTCTAGA,MIR-526C,MIR-518F,MIR-526A	54	0.261871	0.962849	0.525915	0.703614
microRNA motif	AGCACTT,MIR-93,MIR-302A,MIR-302B,MIR-302C,MIR-302D,MIR-372,MIR-373,MIR-520E,MIR-520A,MIR-526B,MIR-520B,MIR-520C,MIR-520D	330	0.202485	0.962695	0.567232	0.703496
microRNA motif	ACAGGGT,MIR-10A,MIR-10B	116	0.22966	0.961943	0.551771	0.704834
GO Molecular Function	PROTEIN_SERINE_THREONINE_PHOSPHATASE_ACTIVITY	23	0.311626	0.961909	0.538336	0.704379
TF motif	V$EVI1_05	162	0.222793	0.961837	0.543506	0.704014
GO Molecular Function	NUCLEAR_HORMONE_RECEPTOR_BINDING	25	0.312055	0.961414	0.523349	0.704503
Reactome pathway	REACTOME_TRANSPORT_OF_VITAMINS_NUCLEOSIDES_AND_RELATED_MOLECULES	29	0.298889	0.9612	0.52649	0.70454
Reactome pathway	REACTOME_CIRCADIAN_REPRESSION_OF_EXPRESSION_BY_REV_ERBA	22	0.320045	0.960745	0.511986	0.705163
TF motif	V$PBX1_02	124	0.228416	0.960712	0.545932	0.704719
GO Biological Process	MACROMOLECULE_BIOSYNTHETIC_PROCESS	288	0.207148	0.960685	0.568558	0.70424
GO Biological Process	REGULATION_OF_PROTEIN_AMINO_ACID_PHOSPHORYLATION	28	0.294673	0.960626	0.500792	0.703866
TF motif	GCGNNANTTCC_UNKNOWN	111	0.232146	0.960273	0.526035	0.704232
TF motif	V$RORA1_01	228	0.212632	0.959561	0.558394	0.705495
Reactome pathway	REACTOME_LIPOPROTEIN_METABOLISM	25	0.311041	0.959369	0.512945	0.705409
Reactome pathway	REACTOME_TRIGLYCERIDE_BIOSYNTHESIS	37	0.280739	0.95846	0.518629	0.707111
TF motif	V$SPZ1_01	214	0.215441	0.957796	0.565324	0.708237
GO Molecular Function	ENZYME_BINDING	172	0.216643	0.957698	0.55125	0.707961
GO Molecular Function	INTERLEUKIN_BINDING	24	0.312851	0.957679	0.523659	0.707472
GO Molecular Function	PROTEIN_SERINE_THREONINE_KINASE_ACTIVITY	195	0.21371	0.956969	0.560051	0.708727
KEGG pathway	KEGG_DORSO_VENTRAL_AXIS_FORMATION	22	0.317181	0.956895	0.514803	0.708386
TF motif	V$NRF2_Q4	237	0.210916	0.956206	0.563766	0.709548
TF motif	V$GCM_Q2	220	0.211163	0.955765	0.576739	0.710095
TF motif	V$NFAT_Q4_01	250	0.20762	0.953878	0.580986	0.714324
TF motif	V$MEIS1_01	225	0.210867	0.953838	0.568126	0.713901
BioCarta pathway	BIOCARTA_CHEMICAL_PATHWAY	22	0.311308	0.95266	0.509375	0.716321
GO Biological Process	MEMBRANE_FUSION	28	0.297238	0.95265	0.516746	0.71581
Reactome pathway	REACTOME_L1CAM_INTERACTIONS	80	0.244528	0.952478	0.556022	0.715695
Reactome pathway	REACTOME_PEPTIDE_CHAIN_ELONGATION	55	0.262822	0.951756	0.554622	0.716917
BioCarta pathway	BIOCARTA_MAL_PATHWAY	18	0.335781	0.951082	0.522095	0.718099
TF motif	V$SP1_Q4_01	241	0.210665	0.951041	0.592186	0.717669
GO Biological Process	REGULATION_OF_IMMUNE_RESPONSE	31	0.284724	0.950639	0.534143	0.718129
GO Molecular Function	RNA_POLYMERASE_II_TRANSCRIPTION_FACTOR_ACTIVITY	173	0.215026	0.950364	0.567367	0.7183
Reactome pathway	REACTOME_SIGNALING_BY_NOTCH1	66	0.249132	0.949279	0.56213	0.720485
Reactome pathway	REACTOME_G_BETA_GAMMA_SIGNALLING_THROUGH_PI3KGAMMA	25	0.299215	0.949125	0.528	0.720335
TF motif	V$LEF1_Q2	210	0.210744	0.948833	0.587145	0.720478
TF motif	V$GATA1_04	227	0.210715	0.948522	0.583829	0.720697
TF motif	V$GATA1_05	267	0.204956	0.948398	0.601415	0.720471
TF motif	V$SP1_Q2_01	233	0.209591	0.948041	0.593787	0.720829
KEGG pathway	KEGG_CHRONIC_MYELOID_LEUKEMIA	73	0.243932	0.947648	0.570579	0.721266
GO Biological Process	ALCOHOL_METABOLIC_PROCESS	84	0.241236	0.947545	0.542069	0.720997
TF motif	V$HFH8_01	186	0.215783	0.94711	0.59204	0.721578
microRNA motif	AGGTGCA,MIR-500	94	0.22997	0.945747	0.56	0.72435
GO Biological Process	POSITIVE_REGULATION_OF_PHOSPHATE_METABOLIC_PROCESS	26	0.302173	0.945656	0.562986	0.72403
GO Cellular Component	CYTOSOL	194	0.213888	0.945402	0.617682	0.724141
TF motif	V$NKX25_02	238	0.208773	0.945345	0.600967	0.723756
GO Molecular Function	N_ACYLTRANSFERASE_ACTIVITY	20	0.318969	0.945146	0.5376	0.723712
GO Biological Process	REGULATION_OF_APOPTOSIS	320	0.201378	0.944429	0.610268	0.72491
TF motif	V$FOXO3_01	231	0.210735	0.944223	0.609613	0.724866
Reactome pathway	REACTOME_DOWNSTREAM_SIGNALING_EVENTS_OF_B_CELL_RECEPTOR_BCR	89	0.235476	0.943247	0.551825	0.726723
BioCarta pathway	BIOCARTA_ACTINY_PATHWAY	18	0.326858	0.942606	0.524207	0.727784
GO Biological Process	PROTEIN_AMINO_ACID_N_LINKED_GLYCOSYLATION	30	0.297685	0.942367	0.543478	0.727854
Reactome pathway	REACTOME_PKB_MEDIATED_EVENTS	27	0.299312	0.942243	0.530945	0.727625
GO Biological Process	MEMBRANE_LIPID_METABOLIC_PROCESS	98	0.231547	0.941915	0.559732	0.727885
GO Molecular Function	SMALL_GTPASE_BINDING	32	0.285187	0.941389	0.549107	0.728593
TF motif	V$PR_Q2	247	0.204524	0.941338	0.618138	0.72819
TF motif	GCTNWTTGK_UNKNOWN	281	0.204104	0.941222	0.619735	0.727931
microRNA motif	GCAAAAA,MIR-129	170	0.213081	0.940428	0.606211	0.729352
Reactome pathway	REACTOME_IL_2_SIGNALING	39	0.271964	0.939277	0.549777	0.731557
Reactome pathway	REACTOME_SHC1_EVENTS_IN_ERBB4_SIGNALING	19	0.323137	0.938931	0.539474	0.731874
GO Molecular Function	GTPASE_BINDING	33	0.282792	0.938265	0.563291	0.732995
Reactome pathway	REACTOME_CIRCADIAN_CLOCK	50	0.261039	0.936585	0.581325	0.736553
Reactome pathway	REACTOME_SIGNALLING_TO_ERKS	35	0.280734	0.936473	0.55313	0.736284
GO Biological Process	REGULATION_OF_PROGRAMMED_CELL_DEATH	321	0.199883	0.936254	0.648148	0.73629
BioCarta pathway	BIOCARTA_MPR_PATHWAY	31	0.282705	0.935597	0.548336	0.737329
TF motif	V$FOXM1_01	233	0.207006	0.935594	0.613415	0.736802
GO Biological Process	BIOGENIC_AMINE_METABOLIC_PROCESS	16	0.336394	0.934673	0.5625	0.738526
TF motif	V$FREAC3_01	230	0.203395	0.933839	0.632029	0.739957
GO Molecular Function	CYSTEINE_TYPE_ENDOPEPTIDASE_ACTIVITY	37	0.272709	0.933807	0.543379	0.73949
microRNA motif	GCGCCTT,MIR-525,MIR-524	15	0.331031	0.933629	0.546823	0.739363
TF motif	V$CREB_Q4	250	0.205415	0.93185	0.642257	0.743143
Reactome pathway	REACTOME_GABA_SYNTHESIS_RELEASE_REUPTAKE_AND_DEGRADATION	17	0.326697	0.931746	0.551433	0.742861
GO Biological Process	APOPTOSIS_GO	404	0.196564	0.931502	0.656798	0.742935
GO Biological Process	SMALL_GTPASE_MEDIATED_SIGNAL_TRANSDUCTION	85	0.234657	0.930895	0.594059	0.74392
TF motif	ACCTGTTG_UNKNOWN	146	0.215022	0.930437	0.595178	0.744468
Reactome pathway	REACTOME_ION_CHANNEL_TRANSPORT	51	0.25821	0.930303	0.578387	0.744257
GO Biological Process	PROGRAMMED_CELL_DEATH	405	0.19505	0.929845	0.663265	0.744818
microRNA motif	TCATCTC,MIR-143	144	0.217161	0.928589	0.630208	0.747231
KEGG pathway	KEGG_SELENOAMINO_ACID_METABOLISM	24	0.302434	0.927714	0.56051	0.748799
TF motif	V$HOXA4_Q2	251	0.200898	0.927167	0.641916	0.749569
KEGG pathway	KEGG_INTESTINAL_IMMUNE_NETWORK_FOR_IGA_PRODUCTION	38	0.274147	0.925987	0.588235	0.751844
GO Biological Process	SYNAPSE_ORGANIZATION_AND_BIOGENESIS	19	0.319626	0.925317	0.563492	0.752948
GO Biological Process	CELLULAR_LIPID_METABOLIC_PROCESS	236	0.203364	0.922314	0.670808	0.759634
GO Biological Process	APOPTOTIC_NUCLEAR_CHANGES	19	0.314275	0.922167	0.568696	0.759449
Reactome pathway	REACTOME_SYNTHESIS_OF_PIPS_AT_THE_GOLGI_MEMBRANE	17	0.328356	0.921713	0.566994	0.759978
TF motif	V$POU3F2_01	95	0.227118	0.920367	0.612329	0.762657
GO Biological Process	POSITIVE_REGULATION_OF_LYMPHOCYTE_ACTIVATION	21	0.306232	0.920194	0.571659	0.762548
GO Cellular Component	GOLGI_ASSOCIATED_VESICLE	29	0.289255	0.919993	0.589862	0.762484
TF motif	V$MEF2_03	221	0.20383	0.919589	0.660826	0.762896
microRNA motif	GCACCTT,MIR-18A,MIR-18B	112	0.221101	0.918632	0.627235	0.764592
microRNA motif	GTAAACC,MIR-299-5P	46	0.259607	0.918014	0.618421	0.765503
microRNA motif	GGGACCA,MIR-133A,MIR-133B	190	0.205434	0.917628	0.667906	0.765886
GO Biological Process	MAINTENANCE_OF_LOCALIZATION	19	0.316387	0.917571	0.565147	0.765477
TF motif	V$SRY_02	240	0.203619	0.917433	0.699401	0.765279
Reactome pathway	REACTOME_TRANSMEMBRANE_TRANSPORT_OF_SMALL_MOLECULES	394	0.192313	0.916344	0.724138	0.767245
microRNA motif	AAACCAC,MIR-140	105	0.224419	0.915517	0.631436	0.768692
microRNA motif	CCCAGAG,MIR-326	151	0.210093	0.914253	0.627577	0.771214
TF motif	V$MEF2_02	211	0.202927	0.914249	0.684277	0.770677
TF motif	V$CDX2_Q5	230	0.201687	0.912841	0.686157	0.773474
Reactome pathway	REACTOME_PHOSPHOLIPASE_C_MEDIATED_CASCADE	49	0.255101	0.911871	0.611765	0.775143
GO Biological Process	MEMBRANE_ORGANIZATION_AND_BIOGENESIS	131	0.215801	0.91096	0.642762	0.77677
GO Molecular Function	KINASE_BINDING	68	0.238872	0.910718	0.64132	0.776784
GO Biological Process	REGULATION_OF_DEVELOPMENTAL_PROCESS	409	0.191272	0.910633	0.728604	0.776453
GO Cellular Component	SYNAPSE	25	0.285547	0.910555	0.582651	0.776091
TF motif	V$MEF2_Q6_01	228	0.201709	0.910363	0.683824	0.776015
GO Biological Process	PEPTIDYL_TYROSINE_PHOSPHORYLATION	25	0.291915	0.908224	0.613008	0.780517
GO Biological Process	ANTI_APOPTOSIS	107	0.221611	0.908062	0.647541	0.780358
GO Cellular Component	EXTRACELLULAR_SPACE	209	0.203682	0.907986	0.692308	0.779993
GO Molecular Function	N_ACETYLTRANSFERASE_ACTIVITY	18	0.320287	0.907285	0.584437	0.781096
Reactome pathway	REACTOME_PEROXISOMAL_LIPID_METABOLISM	20	0.307023	0.906864	0.58018	0.781541
TF motif	V$STAT_Q6	248	0.198679	0.90627	0.698225	0.782338
Reactome pathway	REACTOME_NGF_SIGNALLING_VIA_TRKA_FROM_THE_PLASMA_MEMBRANE	127	0.216743	0.905928	0.664915	0.782587
TF motif	V$CACBINDINGPROTEIN_Q6	233	0.200524	0.90549	0.703615	0.783052
TF motif	AGCYRWTTC_UNKNOWN	116	0.21616	0.905459	0.657182	0.782564
microRNA motif	GGTAACC,MIR-409-5P	31	0.27786	0.905251	0.597179	0.782498
TF motif	V$E2F_Q2	163	0.206521	0.904487	0.674902	0.783712
TF motif	V$STAT3_02	138	0.211692	0.904245	0.680683	0.783746
TF motif	V$NFE2_01	252	0.197277	0.904172	0.713789	0.783377
Reactome pathway	REACTOME_GABA_B_RECEPTOR_ACTIVATION	38	0.269195	0.904049	0.609907	0.783105
TF motif	V$STAT4_01	248	0.199604	0.903997	0.720818	0.782682
TF motif	V$FOXO1_02	226	0.199035	0.903466	0.691283	0.783338
TF motif	V$CEBPB_01	250	0.198443	0.903121	0.709951	0.783562
microRNA motif	AGGGCCA,MIR-328	76	0.229409	0.902995	0.625879	0.783302
GO Molecular Function	PROTEIN_C_TERMINUS_BINDING	72	0.235334	0.902091	0.631805	0.784912
Reactome pathway	REACTOME_THE_ROLE_OF_NEF_IN_HIV1_REPLICATION_AND_DISEASE_PATHOGENESIS	24	0.288761	0.900823	0.621849	0.787253
KEGG pathway	KEGG_PEROXISOME	78	0.228772	0.899734	0.663979	0.789253
GO Biological Process	ACTIN_FILAMENT_BASED_PROCESS	108	0.216028	0.898861	0.674764	0.79072
TF motif	V$HNF3B_01	203	0.20098	0.898011	0.71199	0.792079
GO Biological Process	ACTIN_CYTOSKELETON_ORGANIZATION_AND_BIOGENESIS	99	0.220834	0.897883	0.659919	0.791816
KEGG pathway	KEGG_AXON_GUIDANCE	128	0.213182	0.897157	0.686224	0.792951
KEGG pathway	KEGG_AMINO_SUGAR_AND_NUCLEOTIDE_SUGAR_METABOLISM	42	0.258607	0.896797	0.644377	0.793183
TF motif	V$AP4_01	246	0.195381	0.896262	0.705175	0.793872
KEGG pathway	KEGG_GLYCOSAMINOGLYCAN_BIOSYNTHESIS_KERATAN_SULFATE	15	0.326449	0.895642	0.599656	0.794736
TF motif	YTTCCNNNGGAMR_UNKNOWN	46	0.253199	0.894622	0.650073	0.796472
BioCarta pathway	BIOCARTA_IL2RB_PATHWAY	37	0.262456	0.89462	0.623867	0.795927
TF motif	CAGNYGKNAAA_UNKNOWN	70	0.2334	0.894121	0.657632	0.796465
TF motif	V$ARP1_01	153	0.207561	0.893467	0.711168	0.797413
TF motif	V$OCT1_03	215	0.197125	0.893329	0.74056	0.797184
Reactome pathway	REACTOME_CD28_DEPENDENT_PI3K_AKT_SIGNALING	21	0.301111	0.892996	0.577223	0.79738
TF motif	V$AP1_Q6_01	251	0.195772	0.892947	0.728673	0.796937
GO Biological Process	CELL_CELL_SIGNALING	365	0.188823	0.892742	0.758817	0.796852
microRNA motif	GGCAGCT,MIR-22	214	0.198738	0.891936	0.716912	0.798139
microRNA motif	AGCATTA,MIR-155	127	0.21093	0.891804	0.709043	0.797868
microRNA motif	TAGAACC,MIR-182	36	0.257649	0.889814	0.623418	0.801748
Reactome pathway	REACTOME_YAP1_AND_WWTR1_TAZ_STIMULATED_GENE_EXPRESSION	23	0.295601	0.889179	0.62314	0.802622
TF motif	V$ZF5_01	221	0.195246	0.88837	0.7375	0.803904
GO Molecular Function	ANTIOXIDANT_ACTIVITY	18	0.314494	0.888043	0.61745	0.804073
GO Biological Process	NEGATIVE_REGULATION_OF_CATALYTIC_ACTIVITY	66	0.235072	0.887599	0.671533	0.804548
GO Molecular Function	TRANSCRIPTION_REPRESSOR_ACTIVITY	138	0.208002	0.887463	0.692208	0.804322
TF motif	V$VDR_Q6	253	0.193318	0.887125	0.756213	0.804513
TF motif	V$SMAD_Q6	235	0.194292	0.886959	0.727056	0.804335
Reactome pathway	REACTOME_APOPTOSIS	131	0.20871	0.886219	0.706186	0.805428
BioCarta pathway	BIOCARTA_FMLP_PATHWAY	32	0.270452	0.88532	0.65329	0.806882
GO Biological Process	ENERGY_DERIVATION_BY_OXIDATION_OF_ORGANIC_COMPOUNDS	34	0.264548	0.885269	0.634526	0.80646
GO Biological Process	CARBOXYLIC_ACID_TRANSPORT	39	0.257085	0.884206	0.644345	0.808278
GO Biological Process	ACTIN_FILAMENT_ORGANIZATION	24	0.284394	0.881868	0.645161	0.812922
TF motif	V$ATF_B	175	0.198421	0.881618	0.749357	0.81292
BioCarta pathway	BIOCARTA_FCER1_PATHWAY	35	0.262843	0.879675	0.684211	0.816498
TF motif	V$PAX5_02	16	0.315771	0.879464	0.63355	0.816388
GO Biological Process	RESPONSE_TO_HYPOXIA	26	0.285071	0.879452	0.640746	0.815859
GO Biological Process	FATTY_ACID_METABOLIC_PROCESS	59	0.236156	0.878795	0.659639	0.816711
TF motif	V$RSRFC4_Q2	201	0.197719	0.877804	0.746914	0.81831
GO Biological Process	POSITIVE_REGULATION_OF_IMMUNE_RESPONSE	27	0.277657	0.877554	0.663566	0.818295
BioCarta pathway	BIOCARTA_SPRY_PATHWAY	17	0.302422	0.877346	0.645161	0.818195
TF motif	V$NKX3A_01	214	0.196285	0.877317	0.750907	0.817715
GO Biological Process	SECONDARY_METABOLIC_PROCESS	26	0.276276	0.876656	0.634304	0.818586
microRNA motif	GTGTTGA,MIR-505	98	0.214631	0.876613	0.699475	0.818124
KEGG pathway	KEGG_TYPE_I_DIABETES_MELLITUS	31	0.268998	0.874894	0.655738	0.821179
TF motif	V$MYB_Q6	239	0.193443	0.874812	0.75601	0.82079
GO Biological Process	WOUND_HEALING	50	0.244803	0.874777	0.670118	0.820313
GO Biological Process	REGULATION_OF_BLOOD_PRESSURE	20	0.303026	0.874581	0.652597	0.820172
GO Biological Process	IMMUNE_RESPONSE	203	0.195341	0.874082	0.770732	0.820738
BioCarta pathway	BIOCARTA_IL2_PATHWAY	22	0.292352	0.873507	0.631922	0.82138
TF motif	V$ATF3_Q6	235	0.193836	0.873499	0.76758	0.820848
GO Biological Process	POSITIVE_REGULATION_OF_SIGNAL_TRANSDUCTION	118	0.208438	0.873124	0.725333	0.821086
GO Biological Process	ORGANIC_ACID_TRANSPORT	40	0.251454	0.872888	0.6298	0.821014
GO Molecular Function	ACTIVE_TRANSMEMBRANE_TRANSPORTER_ACTIVITY	119	0.209597	0.872584	0.722296	0.821109
KEGG pathway	KEGG_NATURAL_KILLER_CELL_MEDIATED_CYTOTOXICITY	93	0.213493	0.872443	0.703755	0.820858
TF motif	V$GRE_C	115	0.21051	0.872171	0.720105	0.820899
BioCarta pathway	BIOCARTA_UCALPAIN_PATHWAY	17	0.318046	0.871839	0.63961	0.82106
TF motif	V$NFY_01	236	0.190922	0.869589	0.803159	0.825268
Reactome pathway	REACTOME_GABA_RECEPTOR_ACTIVATION	52	0.240462	0.869205	0.694567	0.825567
TF motif	V$PAX2_02	243	0.189747	0.867925	0.782763	0.827816
GO Biological Process	ACTIVATION_OF_IMMUNE_RESPONSE	17	0.308287	0.867857	0.648881	0.827405
TF motif	V$TST1_01	239	0.191336	0.867413	0.794153	0.827828
microRNA motif	GCAAGGA,MIR-502	68	0.223911	0.86729	0.690058	0.827527
GO Biological Process	POSITIVE_REGULATION_OF_HYDROLASE_ACTIVITY	52	0.232868	0.867208	0.704125	0.827141
GO Molecular Function	HYDROLASE_ACTIVITY_ACTING_ON_CARBON_NITROGEN_NOT_PEPTIDEBONDSIN_LINEAR_AMIDES	20	0.296242	0.867148	0.656301	0.826719
TF motif	V$OLF1_01	257	0.188728	0.866824	0.802616	0.826872
microRNA motif	TCTATGA,MIR-376A,MIR-376B	76	0.223369	0.86639	0.703808	0.827202
GO Biological Process	AMINO_SUGAR_METABOLIC_PROCESS	17	0.308235	0.863851	0.660714	0.832068
GO Molecular Function	MAGNESIUM_ION_BINDING	59	0.231106	0.863478	0.69	0.83232
TF motif	V$MTF1_Q4	234	0.191212	0.862838	0.78777	0.833109
GO Cellular Component	CELL_CORTEX_PART	24	0.279653	0.862704	0.651491	0.832842
TF motif	YAATNRNNNYNATT_UNKNOWN	96	0.211887	0.861953	0.716273	0.833828
Reactome pathway	REACTOME_KERATAN_SULFATE_BIOSYNTHESIS	24	0.276873	0.860661	0.665087	0.835947
microRNA motif	AGGCACT,MIR-515-3P	86	0.214298	0.860588	0.719834	0.835563
BioCarta pathway	BIOCARTA_IL1R_PATHWAY	31	0.263393	0.860195	0.688784	0.835786
TF motif	V$RFX1_02	256	0.189303	0.859816	0.802367	0.836042
TF motif	V$CRX_Q4	247	0.189098	0.859633	0.811456	0.835884
KEGG pathway	KEGG_MELANOGENESIS	95	0.212436	0.858513	0.755968	0.837555
Reactome pathway	REACTOME_PI_METABOLISM	47	0.239719	0.857733	0.704969	0.838583
TF motif	GTTGNYNNRGNAAC_UNKNOWN	104	0.206793	0.856041	0.725652	0.841475
GO Biological Process	HORMONE_METABOLIC_PROCESS	26	0.273669	0.855561	0.692053	0.84189
TF motif	V$PXR_Q2	240	0.187941	0.855375	0.813253	0.841705
GO Molecular Function	PROTEASE_INHIBITOR_ACTIVITY	34	0.253873	0.855046	0.680713	0.841837
microRNA motif	TACAATC,MIR-508	57	0.230774	0.854005	0.710042	0.843405
TF motif	CGGAARNGGCNG_UNKNOWN	50	0.235786	0.853312	0.710769	0.84435
KEGG pathway	KEGG_NON_SMALL_CELL_LUNG_CANCER	54	0.232425	0.852176	0.719118	0.846114
GO Biological Process	CYTOSKELETON_DEPENDENT_INTRACELLULAR_TRANSPORT	25	0.274243	0.851779	0.690967	0.84638
Reactome pathway	REACTOME_G_ALPHA_Q_SIGNALLING_EVENTS	171	0.194151	0.85027	0.809769	0.848862
GO Cellular Component	SOLUBLE_FRACTION	146	0.196768	0.849784	0.788787	0.849301
GO Molecular Function	PROTEIN_HOMODIMERIZATION_ACTIVITY	117	0.203984	0.849215	0.762416	0.849868
TF motif	V$CREB_Q2	244	0.184362	0.848932	0.84058	0.849892
TF motif	V$SMAD3_Q6	223	0.188626	0.847973	0.829298	0.851212
Reactome pathway	REACTOME_AMINO_ACID_AND_OLIGOPEPTIDE_SLC_TRANSPORTERS	49	0.23632	0.847525	0.706337	0.851547
BioCarta pathway	BIOCARTA_PITX2_PATHWAY	15	0.313626	0.847105	0.677193	0.85186
microRNA motif	GAGCCTG,MIR-484	100	0.208801	0.846881	0.747082	0.851732
GO Biological Process	PROTEOLYSIS	186	0.190131	0.846596	0.807062	0.851753
TF motif	V$AR_03	57	0.231333	0.845314	0.709677	0.853703
microRNA motif	ACCAATC,MIR-509	43	0.241239	0.844392	0.729323	0.854992
TF motif	V$PAX8_01	34	0.250888	0.844141	0.70258	0.854922
TF motif	V$HNF4_01_B	239	0.185217	0.843842	0.833939	0.854945
TF motif	V$MZF1_02	218	0.18815	0.843646	0.829916	0.854757
TF motif	V$COREBINDINGFACTOR_Q6	255	0.182657	0.843414	0.842874	0.854652
Reactome pathway	REACTOME_ENERGY_DEPENDENT_REGULATION_OF_MTOR_BY_LKB1_AMPK	17	0.291165	0.843058	0.681063	0.85485
KEGG pathway	KEGG_GLYCOSAMINOGLYCAN_BIOSYNTHESIS_HEPARAN_SULFATE	26	0.263639	0.842989	0.710652	0.854447
KEGG pathway	KEGG_CALCIUM_SIGNALING_PATHWAY	169	0.190785	0.842967	0.818523	0.853931
GO Biological Process	ELECTRON_TRANSPORT_GO_0006118	46	0.23572	0.841186	0.728739	0.856788
GO Biological Process	ION_HOMEOSTASIS	114	0.201906	0.84112	0.789189	0.856369
TF motif	V$AP1_Q4	257	0.184526	0.840749	0.835664	0.856549
microRNA motif	CCTGTGA,MIR-513	116	0.200421	0.840112	0.797587	0.857228
microRNA motif	CAGTCAC,MIR-134	49	0.233066	0.837713	0.718797	0.861208
TF motif	V$HMEF2_Q6	131	0.199094	0.837595	0.795244	0.860874
TF motif	V$HNF4_DR1_Q3	246	0.18316	0.836797	0.841727	0.861859
TF motif	V$MSX1_01	163	0.19209	0.83634	0.83053	0.862136
TF motif	V$NCX_01	164	0.19208	0.836229	0.823755	0.86181
BioCarta pathway	BIOCARTA_PPARA_PATHWAY	54	0.225693	0.836167	0.734993	0.86137
GO Biological Process	REPRODUCTIVE_PROCESS	126	0.198066	0.834116	0.770235	0.864658
Reactome pathway	REACTOME_NA_CL_DEPENDENT_NEUROTRANSMITTER_TRANSPORTERS	17	0.291452	0.834001	0.685092	0.864325
TF motif	V$OCT1_04	218	0.18428	0.83329	0.858032	0.865098
BioCarta pathway	BIOCARTA_TCR_PATHWAY	41	0.237094	0.833001	0.730711	0.865075
GO Biological Process	GLYCEROPHOSPHOLIPID_METABOLIC_PROCESS	45	0.236877	0.832034	0.73516	0.866267
GO Biological Process	LIPID_TRANSPORT	26	0.262564	0.831952	0.690881	0.86586
TF motif	V$AHRARNT_02	15	0.309049	0.831563	0.685338	0.866029
TF motif	V$SMAD4_Q6	224	0.185525	0.83128	0.862577	0.866038
KEGG pathway	KEGG_LONG_TERM_POTENTIATION	63	0.219707	0.830514	0.761836	0.866917
GO Biological Process	PHOSPHOLIPID_METABOLIC_PROCESS	72	0.212918	0.829911	0.773504	0.867486
BioCarta pathway	BIOCARTA_RACCYCD_PATHWAY	26	0.267324	0.829216	0.731783	0.868189
Reactome pathway	REACTOME_PYRUVATE_METABOLISM	18	0.290616	0.829018	0.686411	0.867992
KEGG pathway	KEGG_LONG_TERM_DEPRESSION	68	0.218331	0.828739	0.761628	0.867953
TF motif	V$SREBP1_Q6	232	0.181657	0.828738	0.863248	0.867399
TF motif	CCCNNGGGAR_V$OLF1_01	307	0.178679	0.82823	0.887972	0.867782
TF motif	V$AHR_01	64	0.219369	0.827896	0.772532	0.867848
TF motif	V$HMX1_01	42	0.237053	0.827812	0.718182	0.867455
TF motif	V$AML1_Q6	246	0.180651	0.827515	0.860241	0.86743
Reactome pathway	REACTOME_REGULATION_OF_WATER_BALANCE_BY_RENAL_AQUAPORINS	42	0.235256	0.827484	0.752225	0.866934
TF motif	TGAYRTCA_V$ATF3_Q6	494	0.171336	0.82746	0.928571	0.866434
microRNA motif	ACAACCT,MIR-453	41	0.239443	0.827284	0.742681	0.866201
TF motif	GGGNNTTTCC_V$NFKB_Q6_01	125	0.196955	0.827237	0.794737	0.865731
TF motif	V$ER_Q6_02	239	0.182272	0.826808	0.854782	0.86597
microRNA motif	GTCTTCC,MIR-7	162	0.189038	0.826737	0.835669	0.86555
TF motif	V$LXR_DR4_Q3	86	0.206226	0.826632	0.785135	0.86519
TF motif	V$RSRFC4_01	231	0.181332	0.8257	0.870098	0.866337
TF motif	V$AML1_01	246	0.180651	0.825432	0.859259	0.866269
TF motif	V$SP3_Q3	231	0.183233	0.825428	0.855128	0.865726
BioCarta pathway	BIOCARTA_ARAP_PATHWAY	17	0.293853	0.824559	0.699681	0.866747
Reactome pathway	REACTOME_TIE2_SIGNALING	17	0.282786	0.823878	0.70903	0.867439
Reactome pathway	REACTOME_CTNNB1_PHOSPHORYLATION_CASCADE	15	0.302055	0.82363	0.722034	0.867329
GO Biological Process	GENERATION_OF_PRECURSOR_METABOLITES_AND_ENERGY	116	0.196248	0.822589	0.806324	0.868632
GO Molecular Function	PEPTIDE_BINDING	80	0.208089	0.821852	0.784288	0.869366
TF motif	V$TAL1ALPHAE47_01	236	0.180213	0.821608	0.873341	0.869239
GO Biological Process	CELLULAR_HOMEOSTASIS	133	0.192188	0.820824	0.824397	0.870072
Reactome pathway	REACTOME_SIGNALING_BY_BMP	22	0.273992	0.81977	0.728868	0.871314
TF motif	V$ATF1_Q6	216	0.182875	0.818904	0.889294	0.872297
TF motif	V$T3R_Q6	232	0.180559	0.818446	0.891148	0.872565
KEGG pathway	KEGG_ANTIGEN_PROCESSING_AND_PRESENTATION	45	0.234304	0.817943	0.746201	0.872908
TF motif	V$TAXCREB_01	123	0.195003	0.817379	0.841897	0.873323
Reactome pathway	REACTOME_GASTRIN_CREB_SIGNALLING_PATHWAY_VIA_PKC_AND_MAPK	192	0.183782	0.817013	0.869455	0.873419
TF motif	ACAWYAAAG_UNKNOWN	94	0.205122	0.81664	0.799716	0.873515
GO Cellular Component	VACUOLE	62	0.215036	0.814947	0.787791	0.875787
TF motif	MYAATNNNNNNNGGC_UNKNOWN	103	0.199071	0.814586	0.792066	0.87588
GO Cellular Component	LAMELLIPODIUM	25	0.258471	0.813261	0.743506	0.877508
TF motif	V$AP2_Q3	236	0.179607	0.812986	0.876647	0.877443
GO Molecular Function	THIOLESTER_HYDROLASE_ACTIVITY	16	0.293926	0.812675	0.708197	0.877405
TF motif	V$E4BP4_01	213	0.182105	0.81218	0.88916	0.877684
GO Biological Process	POSITIVE_REGULATION_OF_CASPASE_ACTIVITY	28	0.253542	0.81167	0.740916	0.878
GO Biological Process	POSITIVE_REGULATION_OF_PHOSPHORYLATION	24	0.265848	0.810317	0.757235	0.879711
microRNA motif	TCTGATC,MIR-383	45	0.229929	0.809055	0.772519	0.881284
GO Biological Process	COFACTOR_BIOSYNTHETIC_PROCESS	21	0.266342	0.80897	0.728013	0.880885
microRNA motif	CTCAAGA,MIR-526B	69	0.215841	0.805791	0.793007	0.885486
GO Molecular Function	CYSTEINE_TYPE_PEPTIDASE_ACTIVITY	50	0.222813	0.802487	0.799699	0.890262
Reactome pathway	REACTOME_BMAL1_CLOCK_NPAS2_ACTIVATES_CIRCADIAN_EXPRESSION	34	0.238323	0.801606	0.752225	0.891128
GO Biological Process	REGULATION_OF_PHOSPHORYLATION	46	0.224596	0.800045	0.804281	0.893077
Reactome pathway	REACTOME_SYNTHESIS_OF_BILE_ACIDS_AND_BILE_SALTS	19	0.272823	0.798634	0.767367	0.894786
GO Biological Process	COFACTOR_METABOLIC_PROCESS	52	0.220837	0.798341	0.821752	0.894692
GO Molecular Function	HEMATOPOIETIN_INTERFERON_CLASSD200_DOMAIN_CYTOKINE_RECEPTOR_ACTIVITY	32	0.24156	0.797671	0.77116	0.895182
microRNA motif	ACACTAC,MIR-142-3P	123	0.190374	0.796615	0.875809	0.896247
microRNA motif	CAAGGAT,MIR-362	65	0.211315	0.796032	0.836858	0.896603
TF motif	V$ERR1_Q2	243	0.173618	0.795322	0.921592	0.897175
TF motif	V$AHRARNT_01	136	0.186255	0.795267	0.881333	0.896699
TF motif	RTTTNNNYTGGM_UNKNOWN	143	0.187074	0.794798	0.875817	0.896873
GO Biological Process	NEGATIVE_REGULATION_OF_TRANSFERASE_ACTIVITY	33	0.240608	0.792807	0.784375	0.899429
Reactome pathway	REACTOME_MEMBRANE_TRAFFICKING	120	0.19017	0.790821	0.870924	0.901849
Reactome pathway	REACTOME_SIGNAL_TRANSDUCTION_BY_L1	32	0.243502	0.78881	0.805112	0.904309
Reactome pathway	REACTOME_SIGNALING_BY_CONSTITUTIVELY_ACTIVE_EGFR	17	0.280441	0.788713	0.741117	0.903867
Reactome pathway	REACTOME_LIPID_DIGESTION_MOBILIZATION_AND_TRANSPORT	40	0.228324	0.7886	0.815913	0.903485
BioCarta pathway	BIOCARTA_IGF1R_PATHWAY	21	0.264263	0.788484	0.765289	0.903115
GO Biological Process	SYNAPTIC_TRANSMISSION	164	0.178709	0.787894	0.901887	0.903437
BioCarta pathway	BIOCARTA_RARRXR_PATHWAY	15	0.284976	0.787431	0.7422	0.903554
BioCarta pathway	BIOCARTA_HER2_PATHWAY	22	0.257403	0.78709	0.778895	0.903481
Reactome pathway	REACTOME_PPARA_ACTIVATES_GENE_EXPRESSION	98	0.1932	0.786985	0.874656	0.903081
GO Biological Process	REGULATION_OF_PROTEIN_METABOLIC_PROCESS	164	0.179531	0.786694	0.91465	0.902957
microRNA motif	CGCTGCT,MIR-503	23	0.257962	0.786282	0.758347	0.902971
TF motif	TTAYRTAA_V$E4BP4_01	253	0.171365	0.786001	0.932121	0.902818
BioCarta pathway	BIOCARTA_PTEN_PATHWAY	18	0.275745	0.785984	0.764901	0.902292
GO Biological Process	STEROID_METABOLIC_PROCESS	60	0.211048	0.783639	0.835329	0.905133
Reactome pathway	REACTOME_PRE_NOTCH_PROCESSING_IN_GOLGI	16	0.281663	0.779587	0.765391	0.910248
Reactome pathway	REACTOME_GLUCOSE_METABOLISM	58	0.205971	0.779089	0.845455	0.910379
TF motif	V$EGR3_01	82	0.198489	0.777921	0.877318	0.91146
GO Molecular Function	TRANSITION_METAL_ION_BINDING	101	0.19158	0.77689	0.870396	0.91231
GO Biological Process	CASPASE_ACTIVATION	25	0.246809	0.776479	0.779633	0.912299
GO Biological Process	REPRODUCTION	212	0.17207	0.776116	0.937422	0.912225
GO Biological Process	NEGATIVE_REGULATION_OF_DEVELOPMENTAL_PROCESS	181	0.176765	0.775307	0.923636	0.912783
TF motif	V$PAX5_01	145	0.180724	0.773023	0.904382	0.915346
Reactome pathway	REACTOME_CTLA4_INHIBITORY_SIGNALING	20	0.262166	0.772894	0.794702	0.91496
Reactome pathway	REACTOME_DOWNSTREAM_SIGNALING_OF_ACTIVATED_FGFR	93	0.192841	0.769394	0.881616	0.918986
GO Biological Process	REGULATION_OF_CYTOSKELETON_ORGANIZATION_AND_BIOGENESIS	27	0.244129	0.768538	0.798732	0.919555
GO Biological Process	JAK_STAT_CASCADE	30	0.232842	0.768152	0.801223	0.919493
BioCarta pathway	BIOCARTA_ERK5_PATHWAY	17	0.274839	0.766524	0.790349	0.921038
Reactome pathway	REACTOME_CHYLOMICRON_MEDIATED_LIPID_TRANSPORT	15	0.275585	0.764924	0.776471	0.9225
TF motif	V$DR4_Q2	237	0.168325	0.764781	0.956413	0.922132
GO Biological Process	COENZYME_METABOLIC_PROCESS	36	0.226728	0.763554	0.826484	0.923121
microRNA motif	GGGCATT,MIR-365	103	0.186259	0.76325	0.900137	0.922931
TF motif	GGAANCGGAANY_UNKNOWN	94	0.187871	0.761533	0.909341	0.924554
BioCarta pathway	BIOCARTA_HIF_PATHWAY	15	0.276814	0.761131	0.804959	0.924504
GO Molecular Function	CHEMOKINE_RECEPTOR_BINDING	27	0.243005	0.76113	0.794788	0.923944
GO Biological Process	HEMOSTASIS	44	0.21688	0.760918	0.838213	0.923646
GO Biological Process	CELL_STRUCTURE_DISASSEMBLY_DURING_APOPTOSIS	16	0.270834	0.758736	0.810345	0.925742
KEGG pathway	KEGG_HEMATOPOIETIC_CELL_LINEAGE	75	0.195098	0.757529	0.895628	0.926629
GO Molecular Function	COENZYME_BINDING	15	0.278606	0.756706	0.805792	0.927039
TF motif	V$AP2_Q6_01	256	0.163323	0.75538	0.966706	0.92803
GO Biological Process	FATTY_ACID_OXIDATION	16	0.266774	0.754236	0.784483	0.928779
BioCarta pathway	BIOCARTA_TID_PATHWAY	18	0.258938	0.75178	0.809917	0.931073
Reactome pathway	REACTOME_GLUCAGON_TYPE_LIGAND_RECEPTORS	31	0.229888	0.751569	0.842187	0.93075
KEGG pathway	KEGG_OXIDATIVE_PHOSPHORYLATION	99	0.185606	0.751394	0.923077	0.930391
Reactome pathway	REACTOME_SIGNALING_BY_EGFR_IN_CANCER	98	0.186211	0.750822	0.900815	0.930508
Reactome pathway	REACTOME_SIGNALING_BY_FGFR	104	0.181985	0.750008	0.930556	0.930859
GO Molecular Function	GROWTH_FACTOR_BINDING	31	0.225485	0.748887	0.809595	0.931551
Reactome pathway	REACTOME_AQUAPORIN_MEDIATED_TRANSPORT	48	0.2115	0.746968	0.863636	0.933134
Reactome pathway	REACTOME_INSULIN_RECEPTOR_SIGNALLING_CASCADE	83	0.189485	0.746122	0.896601	0.933493
Reactome pathway	REACTOME_ION_TRANSPORT_BY_P_TYPE_ATPASES	31	0.225652	0.745895	0.832279	0.933176
KEGG pathway	KEGG_NICOTINATE_AND_NICOTINAMIDE_METABOLISM	21	0.251387	0.74507	0.818471	0.933528
GO Biological Process	REGULATION_OF_CELLULAR_PROTEIN_METABOLIC_PROCESS	154	0.17171	0.744011	0.960103	0.934129
GO Biological Process	NEGATIVE_REGULATION_OF_CELL_DIFFERENTIATION	26	0.240078	0.743789	0.837795	0.933825
GO Biological Process	G_PROTEIN_COUPLED_RECEPTOR_PROTEIN_SIGNALING_PATHWAY	314	0.159289	0.743593	0.983032	0.933467
KEGG pathway	KEGG_CHEMOKINE_SIGNALING_PATHWAY	162	0.171675	0.742398	0.949612	0.934212
TF motif	V$PPARA_01	35	0.221554	0.73834	0.84639	0.937952
GO Biological Process	CYTOKINE_AND_CHEMOKINE_MEDIATED_SIGNALING_PATHWAY	20	0.250293	0.735569	0.814217	0.940191
GO Biological Process	RHO_PROTEIN_SIGNAL_TRANSDUCTION	36	0.215065	0.733508	0.88351	0.941689
TF motif	V$MEIS1BHOXA9_01	128	0.175387	0.733335	0.955013	0.941302
GO Molecular Function	SECONDARY_ACTIVE_TRANSMEMBRANE_TRANSPORTER_ACTIVITY	45	0.206014	0.730516	0.881232	0.943466
TF motif	V$AR_Q2	120	0.17384	0.729336	0.948856	0.944032
GO Biological Process	APOPTOTIC_PROGRAM	57	0.197735	0.727639	0.894428	0.9451
TF motif	V$SREBP_Q3	246	0.159722	0.724672	0.985849	0.947307
KEGG pathway	KEGG_PROXIMAL_TUBULE_BICARBONATE_RECLAMATION	21	0.240615	0.724056	0.859504	0.947332
GO Biological Process	TRANSMISSION_OF_NERVE_IMPULSE	179	0.164643	0.722578	0.970112	0.948097
microRNA motif	TCCCCAC,MIR-491	54	0.196917	0.722126	0.913616	0.947927
Reactome pathway	REACTOME_LYSOSOME_VESICLE_BIOGENESIS	22	0.239435	0.722076	0.838449	0.94741
GO Molecular Function	CHEMOKINE_ACTIVITY	26	0.226658	0.716536	0.872611	0.951815
TF motif	V$FXR_IR1_Q6	104	0.17339	0.715495	0.944223	0.952144
TF motif	YAATNANRNNNCAG_UNKNOWN	56	0.194086	0.710616	0.89808	0.955633
KEGG pathway	KEGG_SNARE_INTERACTIONS_IN_VESICULAR_TRANSPORT	35	0.211067	0.708659	0.893584	0.956647
TF motif	GATGKMRGCG_UNKNOWN	60	0.188913	0.704651	0.92582	0.959215
GO Molecular Function	RECEPTOR_BINDING	328	0.152489	0.704313	0.995365	0.958908
KEGG pathway	KEGG_STARCH_AND_SUCROSE_METABOLISM	35	0.209719	0.703734	0.888889	0.95876
GO Biological Process	BEHAVIOR	129	0.168257	0.702494	0.968504	0.959145
Reactome pathway	REACTOME_SIGNALING_BY_HIPPO	20	0.239837	0.70153	0.861897	0.959315
GO Cellular Component	MITOCHONDRIAL_OUTER_MEMBRANE	18	0.241547	0.695328	0.865093	0.963258
Reactome pathway	REACTOME_NEF_MEDIATES_DOWN_MODULATION_OF_CELL_SURFACE_RECEPTORS_BY_RECRUITING_THEM_TO_CLATHRIN_ADAPTERS	17	0.250166	0.694289	0.89094	0.963445
GO Molecular Function	GROWTH_FACTOR_ACTIVITY	54	0.185919	0.692483	0.950769	0.964191
Reactome pathway	REACTOME_TRANSPORT_OF_INORGANIC_CATIONS_ANIONS_AND_AMINO_ACIDS_OLIGOPEPTIDES	93	0.169744	0.689136	0.959889	0.965916
KEGG pathway	KEGG_AUTOIMMUNE_THYROID_DISEASE	27	0.217085	0.689007	0.897638	0.96543
GO Cellular Component	ADHERENS_JUNCTION	22	0.224569	0.688602	0.875817	0.965125
KEGG pathway	KEGG_ASTHMA	21	0.228881	0.688212	0.879339	0.964833
Reactome pathway	REACTOME_DOWNREGULATION_OF_SMAD2_3_SMAD4_TRANSCRIPTIONAL_ACTIVITY	19	0.234484	0.683149	0.868465	0.967539
GO Cellular Component	PEROXISOME	47	0.192614	0.681374	0.934848	0.968062
GO Molecular Function	ANTIGEN_BINDING	17	0.238983	0.678479	0.881579	0.969296
GO Cellular Component	MICROBODY	47	0.192614	0.678142	0.938067	0.968931
BioCarta pathway	BIOCARTA_IL12_PATHWAY	21	0.225608	0.675105	0.896607	0.970192
Reactome pathway	REACTOME_ACTIVATED_AMPK_STIMULATES_FATTY_ACID_OXIDATION_IN_MUSCLE	17	0.236864	0.66661	0.902778	0.974406
GO Biological Process	CYCLIC_NUCLEOTIDE_MEDIATED_SIGNALING	99	0.164083	0.663494	0.972678	0.975442
microRNA motif	TACGGGT,MIR-99A,MIR-100,MIR-99B	23	0.215012	0.663214	0.901431	0.975016
Reactome pathway	REACTOME_NEGATIVE_REGULATION_OF_FGFR_SIGNALING	36	0.195317	0.66003	0.942368	0.97608
GO Biological Process	POSITIVE_REGULATION_OF_PROTEIN_AMINO_ACID_PHOSPHORYLATION	18	0.22743	0.657322	0.909241	0.976882
Reactome pathway	REACTOME_NEURONAL_SYSTEM	266	0.142535	0.653892	0.997696	0.977947
KEGG pathway	KEGG_PORPHYRIN_AND_CHLOROPHYLL_METABOLISM	29	0.204621	0.653013	0.930533	0.977791
KEGG pathway	KEGG_ALLOGRAFT_REJECTION	25	0.2105	0.651177	0.919872	0.97807
GO Biological Process	COAGULATION	40	0.18352	0.63517	0.963746	0.984391
Reactome pathway	REACTOME_SYNTHESIS_OF_BILE_ACIDS_AND_BILE_SALTS_VIA_7ALPHA_HYDROXYCHOLESTEROL	15	0.2269	0.633654	0.931857	0.984398
GO Molecular Function	CYTOKINE_BINDING	47	0.174866	0.631076	0.961656	0.984792
GO Molecular Function	PHOSPHATASE_REGULATOR_ACTIVITY	24	0.210302	0.628893	0.927973	0.985019
Reactome pathway	REACTOME_NEPHRIN_INTERACTIONS	18	0.218165	0.628014	0.932642	0.98478
GO Biological Process	ACTIN_POLYMERIZATION_AND_OR_DEPOLYMERIZATION	21	0.208424	0.627494	0.918167	0.984387
Reactome pathway	REACTOME_GENERATION_OF_SECOND_MESSENGER_MOLECULES	22	0.212124	0.626305	0.922204	0.984214
KEGG pathway	KEGG_ALDOSTERONE_REGULATED_SODIUM_REABSORPTION	40	0.17905	0.621069	0.95764	0.98546
TF motif	GTTRYCATRR_UNKNOWN	158	0.14024	0.611645	1	0.987923
GO Biological Process	PIGMENT_METABOLIC_PROCESS	18	0.213939	0.609196	0.925497	0.988061
Reactome pathway	REACTOME_SMOOTH_MUSCLE_CONTRACTION	15	0.220533	0.603282	0.943493	0.989143
GO Molecular Function	CALCIUM_CHANNEL_ACTIVITY	33	0.177125	0.601681	0.968454	0.989019
GO Biological Process	DEVELOPMENT_OF_PRIMARY_SEXUAL_CHARACTERISTICS	25	0.195339	0.596986	0.973396	0.989745
Reactome pathway	REACTOME_EGFR_DOWNREGULATION	21	0.199298	0.596744	0.942339	0.989228
Reactome pathway	REACTOME_ZINC_TRANSPORTERS	15	0.210902	0.572454	0.964407	0.994059
GO Molecular Function	ATPASE_ACTIVITY_COUPLED_TO_TRANSMEMBRANE_MOVEMENT_OF_IONS_PHOSPHORYLATIVE_MECHANISM	19	0.194751	0.559336	0.969799	0.995863
KEGG pathway	KEGG_VASOPRESSIN_REGULATED_WATER_REABSORPTION	42	0.160694	0.556726	0.992163	0.995722
GO Biological Process	PIGMENT_BIOSYNTHETIC_PROCESS	17	0.186257	0.539281	0.9776	0.997626
GO Biological Process	FEMALE_GAMETE_GENERATION	16	0.193073	0.535526	0.977891	0.997523
GO Biological Process	REGULATION_OF_PEPTIDYL_TYROSINE_PHOSPHORYLATION	16	0.191624	0.530671	0.973422	0.997526
GO Biological Process	T_CELL_DIFFERENTIATION	15	0.180601	0.493354	0.99661	1
KEGG pathway	KEGG_NOTCH_SIGNALING_PATHWAY	46	0.133009	0.475633	0.998478	1
BioCarta pathway	BIOCARTA_GATA3_PATHWAY	15	0.167721	0.462031	0.994941	1
Reactome pathway	REACTOME_SYNTHESIS_SECRETION_AND_INACTIVATION_OF_GLP1	17	0.165177	0.460432	0.993174	1
GO Biological Process	INDUCTION_OF_APOPTOSIS_BY_EXTRACELLULAR_SIGNALS	27	0.144304	0.458648	0.995268	0.999621
BioCarta pathway	BIOCARTA_HCMV_PATHWAY	17	0.157843	0.449704	0.989565	0.999348
BioCarta pathway	BIOCARTA_CTLA4_PATHWAY	17	0.141724	0.40104	0.998305	0.999697
microRNA motif	CTACTAG,MIR-325	17	-0.151149	-0.456556	1	0.998592
GO Biological Process	REGULATION_OF_PROTEIN_STABILITY	19	-0.166111	-0.525885	0.989218	0.99496
Reactome pathway	REACTOME_INHIBITION_OF_VOLTAGE_GATED_CA2_CHANNELS_VIA_GBETA_GAMMA_SUBUNITS	25	-0.156592	-0.529446	0.99734	0.995687
BioCarta pathway	BIOCARTA_GCR_PATHWAY	16	-0.183771	-0.546064	0.962406	0.994626
GO Molecular Function	STEROID_BINDING	17	-0.185924	-0.553934	0.968974	0.994608
Reactome pathway	REACTOME_INTERACTION_BETWEEN_L1_AND_ANKYRINS	21	-0.174949	-0.564453	0.976684	0.993951
Reactome pathway	REACTOME_COSTIMULATION_BY_THE_CD28_FAMILY	54	-0.13984	-0.576457	0.99373	0.992694
GO Molecular Function	ATPASE_ACTIVITY_COUPLED_TO_TRANSMEMBRANE_MOVEMENT_OF_IONS	23	-0.173452	-0.584218	0.982801	0.992117
GO Biological Process	FEMALE_PREGNANCY	32	-0.162681	-0.595816	0.969325	0.990295
BioCarta pathway	BIOCARTA_CXCR4_PATHWAY	24	-0.176853	-0.605155	0.976127	0.988819
GO Biological Process	GAMETE_GENERATION	93	-0.136122	-0.610175	0.996094	0.988438
Reactome pathway	REACTOME_BILE_ACID_AND_BILE_SALT_METABOLISM	26	-0.177168	-0.613366	0.957286	0.988662
Reactome pathway	REACTOME_NUCLEOTIDE_LIKE_PURINERGIC_RECEPTORS	15	-0.206207	-0.620654	0.939173	0.987378
Reactome pathway	REACTOME_GROWTH_HORMONE_RECEPTOR_SIGNALING	21	-0.186832	-0.629289	0.958333	0.985435
BioCarta pathway	BIOCARTA_CASPASE_PATHWAY	21	-0.196239	-0.640645	0.953247	0.982116
Reactome pathway	REACTOME_ACTIVATED_NOTCH1_TRANSMITS_SIGNAL_TO_THE_NUCLEUS	26	-0.193522	-0.64521	0.949868	0.981289
BioCarta pathway	BIOCARTA_TALL1_PATHWAY	15	-0.218757	-0.648186	0.92439	0.981144
KEGG pathway	KEGG_CARDIAC_MUSCLE_CONTRACTION	63	-0.153704	-0.650994	0.983498	0.981084
GO Biological Process	REGULATION_OF_ACTION_POTENTIAL	17	-0.216243	-0.656226	0.922705	0.979751
GO Biological Process	REGULATION_OF_MAPKKK_CASCADE	18	-0.211001	-0.656924	0.914216	0.980589
BioCarta pathway	BIOCARTA_RAS_PATHWAY	22	-0.20518	-0.664413	0.925558	0.977941
Reactome pathway	REACTOME_CHEMOKINE_RECEPTORS_BIND_CHEMOKINES	42	-0.175105	-0.683356	0.936455	0.968136
KEGG pathway	KEGG_PANTOTHENATE_AND_COA_BIOSYNTHESIS	15	-0.231636	-0.684827	0.869359	0.968313
Reactome pathway	REACTOME_CREB_PHOSPHORYLATION_THROUGH_THE_ACTIVATION_OF_RAS	23	-0.201248	-0.685729	0.89899	0.968906
GO Molecular Function	INTRAMOLECULAR_OXIDOREDUCTASE_ACTIVITY	18	-0.221173	-0.686291	0.859335	0.969738
GO Biological Process	SEXUAL_REPRODUCTION	115	-0.14494	-0.689697	0.992188	0.968716
GO Molecular Function	PRIMARY_ACTIVE_TRANSMEMBRANE_TRANSPORTER_ACTIVITY	39	-0.18444	-0.701904	0.916418	0.961387
GO Biological Process	POSITIVE_REGULATION_OF_PROTEIN_METABOLIC_PROCESS	70	-0.163133	-0.710581	0.957597	0.95597
KEGG pathway	KEGG_AMYOTROPHIC_LATERAL_SCLEROSIS_ALS	52	-0.174534	-0.711687	0.949405	0.956265
Reactome pathway	REACTOME_ENDOGENOUS_STEROLS	15	-0.24109	-0.715159	0.840506	0.954725
GO Cellular Component	MYOFIBRIL	16	-0.240397	-0.717337	0.843137	0.954091
GO Molecular Function	HYDROLASE_ACTIVITY_ACTING_ON_ACID_ANHYDRIDESCATALYZING_TRANSMEMBRANE_MOVEMENT_OF_SUBSTANCES	38	-0.186132	-0.72279	0.917847	0.950657
microRNA motif	GACAGGG,MIR-339	63	-0.170841	-0.724315	0.955172	0.95052
Reactome pathway	REACTOME_INCRETIN_SYNTHESIS_SECRETION_AND_INACTIVATION	20	-0.221414	-0.72446	0.829268	0.951558
GO Biological Process	POSITIVE_REGULATION_OF_PROTEIN_MODIFICATION_PROCESS	27	-0.208035	-0.724876	0.885794	0.952345
GO Molecular Function	LIPID_TRANSPORTER_ACTIVITY	23	-0.220338	-0.726493	0.845758	0.952153
GO Biological Process	REGULATION_OF_CYTOKINE_PRODUCTION	22	-0.224763	-0.727579	0.858639	0.952361
TF motif	V$CREBP1_01	172	-0.144069	-0.730016	0.995516	0.951331
Reactome pathway	REACTOME_IRON_UPTAKE_AND_TRANSPORT	35	-0.196267	-0.732287	0.862573	0.950317
TF motif	V$MEF2_04	22	-0.225036	-0.732335	0.854369	0.951448
GO Cellular Component	CELL_PROJECTION_PART	19	-0.230765	-0.734106	0.852243	0.950964
GO Biological Process	BLOOD_COAGULATION	39	-0.190666	-0.742666	0.893175	0.943793
GO Biological Process	CELLULAR_LIPID_CATABOLIC_PROCESS	30	-0.201112	-0.7442	0.845714	0.943395
GO Molecular Function	LIGAND_DEPENDENT_NUCLEAR_RECEPTOR_ACTIVITY	25	-0.219768	-0.745139	0.833333	0.943583
BioCarta pathway	BIOCARTA_LAIR_PATHWAY	15	-0.25283	-0.747203	0.794189	0.942726
Reactome pathway	REACTOME_MUSCLE_CONTRACTION	38	-0.197156	-0.747837	0.881081	0.943233
GO Molecular Function	SH3_DOMAIN_BINDING	15	-0.252915	-0.750255	0.821159	0.941952
BioCarta pathway	BIOCARTA_IGF1_PATHWAY	21	-0.230549	-0.750295	0.831579	0.943098
GO Biological Process	POSITIVE_REGULATION_OF_CELLULAR_PROTEIN_METABOLIC_PROCESS	68	-0.176249	-0.755553	0.917763	0.938629
TF motif	WYAAANNRNNNGCG_UNKNOWN	63	-0.182184	-0.755963	0.910828	0.939337
Reactome pathway	REACTOME_NUCLEAR_RECEPTOR_TRANSCRIPTION_PATHWAY	46	-0.1894	-0.768156	0.875389	0.926519
Reactome pathway	REACTOME_SIGNALING_BY_INSULIN_RECEPTOR	103	-0.169915	-0.769299	0.944882	0.926319
GO Cellular Component	RUFFLE	31	-0.210386	-0.770877	0.845333	0.925575
Reactome pathway	REACTOME_PLATELET_CALCIUM_HOMEOSTASIS	16	-0.265355	-0.775329	0.76399	0.921346
GO Cellular Component	CYTOSOLIC_PART	19	-0.242356	-0.78081	0.769802	0.915624
GO Biological Process	NEGATIVE_REGULATION_OF_BINDING	17	-0.251124	-0.782376	0.763092	0.914727
BioCarta pathway	BIOCARTA_NO2IL12_PATHWAY	17	-0.251906	-0.782732	0.775561	0.915418
Reactome pathway	REACTOME_METAL_ION_SLC_TRANSPORTERS	22	-0.234238	-0.78527	0.792105	0.913197
GO Molecular Function	CYTOKINE_ACTIVITY	83	-0.173852	-0.785993	0.893836	0.913421
Reactome pathway	REACTOME_SHC_MEDIATED_CASCADE	28	-0.224797	-0.786834	0.809524	0.913359
GO Molecular Function	RAS_GUANYL_NUCLEOTIDE_EXCHANGE_FACTOR_ACTIVITY	19	-0.251753	-0.78815	0.777494	0.912808
Reactome pathway	REACTOME_INWARDLY_RECTIFYING_K_CHANNELS	31	-0.217818	-0.791131	0.790831	0.909797
GO Biological Process	G_PROTEIN_SIGNALING_COUPLED_TO_CYCLIC_NUCLEOTIDE_SECOND_MESSENGER	97	-0.172177	-0.791325	0.905512	0.910673
Reactome pathway	REACTOME_IMMUNOREGULATORY_INTERACTIONS_BETWEEN_A_LYMPHOID_AND_A_NON_LYMPHOID_CELL	39	-0.209289	-0.793039	0.779762	0.909307
Reactome pathway	REACTOME_OXYGEN_DEPENDENT_PROLINE_HYDROXYLATION_OF_HYPOXIA_INDUCIBLE_FACTOR_ALPHA	15	-0.266195	-0.797084	0.741514	0.904639
Reactome pathway	REACTOME_G_ALPHA_I_SIGNALLING_EVENTS	173	-0.159668	-0.799514	0.976635	0.902288
Reactome pathway	REACTOME_INSULIN_SYNTHESIS_AND_PROCESSING	20	-0.247543	-0.801435	0.745358	0.900494
GO Biological Process	REGULATION_OF_BODY_FLUID_LEVELS	52	-0.194003	-0.802735	0.845714	0.899793
Reactome pathway	REACTOME_GAP_JUNCTION_TRAFFICKING	23	-0.244996	-0.802844	0.767327	0.900762
KEGG pathway	KEGG_GALACTOSE_METABOLISM	26	-0.237011	-0.803885	0.794444	0.900369
GO Molecular Function	EXCITATORY_EXTRACELLULAR_LIGAND_GATED_ION_CHANNEL_ACTIVITY	21	-0.251473	-0.805151	0.731959	0.899648
GO Biological Process	RESPONSE_TO_TEMPERATURE_STIMULUS	16	-0.266774	-0.805229	0.71734	0.900685
GO Biological Process	DEPHOSPHORYLATION	66	-0.189091	-0.805889	0.85034	0.900893
GO Biological Process	CAMP_MEDIATED_SIGNALING	63	-0.190409	-0.806959	0.864238	0.900433
TF motif	V$EVI1_03	57	-0.191331	-0.810257	0.838509	0.896402
BioCarta pathway	BIOCARTA_RAC1_PATHWAY	22	-0.248803	-0.81387	0.716049	0.891775
GO Molecular Function	GALACTOSYLTRANSFERASE_ACTIVITY	16	-0.274041	-0.815309	0.715736	0.890531
GO Biological Process	POSITIVE_REGULATION_OF_DNA_BINDING	24	-0.243633	-0.816005	0.730769	0.890553
GO Biological Process	REGULATION_OF_GENE_EXPRESSION_EPIGENETIC	27	-0.242326	-0.816701	0.770053	0.890609
GO Cellular Component	CONTRACTILE_FIBER_PART	19	-0.258955	-0.820624	0.75641	0.885195
GO Cellular Component	ACTIN_FILAMENT	17	-0.271328	-0.820635	0.744898	0.886335
BioCarta pathway	BIOCARTA_ECM_PATHWAY	24	-0.244844	-0.824184	0.730077	0.881686
GO Biological Process	OXYGEN_AND_REACTIVE_OXYGEN_SPECIES_METABOLIC_PROCESS	18	-0.262489	-0.824674	0.698925	0.881985
BioCarta pathway	BIOCARTA_NKCELLS_PATHWAY	16	-0.279581	-0.827985	0.732266	0.877406
GO Cellular Component	CONTRACTILE_FIBER	21	-0.258955	-0.828138	0.702703	0.878289
GO Molecular Function	EXTRACELLULAR_LIGAND_GATED_ION_CHANNEL_ACTIVITY	21	-0.251473	-0.82823	0.697337	0.879287
KEGG pathway	KEGG_GLYCOLYSIS_GLUCONEOGENESIS	55	-0.199235	-0.829113	0.821326	0.878839
GO Biological Process	REGULATION_OF_CATABOLIC_PROCESS	16	-0.281089	-0.829407	0.690176	0.879474
Reactome pathway	REACTOME_SIGNALING_BY_FGFR_IN_DISEASE	117	-0.173036	-0.83122	0.888889	0.877479
GO Biological Process	POSITIVE_REGULATION_OF_BINDING	26	-0.242837	-0.833837	0.726582	0.873855
GO Biological Process	T_CELL_ACTIVATION	41	-0.215053	-0.834337	0.777143	0.874057
GO Molecular Function	OXIDOREDUCTASE_ACTIVITY_ACTING_ON_CH_OH_GROUP_OF_DONORS	53	-0.20753	-0.834382	0.750751	0.875133
TF motif	V$GATA1_03	227	-0.157424	-0.834418	0.934524	0.876235
GO Cellular Component	APICAL_PART_OF_CELL	17	-0.272884	-0.836251	0.702765	0.873964
GO Biological Process	MITOCHONDRIAL_TRANSPORT	19	-0.262867	-0.836893	0.707379	0.873937
GO Biological Process	SULFUR_COMPOUND_BIOSYNTHETIC_PROCESS	18	-0.273989	-0.838288	0.69797	0.872583
GO Molecular Function	ATPASE_ACTIVITY_COUPLED_TO_MOVEMENT_OF_SUBSTANCES	39	-0.213564	-0.838475	0.728291	0.873434
BioCarta pathway	BIOCARTA_NGF_PATHWAY	18	-0.271352	-0.839765	0.700246	0.872287
Reactome pathway	REACTOME_INTRINSIC_PATHWAY	16	-0.273741	-0.840399	0.711055	0.872228
GO Biological Process	PEROXISOME_ORGANIZATION_AND_BIOGENESIS	16	-0.279184	-0.841471	0.669856	0.871241
BioCarta pathway	BIOCARTA_PAR1_PATHWAY	35	-0.227211	-0.841839	0.732432	0.871692
GO Molecular Function	G_PROTEIN_COUPLED_RECEPTOR_BINDING	36	-0.222194	-0.844052	0.733711	0.868638
GO Biological Process	G_PROTEIN_SIGNALING_COUPLED_TO_CAMP_NUCLEOTIDE_SECOND_MESSENGER	62	-0.202857	-0.845452	0.756494	0.866947
Reactome pathway	REACTOME_NUCLEAR_SIGNALING_BY_ERBB4	34	-0.227193	-0.846832	0.730878	0.865491
BioCarta pathway	BIOCARTA_FAS_PATHWAY	28	-0.234311	-0.8518	0.697297	0.856813
GO Biological Process	ACTIVATION_OF_NF_KAPPAB_TRANSCRIPTION_FACTOR	17	-0.27954	-0.853187	0.641975	0.855126
Reactome pathway	REACTOME_SIGNALING_BY_FGFR_MUTANTS	42	-0.216214	-0.853624	0.736232	0.855417
TF motif	V$PAX2_01	51	-0.213185	-0.855652	0.753049	0.8525
TF motif	V$EGR_Q6	257	-0.158929	-0.858328	0.922078	0.848207
GO Biological Process	LOCOMOTORY_BEHAVIOR	74	-0.196335	-0.858778	0.73871	0.848461
Reactome pathway	REACTOME_GLUCONEOGENESIS	29	-0.242339	-0.859344	0.652542	0.84847
GO Biological Process	SULFUR_METABOLIC_PROCESS	35	-0.222698	-0.86356	0.715493	0.840875
BioCarta pathway	BIOCARTA_CDMAC_PATHWAY	16	-0.294397	-0.865097	0.631169	0.838757
Reactome pathway	REACTOME_METABOLISM_OF_STEROID_HORMONES_AND_VITAMINS_A_AND_D	34	-0.234581	-0.867597	0.671348	0.83466
Reactome pathway	REACTOME_SIGNALING_BY_ERBB4	82	-0.19341	-0.868183	0.75974	0.834549
GO Biological Process	PROTEIN_AMINO_ACID_DEPHOSPHORYLATION	60	-0.205786	-0.868587	0.711538	0.834796
KEGG pathway	KEGG_MTOR_SIGNALING_PATHWAY	51	-0.216225	-0.868713	0.679612	0.835632
Reactome pathway	REACTOME_JNK_C_JUN_KINASES_PHOSPHORYLATION_AND_ACTIVATION_MEDIATED_BY_ACTIVATED_HUMAN_TAK1	15	-0.294317	-0.868863	0.638498	0.836427
GO Biological Process	REGULATION_OF_DNA_BINDING	44	-0.222201	-0.868873	0.653846	0.837551
Reactome pathway	REACTOME_SIGNALLING_TO_RAS	27	-0.247959	-0.869386	0.679045	0.837661
GO Biological Process	ENDOSOME_TRANSPORT	23	-0.26549	-0.873641	0.675676	0.829559
GO Cellular Component	CORTICAL_CYTOSKELETON	20	-0.274764	-0.874337	0.637795	0.829216
TF motif	YGTCCTTGR_UNKNOWN	90	-0.189608	-0.8745	0.756944	0.83
Reactome pathway	REACTOME_STRIATED_MUSCLE_CONTRACTION	24	-0.258102	-0.875201	0.668329	0.829631
GO Biological Process	NEGATIVE_REGULATION_OF_DNA_BINDING	16	-0.290117	-0.875707	0.640964	0.829617
Reactome pathway	REACTOME_BOTULINUM_NEUROTOXICITY	17	-0.293837	-0.876729	0.621891	0.82846
Reactome pathway	REACTOME_EFFECTS_OF_PIP2_HYDROLYSIS	23	-0.261647	-0.877516	0.65	0.827761
BioCarta pathway	BIOCARTA_PYK2_PATHWAY	25	-0.258026	-0.881604	0.641667	0.819648
TF motif	V$RFX1_01	243	-0.165415	-0.88403	0.849398	0.815268
Reactome pathway	REACTOME_SYNTHESIS_OF_PIPS_AT_THE_PLASMA_MEMBRANE	30	-0.250779	-0.884663	0.665	0.814935
GO Biological Process	REGULATION_OF_MUSCLE_CONTRACTION	16	-0.289441	-0.885523	0.622871	0.814018
GO Molecular Function	OXYGEN_BINDING	17	-0.290152	-0.886577	0.631043	0.812766
KEGG pathway	KEGG_RETINOL_METABOLISM	35	-0.240725	-0.888471	0.620896	0.809538
BioCarta pathway	BIOCARTA_RELA_PATHWAY	16	-0.294416	-0.888919	0.607053	0.80957
TF motif	V$ATF4_Q2	240	-0.170504	-0.889089	0.829114	0.81029
Reactome pathway	REACTOME_ABC_FAMILY_PROTEINS_MEDIATED_TRANSPORT	31	-0.250081	-0.889894	0.634561	0.809565
BioCarta pathway	BIOCARTA_GH_PATHWAY	27	-0.255939	-0.889945	0.629442	0.810587
TF motif	TGACCTTG_V$SF1_Q6	233	-0.168841	-0.890081	0.84	0.81138
GO Biological Process	POSITIVE_REGULATION_OF_IMMUNE_SYSTEM_PROCESS	46	-0.224747	-0.89051	0.665672	0.811489
GO Cellular Component	CELL_PROJECTION	103	-0.189068	-0.892378	0.728625	0.80823
Reactome pathway	REACTOME_AMINE_DERIVED_HORMONES	15	-0.305881	-0.893843	0.6125	0.805837
Reactome pathway	REACTOME_ACTIVATION_OF_BH3_ONLY_PROTEINS	15	-0.313395	-0.895379	0.588235	0.803158
GO Molecular Function	AUXILIARY_TRANSPORT_PROTEIN_ACTIVITY	25	-0.270778	-0.895792	0.60452	0.803329
GO Molecular Function	DI___TRI_VALENT_INORGANIC_CATION_TRANSMEMBRANE_TRANSPORTER_ACTIVITY	22	-0.271891	-0.896246	0.638587	0.803437
GO Biological Process	POSITIVE_REGULATION_OF_MULTICELLULAR_ORGANISMAL_PROCESS	60	-0.21344	-0.897177	0.671924	0.802357
microRNA motif	GTCTACC,MIR-379	21	-0.275014	-0.89773	0.616	0.802212
GO Cellular Component	DENDRITE	16	-0.297092	-0.898016	0.610687	0.80265
Reactome pathway	REACTOME_KERATAN_SULFATE_KERATIN_METABOLISM	28	-0.253307	-0.899175	0.632275	0.8009
Reactome pathway	REACTOME_PROTEOLYTIC_CLEAVAGE_OF_SNARE_COMPLEX_PROTEINS	15	-0.300944	-0.899564	0.613514	0.801069
GO Biological Process	REGULATION_OF_NEUROTRANSMITTER_LEVELS	24	-0.268914	-0.903981	0.622535	0.791522
GO Biological Process	POSITIVE_REGULATION_OF_CELLULAR_COMPONENT_ORGANIZATION_AND_BIOGENESIS	32	-0.244979	-0.905379	0.637394	0.789091
Reactome pathway	REACTOME_SIGNALING_BY_THE_B_CELL_RECEPTOR_BCR	115	-0.190707	-0.905831	0.699571	0.789086
BioCarta pathway	BIOCARTA_EGF_PATHWAY	31	-0.256141	-0.90621	0.627397	0.789276
GO Biological Process	REGULATION_OF_G_PROTEIN_COUPLED_RECEPTOR_PROTEIN_SIGNALING_PATHWAY	23	-0.272284	-0.907885	0.58221	0.786398
KEGG pathway	KEGG_THYROID_CANCER	28	-0.260087	-0.908198	0.58	0.786681
GO Cellular Component	BASOLATERAL_PLASMA_MEMBRANE	33	-0.253399	-0.909426	0.597101	0.784714
Reactome pathway	REACTOME_IL_RECEPTOR_SHC_SIGNALING	25	-0.2673	-0.909806	0.579946	0.784888
TF motif	GGCKCATGS_UNKNOWN	66	-0.210148	-0.911001	0.623418	0.782953
KEGG pathway	KEGG_PPAR_SIGNALING_PATHWAY	63	-0.216664	-0.912675	0.664706	0.779764
GO Biological Process	ICOSANOID_METABOLIC_PROCESS	16	-0.303713	-0.913202	0.550971	0.779524
KEGG pathway	KEGG_GLYCOSAMINOGLYCAN_DEGRADATION	21	-0.280262	-0.91515	0.589005	0.775662
GO Biological Process	REGULATION_OF_CELL_DIFFERENTIATION	55	-0.216144	-0.916304	0.650641	0.773886
GO Biological Process	ER_NUCLEAR_SIGNALING_PATHWAY	15	-0.31366	-0.916516	0.565327	0.774496
GO Biological Process	CHEMICAL_HOMEOSTASIS	137	-0.18817	-0.916922	0.644068	0.774679
GO Biological Process	REGULATION_OF_HYDROLASE_ACTIVITY	75	-0.208056	-0.918175	0.677778	0.772625
GO Biological Process	REGULATION_OF_T_CELL_ACTIVATION	25	-0.271555	-0.91945	0.590164	0.770418
KEGG pathway	KEGG_PENTOSE_AND_GLUCURONATE_INTERCONVERSIONS	15	-0.316383	-0.920493	0.535885	0.768903
Reactome pathway	REACTOME_FGFR_LIGAND_BINDING_AND_ACTIVATION	22	-0.281732	-0.920881	0.578082	0.769009
GO Biological Process	CELLULAR_CARBOHYDRATE_CATABOLIC_PROCESS	22	-0.286872	-0.921524	0.56701	0.768549
TF motif	V$COUP_DR1_Q6	226	-0.172306	-0.922666	0.727273	0.76675
TF motif	V$MAZ_Q6	182	-0.181246	-0.92284	0.721698	0.767405
GO Molecular Function	ACETYLGLUCOSAMINYLTRANSFERASE_ACTIVITY	16	-0.300287	-0.925903	0.550239	0.760428
Reactome pathway	REACTOME_TRANS_GOLGI_NETWORK_VESICLE_BUDDING	57	-0.222602	-0.92709	0.607477	0.758539
TF motif	GTTNYYNNGGTNA_UNKNOWN	81	-0.207874	-0.927222	0.648387	0.759322
GO Molecular Function	GLUTAMATE_RECEPTOR_ACTIVITY	20	-0.293228	-0.928367	0.573494	0.757569
microRNA motif	CTACCTC,LET-7A,LET-7B,LET-7C,LET-7D,LET-7E,LET-7F,MIR-98,LET-7G,LET-7I	377	-0.168161	-0.928784	0.775862	0.757571
GO Biological Process	REGULATION_OF_LYMPHOCYTE_ACTIVATION	31	-0.260412	-0.931619	0.589595	0.750988
TF motif	V$TFIII_Q6	194	-0.178477	-0.932458	0.676191	0.749955
TF motif	GGARNTKYCCA_UNKNOWN	73	-0.212343	-0.932508	0.633452	0.750897
GO Biological Process	POSITIVE_REGULATION_OF_TRANSLATION	31	-0.26086	-0.932578	0.593023	0.751836
KEGG pathway	KEGG_ABC_TRANSPORTERS	42	-0.243285	-0.934831	0.579832	0.746904
Reactome pathway	REACTOME_SIGNALING_BY_FGFR1_FUSION_MUTANTS	17	-0.314259	-0.936884	0.555288	0.742468
GO Biological Process	NEGATIVE_REGULATION_OF_APOPTOSIS	139	-0.190157	-0.938893	0.629787	0.738146
Reactome pathway	REACTOME_PI_3K_CASCADE	54	-0.230186	-0.941869	0.578595	0.731067
Reactome pathway	REACTOME_G_ALPHA1213_SIGNALLING_EVENTS	72	-0.214954	-0.943058	0.59661	0.728928
BioCarta pathway	BIOCARTA_PDGF_PATHWAY	32	-0.251145	-0.943446	0.537859	0.728998
TF motif	V$NFKB_Q6_01	219	-0.18142	-0.945331	0.690323	0.724861
Reactome pathway	REACTOME_PI3K_CASCADE	67	-0.221641	-0.946434	0.584967	0.723054
Reactome pathway	REACTOME_PHASE_II_CONJUGATION	48	-0.236755	-0.946801	0.554252	0.723144
GO Molecular Function	CARBON_OXYGEN_LYASE_ACTIVITY	29	-0.262148	-0.947283	0.531414	0.722854
Reactome pathway	REACTOME_TCR_SIGNALING	45	-0.246086	-0.947323	0.578512	0.723858
GO Molecular Function	AMINE_BINDING	23	-0.285747	-0.947525	0.519084	0.724407
Reactome pathway	REACTOME_DOWNSTREAM_TCR_SIGNALING	28	-0.273147	-0.948972	0.527322	0.721495
TF motif	V$STAT3_01	22	-0.287425	-0.950059	0.521368	0.719505
GO Biological Process	G_PROTEIN_SIGNALING_ADENYLATE_CYCLASE_ACTIVATING_PATHWAY	23	-0.279672	-0.950658	0.516796	0.719037
TF motif	V$VDR_Q3	209	-0.182541	-0.950931	0.611111	0.719406
GO Molecular Function	OXIDOREDUCTASE_ACTIVITY_GO_0016616	47	-0.233677	-0.9513	0.552239	0.719558
KEGG pathway	KEGG_VASCULAR_SMOOTH_MUSCLE_CONTRACTION	102	-0.200407	-0.951445	0.574803	0.720228
TF motif	V$AP1FJ_Q2	254	-0.181205	-0.953745	0.6625	0.714733
KEGG pathway	KEGG_FRUCTOSE_AND_MANNOSE_METABOLISM	34	-0.260762	-0.953997	0.542773	0.715169
TF motif	V$DBP_Q6	237	-0.18145	-0.954737	0.585635	0.714193
Reactome pathway	REACTOME_INTRINSIC_PATHWAY_FOR_APOPTOSIS	27	-0.272296	-0.955066	0.532995	0.714457
TF motif	V$AP1_Q2	255	-0.180746	-0.956503	0.63125	0.71166
microRNA motif	GTAGGCA,MIR-189	26	-0.274528	-0.956579	0.535802	0.712545
TF motif	V$HNF1_Q6	231	-0.185686	-0.959323	0.561404	0.706
TF motif	MCAATNNNNNGCG_UNKNOWN	79	-0.214685	-0.959609	0.521277	0.706361
microRNA motif	AGGGCAG,MIR-18A	132	-0.195634	-0.960325	0.548673	0.705508
GO Biological Process	REGULATION_OF_RAS_PROTEIN_SIGNAL_TRANSDUCTION	19	-0.299203	-0.960343	0.486486	0.706569
Reactome pathway	REACTOME_STEROID_HORMONES	28	-0.275025	-0.960841	0.534759	0.706273
GO Molecular Function	G_PROTEIN_COUPLED_RECEPTOR_ACTIVITY	178	-0.188347	-0.961305	0.592391	0.705999
BioCarta pathway	BIOCARTA_GLEEVEC_PATHWAY	23	-0.294991	-0.961351	0.523316	0.706966
GO Molecular Function	UDP_GLYCOSYLTRANSFERASE_ACTIVITY	39	-0.25032	-0.961406	0.521368	0.707924
KEGG pathway	KEGG_REGULATION_OF_AUTOPHAGY	21	-0.291911	-0.963193	0.517333	0.703854
TF motif	V$NFKAPPAB_01	237	-0.182863	-0.963469	0.568047	0.704151
GO Biological Process	REGULATION_OF_TRANSLATION	87	-0.213756	-0.964242	0.518939	0.703071
TF motif	V$NFKAPPAB65_01	224	-0.185543	-0.965579	0.55814	0.700371
GO Biological Process	LIPID_CATABOLIC_PROCESS	33	-0.264422	-0.966522	0.498507	0.698773
GO Biological Process	NEGATIVE_REGULATION_OF_PROGRAMMED_CELL_DEATH	140	-0.197615	-0.966729	0.564444	0.699245
TF motif	V$CDP_01	83	-0.21477	-0.967924	0.52027	0.696937
TF motif	V$MEIS1AHOXA9_01	110	-0.20597	-0.968793	0.552941	0.695477
GO Biological Process	ACTIVATION_OF_PROTEIN_KINASE_ACTIVITY	25	-0.283198	-0.968969	0.486284	0.696102
TF motif	V$AP2ALPHA_01	231	-0.184394	-0.971247	0.595506	0.690688
microRNA motif	GGGGCCC,MIR-296	67	-0.228543	-0.971511	0.507788	0.690994
TF motif	GCCNNNWTAAR_UNKNOWN	141	-0.202451	-0.972892	0.54661	0.68816
GO Molecular Function	CHANNEL_REGULATOR_ACTIVITY	23	-0.293762	-0.974647	0.483291	0.684421
GO Biological Process	ADENYLATE_CYCLASE_ACTIVATION	17	-0.315553	-0.975466	0.478673	0.683121
GO Biological Process	PATTERN_SPECIFICATION_PROCESS	29	-0.274374	-0.975519	0.509915	0.684056
GO Cellular Component	HISTONE_DEACETYLASE_COMPLEX	19	-0.307645	-0.977732	0.483796	0.678899
TF motif	V$DR1_Q3	238	-0.184955	-0.978862	0.54491	0.67683
BioCarta pathway	BIOCARTA_IL10_PATHWAY	17	-0.325434	-0.981638	0.475703	0.670074
GO Cellular Component	ENDOSOME	66	-0.230958	-0.98328	0.511041	0.666384
TF motif	V$CEBP_C	185	-0.191198	-0.984187	0.53304	0.66496
TF motif	RACCACAR_V$AML_Q6	243	-0.186649	-0.984654	0.5	0.664663
KEGG pathway	KEGG_NEUROACTIVE_LIGAND_RECEPTOR_INTERACTION	259	-0.184065	-0.984778	0.529801	0.665375
TF motif	V$AREB6_04	238	-0.184559	-0.985158	0.481928	0.66546
GO Cellular Component	LEADING_EDGE	47	-0.246802	-0.988098	0.493902	0.658249
TF motif	CTAWWWATA_V$RSRFC4_Q2	334	-0.177275	-0.988744	0.545455	0.657474
GO Biological Process	REGULATION_OF_TRANSCRIPTION_FACTOR_ACTIVITY	38	-0.260909	-0.989928	0.430199	0.655256
GO Molecular Function	PHOSPHOLIPASE_ACTIVITY	40	-0.257718	-0.989956	0.480826	0.656257
microRNA motif	ATGCTGG,MIR-338	109	-0.210344	-0.992052	0.495455	0.651198
TF motif	V$ER_Q6	257	-0.186403	-0.993221	0.5	0.648949
Reactome pathway	REACTOME_MAP_KINASE_ACTIVATION_IN_TLR_CASCADE	48	-0.250042	-0.993357	0.441791	0.649669
KEGG pathway	KEGG_ADIPOCYTOKINE_SIGNALING_PATHWAY	65	-0.226432	-0.996781	0.447284	0.641322
microRNA motif	GGCAGAC,MIR-346	37	-0.261148	-0.997111	0.480556	0.641453
KEGG pathway	KEGG_RENAL_CELL_CARCINOMA	67	-0.228983	-0.997263	0.464646	0.642118
BioCarta pathway	BIOCARTA_RHO_PATHWAY	30	-0.278608	-0.997362	0.454768	0.6429
GO Biological Process	EMBRYONIC_DEVELOPMENT	55	-0.240164	-0.997506	0.452459	0.643574
TF motif	V$AMEF2_Q6	242	-0.18992	-0.997934	0.433526	0.643424
GO Biological Process	POSITIVE_REGULATION_OF_TRANSCRIPTION_FACTOR_ACTIVITY	23	-0.298641	-0.998166	0.470738	0.643856
Reactome pathway	REACTOME_METABOLISM_OF_LIPIDS_AND_LIPOPROTEINS	445	-0.174402	-1.00165	0.431373	0.635055
Reactome pathway	REACTOME_PIP3_ACTIVATES_AKT_SIGNALING	27	-0.29161	-1.00221	0.439776	0.63468
BioCarta pathway	BIOCARTA_MAPK_PATHWAY	85	-0.223415	-1.00224	0.501805	0.635659
TF motif	V$NGFIC_01	237	-0.192904	-1.00231	0.411111	0.636528
Reactome pathway	REACTOME_SIGNALING_BY_SCF_KIT	75	-0.231045	-1.00375	0.453376	0.63348
TF motif	YATTNATC_UNKNOWN	348	-0.182163	-1.00619	0.463415	0.627733
GO Biological Process	PHAGOCYTOSIS	15	-0.340802	-1.00719	0.414392	0.626104
KEGG pathway	KEGG_MAPK_SIGNALING_PATHWAY	258	-0.192234	-1.0089	0.435294	0.622268
KEGG pathway	KEGG_ETHER_LIPID_METABOLISM	30	-0.288424	-1.00991	0.424802	0.620485
GO Biological Process	SECRETION_BY_CELL	111	-0.20899	-1.01089	0.404	0.618773
[truncated: 588 more rows]
