# Supplementary material for: Murine host response to Neisseria gonorrhoeae upper genital tract infection reveals a common transcriptional signature, plus distinct inflammatory responses that vary between reproductive cycle phases
Source: BMC Genomics. 2018 Aug 22;19:627. doi: 10.1186/s12864-018-5000-7 (PMC6106831; doi:10.1186/s12864-018-5000-7)
Supplement: Supplementary file 3 — File contains full results from GSEA analysis of treatment effect genes in table form. (XLSX 281 kb) [file 12864_2018_5000_MOESM3_ESM.xlsx]

## Sheet: treatment
Group	Gene Set Name	Gene Set Size	Enrichment Score (ES)	Normalized Enrichment Score (NES)	Nominal p value	FDR q value
Reactome pathway	REACTOME_CHEMOKINE_RECEPTORS_BIND_CHEMOKINES	42	0.748726	2.8708	0	0
Reactome pathway	REACTOME_INTERFERON_ALPHA_BETA_SIGNALING	39	0.761568	2.85459	0	0
GO Biological Process	DEFENSE_RESPONSE	216	0.520863	2.71097	0	0
Reactome pathway	REACTOME_PEPTIDE_LIGAND_BINDING_RECEPTORS	161	0.55092	2.71	0	0
Reactome pathway	REACTOME_CLASS_A1_RHODOPSIN_LIKE_RECEPTORS	267	0.505199	2.70101	0	0
GO Biological Process	INFLAMMATORY_RESPONSE	115	0.564921	2.68377	0	0
GO Molecular Function	G_PROTEIN_COUPLED_RECEPTOR_BINDING	36	0.697493	2.61493	0	0
GO Biological Process	LOCOMOTORY_BEHAVIOR	74	0.597059	2.60195	0	0
Reactome pathway	REACTOME_INTERFERON_GAMMA_SIGNALING	45	0.652596	2.55561	0	0
KEGG pathway	KEGG_CYTOKINE_CYTOKINE_RECEPTOR_INTERACTION	213	0.494385	2.54682	0	0
GO Biological Process	RESPONSE_TO_OTHER_ORGANISM	65	0.598915	2.54178	0	0
GO Biological Process	RESPONSE_TO_WOUNDING	173	0.495085	2.53025	0	0
GO Molecular Function	CHEMOKINE_ACTIVITY	26	0.734415	2.52829	0	0
GO Biological Process	IMMUNE_RESPONSE	203	0.487249	2.52211	0	0
GO Molecular Function	CHEMOKINE_RECEPTOR_BINDING	27	0.731831	2.50526	0	0
GO Biological Process	RESPONSE_TO_EXTERNAL_STIMULUS	282	0.464117	2.48615	0	0
Reactome pathway	REACTOME_GPCR_LIGAND_BINDING	362	0.442881	2.4765	0	0
Reactome pathway	REACTOME_COLLAGEN_FORMATION	56	0.599384	2.46956	0	0
KEGG pathway	KEGG_NOD_LIKE_RECEPTOR_SIGNALING_PATHWAY	53	0.601846	2.46484	0	0
GO Cellular Component	COLLAGEN	23	0.72797	2.41824	0	9.66916e-05
GO Biological Process	RESPONSE_TO_BACTERIUM	24	0.716395	2.40106	0	9.20872e-05
KEGG pathway	KEGG_PRIMARY_IMMUNODEFICIENCY	33	0.671103	2.39498	0	8.79015e-05
Reactome pathway	REACTOME_G_ALPHA_I_SIGNALLING_EVENTS	173	0.467017	2.38252	0	8.40797e-05
Reactome pathway	REACTOME_INNATE_IMMUNE_SYSTEM	200	0.459192	2.3753	0	8.05763e-05
Reactome pathway	REACTOME_RIG_I_MDA5_MEDIATED_INDUCTION_OF_IFN_ALPHA_BETA_PATHWAYS	53	0.575946	2.34391	0	7.73533e-05
Reactome pathway	REACTOME_NEGATIVE_REGULATORS_OF_RIG_I_MDA5_SIGNALING	27	0.668716	2.34063	0	0.000110522
KEGG pathway	KEGG_LEISHMANIA_INFECTION	60	0.556236	2.33847	0	0.000141996
KEGG pathway	KEGG_TOLL_LIKE_RECEPTOR_SIGNALING_PATHWAY	84	0.517903	2.32862	0	0.000136925
Reactome pathway	REACTOME_IMMUNOREGULATORY_INTERACTIONS_BETWEEN_A_LYMPHOID_AND_A_NON_LYMPHOID_CELL	39	0.615692	2.3285	0	0.000132203
GO Biological Process	IMMUNE_SYSTEM_PROCESS	287	0.4352	2.3233	0	0.000127797
KEGG pathway	KEGG_CYTOSOLIC_DNA_SENSING_PATHWAY	41	0.604527	2.32125	0	0.000123674
Reactome pathway	REACTOME_CYTOKINE_SIGNALING_IN_IMMUNE_SYSTEM	218	0.438098	2.28248	0	0.000210815
GO Biological Process	MULTI_ORGANISM_PROCESS	124	0.464453	2.25668	0	0.000319263
GO Biological Process	RESPONSE_TO_BIOTIC_STIMULUS	99	0.48929	2.24644	0	0.000309873
GO Biological Process	DEFENSE_RESPONSE_TO_BACTERIUM	19	0.711483	2.23809	0	0.000357038
KEGG pathway	KEGG_RIG_I_LIKE_RECEPTOR_SIGNALING_PATHWAY	52	0.548372	2.23687	0	0.000374249
Reactome pathway	REACTOME_SIGNALING_BY_ILS	102	0.476873	2.22639	0	0.000469522
KEGG pathway	KEGG_HEMATOPOIETIC_CELL_LINEAGE	75	0.512594	2.22538	0	0.000457166
GO Biological Process	BEHAVIOR	129	0.462125	2.22318	0	0.000469565
GO Molecular Function	CYTOKINE_ACTIVITY	83	0.495114	2.22246	0	0.000457825
Reactome pathway	REACTOME_INTERFERON_SIGNALING	115	0.466812	2.18692	0	0.00068019
KEGG pathway	KEGG_CHEMOKINE_SIGNALING_PATHWAY	162	0.437282	2.1836	0	0.000687347
Reactome pathway	REACTOME_EXTRACELLULAR_MATRIX_ORGANIZATION	82	0.489184	2.1808	0	0.000693837
BioCarta pathway	BIOCARTA_LAIR_PATHWAY	15	0.756013	2.17435	0	0.000788521
BioCarta pathway	BIOCARTA_IL10_PATHWAY	17	0.727693	2.17426	0	0.000770998
KEGG pathway	KEGG_NATURAL_KILLER_CELL_MEDIATED_CYTOTOXICITY	93	0.470132	2.16624	0	0.000838022
GO Biological Process	JAK_STAT_CASCADE	30	0.596666	2.15257	0	0.000922232
BioCarta pathway	BIOCARTA_IL22BP_PATHWAY	15	0.714518	2.12628	0	0.00122294
KEGG pathway	KEGG_MATURITY_ONSET_DIABETES_OF_THE_YOUNG	25	0.609139	2.11908	0	0.00131565
KEGG pathway	KEGG_INTESTINAL_IMMUNE_NETWORK_FOR_IGA_PRODUCTION	38	0.569039	2.10489	0	0.0014666
GO Molecular Function	HEMATOPOIETIN_INTERFERON_CLASSD200_DOMAIN_CYTOKINE_RECEPTOR_ACTIVITY	32	0.572609	2.08513	0	0.00194446
KEGG pathway	KEGG_GRAFT_VERSUS_HOST_DISEASE	23	0.628753	2.08052	0	0.0020171
Reactome pathway	REACTOME_NUCLEOTIDE_BINDING_DOMAIN_LEUCINE_RICH_REPEAT_CONTAINING_RECEPTOR_NLR_SIGNALING_PATHWAYS	43	0.528361	2.06244	0	0.00230584
KEGG pathway	KEGG_GLYCOLYSIS_GLUCONEOGENESIS	55	0.492343	2.05972	0	0.00229852
KEGG pathway	KEGG_JAK_STAT_SIGNALING_PATHWAY	130	0.426246	2.05428	0	0.00237979
GO Molecular Function	PEPTIDE_RECEPTOR_ACTIVITY	50	0.498455	2.05132	0	0.00243765
GO Biological Process	RESPONSE_TO_VIRUS	40	0.53341	2.04357	0	0.00269683
KEGG pathway	KEGG_NEUROACTIVE_LIGAND_RECEPTOR_INTERACTION	259	0.383223	2.03162	0	0.00311324
GO Biological Process	PHAGOCYTOSIS	15	0.675447	2.02803	0	0.00320842
TF motif	STTTCRNTTT_V$IRF_Q6	177	0.398577	2.01814	0	0.00366665
GO Cellular Component	EXTRACELLULAR_REGION	393	0.361205	2.01201	0	0.00389
Reactome pathway	REACTOME_IL1_SIGNALING	37	0.552744	2.00675	0	0.00406036
GO Cellular Component	EXTRACELLULAR_SPACE	209	0.388247	2.00015	0	0.00437476
GO Cellular Component	EXTRACELLULAR_REGION_PART	298	0.371694	1.99724	0	0.00451365
GO Biological Process	REGULATION_OF_MUSCLE_CONTRACTION	16	0.671663	1.99638	0	0.00447316
KEGG pathway	KEGG_TYPE_I_DIABETES_MELLITUS	31	0.543732	1.98072	0.00220264	0.00543798
Reactome pathway	REACTOME_CYTOCHROME_P450_ARRANGED_BY_SUBSTRATE_TYPE	40	0.500488	1.97671	0	0.00552733
KEGG pathway	KEGG_AMINO_SUGAR_AND_NUCLEOTIDE_SUGAR_METABOLISM	42	0.503004	1.97637	0	0.0054875
BioCarta pathway	BIOCARTA_DC_PATHWAY	19	0.622678	1.97608	0	0.00542166
Reactome pathway	REACTOME_ENDOGENOUS_STEROLS	15	0.654858	1.97556	0.00229358	0.00537218
KEGG pathway	KEGG_AUTOIMMUNE_THYROID_DISEASE	27	0.560862	1.95354	0.00235849	0.00669845
GO Molecular Function	PATTERN_BINDING	43	0.5003	1.94558	0	0.00731314
GO Molecular Function	CYTOKINE_BINDING	47	0.478336	1.9421	0	0.00746234
GO Molecular Function	INTERLEUKIN_BINDING	24	0.5677	1.93788	0	0.00765812
Reactome pathway	REACTOME_TRAF6_MEDIATED_IRF7_ACTIVATION	18	0.624537	1.93396	0	0.00791455
KEGG pathway	KEGG_GALACTOSE_METABOLISM	26	0.561944	1.93161	0	0.00796054
BioCarta pathway	BIOCARTA_TOLL_PATHWAY	35	0.503067	1.92745	0.00251256	0.00819471
Reactome pathway	REACTOME_TRAF6_MEDIATED_NFKB_ACTIVATION	18	0.620633	1.92227	0.00475059	0.00854121
TF motif	V$IRF_Q6	228	0.372326	1.91794	0	0.00888312
GO Biological Process	CELLULAR_DEFENSE_RESPONSE	42	0.493464	1.91256	0	0.00933499
Reactome pathway	REACTOME_LATENT_INFECTION_OF_HOMO_SAPIENS_WITH_MYCOBACTERIUM_TUBERCULOSIS	30	0.543661	1.90825	0.00226244	0.00965937
GO Biological Process	CYTOKINE_SECRETION	15	0.655263	1.90519	0.00248139	0.00985643
KEGG pathway	KEGG_FRUCTOSE_AND_MANNOSE_METABOLISM	34	0.524576	1.90473	0.00243309	0.00979541
GO Molecular Function	RHODOPSIN_LIKE_RECEPTOR_ACTIVITY	125	0.40569	1.90408	0	0.00975862
GO Biological Process	POSITIVE_REGULATION_OF_CYTOKINE_BIOSYNTHETIC_PROCESS	24	0.557769	1.90257	0	0.00979162
TF motif	V$NFKAPPAB_01	237	0.362708	1.89852	0	0.0101136
GO Molecular Function	MONOOXYGENASE_ACTIVITY	27	0.539651	1.89599	0.00238095	0.0102963
GO Biological Process	CYTOKINE_METABOLIC_PROCESS	41	0.490418	1.89406	0	0.0103988
GO Biological Process	CYTOKINE_PRODUCTION	66	0.435443	1.89308	0.00261097	0.0103679
KEGG pathway	KEGG_ALLOGRAFT_REJECTION	25	0.558992	1.88902	0.00475059	0.0106579
Reactome pathway	REACTOME_GPVI_MEDIATED_ACTIVATION_CASCADE	30	0.519852	1.88073	0.00223214	0.0113085
GO Biological Process	SECOND_MESSENGER_MEDIATED_SIGNALING	146	0.378603	1.88051	0	0.0112886
Reactome pathway	REACTOME_COMPLEMENT_CASCADE	21	0.575343	1.87242	0	0.0120488
Reactome pathway	REACTOME_CELL_SURFACE_INTERACTIONS_AT_THE_VASCULAR_WALL	80	0.421127	1.86345	0	0.0130322
GO Biological Process	REGULATION_OF_PEPTIDYL_TYROSINE_PHOSPHORYLATION	16	0.618762	1.86077	0.00458716	0.0132896
KEGG pathway	KEGG_PENTOSE_PHOSPHATE_PATHWAY	26	0.534888	1.86055	0.00241546	0.0131609
GO Biological Process	CYTOKINE_BIOSYNTHETIC_PROCESS	40	0.494673	1.85614	0	0.0135992
TF motif	V$IRF7_01	232	0.354882	1.85607	0	0.0134604
Reactome pathway	REACTOME_OLFACTORY_SIGNALING_PATHWAY	202	0.357591	1.8392	0	0.0154632
Reactome pathway	REACTOME_NOD1_2_SIGNALING_PATHWAY	28	0.526209	1.83822	0.00473934	0.0153756
GO Biological Process	REGULATION_OF_CYTOKINE_BIOSYNTHETIC_PROCESS	37	0.492392	1.83191	0	0.0162953
Reactome pathway	REACTOME_PHASE1_FUNCTIONALIZATION_OF_COMPOUNDS	56	0.443828	1.82377	0	0.0175096
Reactome pathway	REACTOME_IL_3_5_AND_GM_CSF_SIGNALING	41	0.483055	1.82054	0	0.0179998
Reactome pathway	REACTOME_INTEGRIN_CELL_SURFACE_INTERACTIONS	77	0.415305	1.81452	0	0.0189134
Reactome pathway	REACTOME_INFLAMMASOMES	16	0.588831	1.81317	0	0.0190155
Reactome pathway	REACTOME_TCR_SIGNALING	45	0.461806	1.81234	0.0025	0.0189808
BioCarta pathway	BIOCARTA_HSP27_PATHWAY	15	0.613488	1.80882	0.0100756	0.0194429
Reactome pathway	REACTOME_ANTIGEN_PROCESSING_CROSS_PRESENTATION	65	0.420949	1.80582	0	0.0197769
GO Molecular Function	CALCIUM_ION_BINDING	93	0.399644	1.80337	0	0.0200468
GO Biological Process	PEPTIDYL_TYROSINE_PHOSPHORYLATION	25	0.524731	1.79945	0.00714286	0.0206384
GO Biological Process	POSITIVE_REGULATION_OF_SECRETION	18	0.575216	1.79701	0.00702576	0.020913
GO Cellular Component	EXTRACELLULAR_MATRIX_PART	56	0.44037	1.7925	0	0.0216116
TF motif	V$ISRE_01	235	0.342664	1.78996	0	0.0219899
BioCarta pathway	BIOCARTA_IL1R_PATHWAY	31	0.499859	1.78827	0.00502513	0.0221084
GO Biological Process	G_PROTEIN_COUPLED_RECEPTOR_PROTEIN_SIGNALING_PATHWAY	314	0.329046	1.78733	0	0.0220654
GO Biological Process	CELL_CELL_SIGNALING	365	0.321472	1.78523	0	0.0221555
TF motif	V$IRF2_01	121	0.374642	1.77982	0	0.0231356
GO Biological Process	OXYGEN_AND_REACTIVE_OXYGEN_SPECIES_METABOLIC_PROCESS	18	0.570127	1.77932	0.0109409	0.023061
BioCarta pathway	BIOCARTA_INTRINSIC_PATHWAY	22	0.531502	1.77807	0.00473934	0.0230993
GO Biological Process	REGULATION_OF_PROTEIN_SECRETION	19	0.554262	1.77747	0.0091954	0.0229793
TF motif	V$NFKB_C	247	0.337227	1.77694	0	0.0229327
BioCarta pathway	BIOCARTA_CTLA4_PATHWAY	17	0.571141	1.77361	0.00691244	0.0234117
GO Molecular Function	SUGAR_BINDING	25	0.516168	1.77201	0.00722892	0.0234926
Reactome pathway	REACTOME_NUCLEOTIDE_LIKE_PURINERGIC_RECEPTORS	15	0.595491	1.7707	0.00473934	0.0235762
Reactome pathway	REACTOME_GLYCOLYSIS	27	0.506285	1.76467	0.00248756	0.024673
KEGG pathway	KEGG_B_CELL_RECEPTOR_SIGNALING_PATHWAY	73	0.392779	1.75603	0.00266667	0.0263254
GO Molecular Function	G_PROTEIN_COUPLED_RECEPTOR_ACTIVITY	178	0.34165	1.75436	0	0.0264345
GO Molecular Function	EXTRACELLULAR_MATRIX_STRUCTURAL_CONSTITUENT	24	0.507637	1.7511	0.0127226	0.0270599
BioCarta pathway	BIOCARTA_CYTOKINE_PATHWAY	18	0.555657	1.74835	0.00241546	0.0275418
TF motif	V$NFKB_Q6_01	219	0.333583	1.74814	0	0.0273812
KEGG pathway	KEGG_APOPTOSIS	80	0.396859	1.74572	0	0.0279688
TF motif	V$ICSBP_Q6	237	0.328174	1.74526	0	0.0278803
GO Biological Process	G_PROTEIN_SIGNALING_COUPLED_TO_CYCLIC_NUCLEOTIDE_SECOND_MESSENGER	97	0.382898	1.74375	0.00262467	0.0280236
KEGG pathway	KEGG_COMPLEMENT_AND_COAGULATION_CASCADES	58	0.424986	1.74289	0.00284091	0.0280511
GO Molecular Function	RECEPTOR_SIGNALING_PROTEIN_ACTIVITY	80	0.39843	1.74245	0.00282486	0.0279423
GO Biological Process	ION_HOMEOSTASIS	114	0.367817	1.74139	0	0.0279201
TF motif	V$NRSF_01	94	0.376056	1.74138	0	0.0277163
KEGG pathway	KEGG_CELL_ADHESION_MOLECULES_CAMS	114	0.36627	1.73812	0	0.0282943
GO Cellular Component	PROTEINACEOUS_EXTRACELLULAR_MATRIX	93	0.374153	1.72699	0	0.0306539
Reactome pathway	REACTOME_NCAM1_INTERACTIONS	39	0.455529	1.72592	0.00691244	0.0307244
Reactome pathway	REACTOME_ANTIGEN_PRESENTATION_FOLDING_ASSEMBLY_AND_PEPTIDE_LOADING_OF_CLASS_I_MHC	16	0.58222	1.72135	0.00773196	0.0318394
Reactome pathway	REACTOME_G_ALPHA_Q_SIGNALLING_EVENTS	171	0.340797	1.72108	0	0.0316696
Reactome pathway	REACTOME_ANTIGEN_ACTIVATES_B_CELL_RECEPTOR_LEADING_TO_GENERATION_OF_SECOND_MESSENGERS	26	0.491051	1.71784	0.0147783	0.032254
BioCarta pathway	BIOCARTA_NTHI_PATHWAY	22	0.525481	1.71725	0.00898876	0.0321562
GO Cellular Component	EXTRACELLULAR_MATRIX	95	0.373901	1.71256	0	0.0332804
BioCarta pathway	BIOCARTA_TH1TH2_PATHWAY	18	0.557423	1.70998	0.0121065	0.0337621
GO Biological Process	HUMORAL_IMMUNE_RESPONSE	30	0.492868	1.70973	0.00678733	0.0336054
GO Biological Process	DETECTION_OF_EXTERNAL_STIMULUS	23	0.514851	1.70588	0.0124378	0.0343716
Reactome pathway	REACTOME_RIP_MEDIATED_NFKB_ACTIVATION_VIA_DAI	15	0.575696	1.70445	0.0242291	0.0345258
GO Biological Process	POSITIVE_REGULATION_OF_PROTEIN_AMINO_ACID_PHOSPHORYLATION	18	0.537688	1.70441	0.00696056	0.0342957
GO Biological Process	CELLULAR_CATION_HOMEOSTASIS	93	0.367682	1.69527	0.00259067	0.0368534
TF motif	GGGNNTTTCC_V$NFKB_Q6_01	125	0.354961	1.69422	0	0.036881
GO Molecular Function	RECEPTOR_BINDING	328	0.314471	1.6937	0	0.0367973
KEGG pathway	KEGG_PRION_DISEASES	33	0.461239	1.69348	0.0104167	0.0366327
GO Biological Process	PROTEIN_SECRETION	29	0.483578	1.69259	0.0163551	0.0367007
GO Molecular Function	INTERLEUKIN_RECEPTOR_ACTIVITY	19	0.534637	1.68958	0.0138249	0.0374786
KEGG pathway	KEGG_T_CELL_RECEPTOR_SIGNALING_PATHWAY	106	0.358488	1.68719	0	0.0379908
Reactome pathway	REACTOME_VOLTAGE_GATED_POTASSIUM_CHANNELS	43	0.440615	1.68454	0.00242718	0.0385878
TF motif	V$NFKB_Q6	239	0.318736	1.68395	0	0.0385264
GO Biological Process	CATION_HOMEOSTASIS	96	0.364256	1.68355	0	0.038435
Reactome pathway	REACTOME_TOLL_RECEPTOR_CASCADES	107	0.36201	1.67991	0	0.0392416
GO Biological Process	CYCLIC_NUCLEOTIDE_MEDIATED_SIGNALING	99	0.372608	1.67829	0	0.0395595
Reactome pathway	REACTOME_GROWTH_HORMONE_RECEPTOR_SIGNALING	21	0.516247	1.67786	0.0119048	0.0394629
GO Biological Process	CHEMICAL_HOMEOSTASIS	137	0.341272	1.67735	0	0.0393626
KEGG pathway	KEGG_OLFACTORY_TRANSDUCTION	255	0.316819	1.67627	0	0.0394742
Reactome pathway	REACTOME_REGULATION_OF_SIGNALING_BY_CBL	18	0.544677	1.67262	0.0145631	0.0404068
Reactome pathway	REACTOME_ACTIVATED_TLR4_SIGNALLING	86	0.366961	1.6721	0.00560224	0.0403202
Reactome pathway	REACTOME_METAL_ION_SLC_TRANSPORTERS	22	0.508419	1.67135	0.0119332	0.0402966
GO Molecular Function	HORMONE_ACTIVITY	39	0.43408	1.66737	0.00719425	0.0414656
KEGG pathway	KEGG_FC_EPSILON_RI_SIGNALING_PATHWAY	76	0.383282	1.66384	0.00520833	0.0422233
GO Biological Process	DETECTION_OF_STIMULUS	45	0.42584	1.65914	0.00533333	0.0434426
Reactome pathway	REACTOME_SYNTHESIS_OF_BILE_ACIDS_AND_BILE_SALTS	19	0.508269	1.65845	0.0157658	0.0434917
Reactome pathway	REACTOME_TRANSPORT_OF_GLUCOSE_AND_OTHER_SUGARS_BILE_SALTS_AND_ORGANIC_ACIDS_METAL_IONS_AND_AMINE_COMPOUNDS	86	0.376838	1.65793	0.00275482	0.0434329
GO Molecular Function	SERINE_TYPE_ENDOPEPTIDASE_ACTIVITY	34	0.444586	1.65394	0.0078125	0.0444946
GO Biological Process	REGULATION_OF_PROTEIN_AMINO_ACID_PHOSPHORYLATION	28	0.469478	1.65285	0.0155844	0.0446008
KEGG pathway	KEGG_ASTHMA	21	0.511171	1.65216	0.0175	0.0446646
Reactome pathway	REACTOME_METABOLISM_OF_STEROID_HORMONES_AND_VITAMINS_A_AND_D	34	0.455412	1.65098	0.00952381	0.0447734
Reactome pathway	REACTOME_GLUCOSE_METABOLISM	58	0.388956	1.64529	0.00544959	0.046556
GO Biological Process	FEMALE_PREGNANCY	32	0.4527	1.6416	0.0115473	0.0474741
GO Biological Process	INDUCTION_OF_APOPTOSIS_BY_EXTRACELLULAR_SIGNALS	27	0.477756	1.63903	0.0074813	0.0481262
GO Biological Process	REGULATION_OF_MULTICELLULAR_ORGANISMAL_PROCESS	133	0.336597	1.63702	0	0.0486747
GO Molecular Function	CARBON_CARBON_LYASE_ACTIVITY	17	0.530073	1.63123	0.0181406	0.050723
Reactome pathway	REACTOME_CHOLESTEROL_BIOSYNTHESIS	21	0.510281	1.62936	0.0251142	0.0511923
GO Cellular Component	LIPID_RAFT	27	0.469671	1.62903	0.0277778	0.0510608
GO Biological Process	CELL_ACTIVATION	69	0.377271	1.62784	0	0.0512308
GO Biological Process	ADAPTIVE_IMMUNE_RESPONSE	24	0.48158	1.62782	0.0278422	0.0509656
BioCarta pathway	BIOCARTA_CASPASE_PATHWAY	21	0.503013	1.62605	0.0235294	0.0514122
GO Biological Process	POSITIVE_REGULATION_OF_CELL_PROLIFERATION	140	0.333347	1.62476	0	0.0515906
BioCarta pathway	BIOCARTA_NKCELLS_PATHWAY	16	0.545984	1.62029	0.0335917	0.0531972
GO Biological Process	PHOSPHOINOSITIDE_MEDIATED_SIGNALING	43	0.412308	1.62002	0.00795756	0.0530444
GO Biological Process	G_PROTEIN_SIGNALING_COUPLED_TO_CAMP_NUCLEOTIDE_SECOND_MESSENGER	62	0.386298	1.61989	0.0100756	0.0528118
GO Biological Process	RESPONSE_TO_CHEMICAL_STIMULUS	271	0.304543	1.6173	0	0.0536499
TF motif	V$NFKAPPAB65_01	224	0.310442	1.61387	0	0.0548734
GO Molecular Function	GROWTH_FACTOR_ACTIVITY	54	0.38898	1.61277	0.011236	0.0550571
GO Molecular Function	SUBSTRATE_SPECIFIC_CHANNEL_ACTIVITY	147	0.325419	1.61262	0	0.0548493
GO Biological Process	POSITIVE_REGULATION_OF_PHOSPHORYLATION	24	0.474123	1.61222	0.020595	0.0547402
GO Biological Process	REGULATION_OF_T_CELL_ACTIVATION	25	0.477011	1.61048	0.021327	0.055107
Reactome pathway	REACTOME_AMINE_LIGAND_BINDING_RECEPTORS	35	0.436705	1.60958	0.019802	0.0551529
Reactome pathway	REACTOME_COSTIMULATION_BY_THE_CD28_FAMILY	54	0.390269	1.60848	0.00527705	0.0553545
GO Biological Process	CELLULAR_HOMEOSTASIS	133	0.333011	1.60736	0	0.0555889
GO Molecular Function	VOLTAGE_GATED_CATION_CHANNEL_ACTIVITY	65	0.376243	1.60554	0.00802139	0.0559887
TF motif	V$CREL_01	242	0.30511	1.6051	0	0.0559112
TF motif	V$IRF1_01	234	0.305982	1.60292	0	0.0564736
GO Biological Process	APOPTOSIS_GO	404	0.286539	1.60243	0	0.0564465
GO Biological Process	CYTOKINE_AND_CHEMOKINE_MEDIATED_SIGNALING_PATHWAY	20	0.509215	1.60226	0.0236967	0.0562413
GO Biological Process	PEPTIDYL_TYROSINE_MODIFICATION	27	0.46088	1.60031	0.0222222	0.0567387
GO Biological Process	CAMP_MEDIATED_SIGNALING	63	0.375831	1.60014	0.0109589	0.056589
GO Molecular Function	PEPTIDE_BINDING	80	0.363382	1.59695	0.008	0.0575318
KEGG pathway	KEGG_STEROID_BIOSYNTHESIS	17	0.521228	1.59648	0.0240964	0.0574141
GO Biological Process	PROGRAMMED_CELL_DEATH	405	0.285801	1.59345	0	0.05859
Reactome pathway	REACTOME_G_ALPHA_S_SIGNALLING_EVENTS	112	0.333427	1.58678	0	0.0611647
GO Biological Process	INNATE_IMMUNE_RESPONSE	17	0.52743	1.58633	0.0257611	0.0610213
GO Molecular Function	CARBOHYDRATE_BINDING	61	0.376684	1.57712	0.00526316	0.0649091
GO Biological Process	SENSORY_PERCEPTION	177	0.31596	1.57531	0	0.0654081
GO Biological Process	IMMUNE_EFFECTOR_PROCESS	32	0.42678	1.57512	0.0152672	0.0651846
GO Biological Process	POSITIVE_REGULATION_OF_SIGNAL_TRANSDUCTION	118	0.329934	1.57282	0	0.065986
BioCarta pathway	BIOCARTA_AMI_PATHWAY	19	0.506608	1.5689	0.0220588	0.0676123
Reactome pathway	REACTOME_GLUCAGON_TYPE_LIGAND_RECEPTORS	31	0.432482	1.56608	0.0189573	0.068692
KEGG pathway	KEGG_PRIMARY_BILE_ACID_BIOSYNTHESIS	16	0.522761	1.56385	0.0384615	0.0695555
KEGG pathway	KEGG_LEUKOCYTE_TRANSENDOTHELIAL_MIGRATION	110	0.331234	1.56201	0.00289855	0.0702037
Reactome pathway	REACTOME_POTASSIUM_CHANNELS	96	0.340008	1.56139	0.005291	0.0701939
GO Biological Process	REGULATION_OF_LYMPHOCYTE_ACTIVATION	31	0.428181	1.56007	0.0162413	0.0705249
BioCarta pathway	BIOCARTA_DEATH_PATHWAY	30	0.430276	1.55856	0.0272277	0.0708453
GO Biological Process	REGULATION_OF_BODY_FLUID_LEVELS	52	0.389382	1.55447	0.0200573	0.0727263
Reactome pathway	REACTOME_INHIBITION_OF_VOLTAGE_GATED_CA2_CHANNELS_VIA_GBETA_GAMMA_SUBUNITS	25	0.457886	1.55398	0.0240964	0.072642
Reactome pathway	REACTOME_TAK1_ACTIVATES_NFKB_BY_PHOSPHORYLATION_AND_ACTIVATION_OF_IKKS_COMPLEX	19	0.498455	1.55074	0.0400891	0.0739698
GO Biological Process	REGULATION_OF_SECRETION	37	0.413086	1.55073	0.0245098	0.073644
GO Biological Process	POSITIVE_REGULATION_OF_CASPASE_ACTIVITY	28	0.437115	1.55004	0.0357995	0.0737
GO Biological Process	REGULATION_OF_APOPTOSIS	320	0.283601	1.54944	0	0.0736848
GO Biological Process	POSITIVE_REGULATION_OF_LYMPHOCYTE_ACTIVATION	21	0.464239	1.54553	0.0416667	0.0755378
BioCarta pathway	BIOCARTA_CDMAC_PATHWAY	16	0.524243	1.54396	0.028436	0.0760922
GO Biological Process	POSITIVE_REGULATION_OF_TRANSLATION	31	0.427226	1.5429	0.0192771	0.0763454
GO Biological Process	MEMBRANE_FUSION	28	0.439494	1.54126	0.0291971	0.0768745
GO Molecular Function	CARBOHYDRATE_KINASE_ACTIVITY	15	0.525669	1.53904	0.0506024	0.0778705
Reactome pathway	REACTOME_GENERATION_OF_SECOND_MESSENGER_MOLECULES	22	0.484595	1.53606	0.0424528	0.0791691
GO Biological Process	REGULATION_OF_PROGRAMMED_CELL_DEATH	321	0.282664	1.53519	0	0.0792778
GO Molecular Function	CATION_CHANNEL_ACTIVITY	113	0.326101	1.53387	0.00574713	0.0797298
Reactome pathway	REACTOME_GLUTAMATE_NEUROTRANSMITTER_RELEASE_CYCLE	15	0.520795	1.53347	0.0554273	0.0796359
GO Biological Process	POSITIVE_REGULATION_OF_PHOSPHATE_METABOLIC_PROCESS	26	0.44804	1.5278	0.028103	0.0823457
GO Molecular Function	VOLTAGE_GATED_CHANNEL_ACTIVITY	72	0.35583	1.52765	0.0148148	0.0820955
GO Biological Process	GENERATION_OF_A_SIGNAL_INVOLVED_IN_CELL_CELL_SIGNALING	29	0.435033	1.52532	0.0330189	0.0830228
GO Biological Process	APOPTOTIC_PROGRAM	57	0.372794	1.52318	0.00775194	0.0839127
Reactome pathway	REACTOME_CD28_CO_STIMULATION	30	0.428422	1.52307	0.0348837	0.0836266
BioCarta pathway	BIOCARTA_IL2_PATHWAY	22	0.468564	1.52199	0.0501193	0.0839827
GO Molecular Function	ION_CHANNEL_ACTIVITY	140	0.310693	1.52138	0.00854701	0.0840074
GO Biological Process	POSITIVE_REGULATION_OF_HYDROLASE_ACTIVITY	52	0.369719	1.52124	0.0183727	0.0837442
Reactome pathway	REACTOME_STEROID_HORMONES	28	0.436686	1.5189	0.043257	0.0846887
GO Biological Process	ADAPTIVE_IMMUNE_RESPONSE_GO_0002460	23	0.460506	1.51744	0.0648379	0.0851759
GO Molecular Function	NEUROPEPTIDE_RECEPTOR_ACTIVITY	21	0.461065	1.51736	0.0421546	0.084895
GO Biological Process	SENSORY_PERCEPTION_OF_CHEMICAL_STIMULUS	16	0.499999	1.51679	0.0498915	0.0848521
GO Molecular Function	NEUROPEPTIDE_BINDING	21	0.461065	1.51648	0.0546318	0.0846748
GO Cellular Component	SOLUBLE_FRACTION	146	0.30783	1.51546	0.00931677	0.0848842
Reactome pathway	REACTOME_INTRINSIC_PATHWAY	16	0.499551	1.5149	0.0615034	0.0847953
GO Biological Process	CARBOHYDRATE_METABOLIC_PROCESS	171	0.299576	1.51318	0	0.0854571
Reactome pathway	REACTOME_IL_2_SIGNALING	39	0.397959	1.51134	0.0268293	0.0861795
Reactome pathway	REACTOME_GASTRIN_CREB_SIGNALLING_PATHWAY_VIA_PKC_AND_MAPK	192	0.292135	1.51098	0	0.0860608
GO Biological Process	LEUKOCYTE_ACTIVATION	63	0.357481	1.5108	0.0197183	0.0858084
BioCarta pathway	BIOCARTA_NFKB_PATHWAY	22	0.460161	1.50864	0.0510949	0.0868332
TF motif	CAGNWMCNNNGAC_UNKNOWN	79	0.337924	1.50802	0.0131579	0.0869246
TF motif	RGAGGAARY_V$PU1_Q6	472	0.265636	1.50712	0	0.0871251
KEGG pathway	KEGG_STARCH_AND_SUCROSE_METABOLISM	35	0.402747	1.50607	0.0305882	0.0874788
GO Molecular Function	VOLTAGE_GATED_POTASSIUM_CHANNEL_ACTIVITY	35	0.41005	1.50595	0.0261905	0.0872105
GO Biological Process	G_PROTEIN_SIGNALING_COUPLED_TO_IP3_SECOND_MESSENGERPHOSPHOLIPASE_C_ACTIVATING	40	0.392888	1.50281	0.026178	0.0888487
BioCarta pathway	BIOCARTA_HIVNEF_PATHWAY	56	0.363715	1.50069	0.0177215	0.0898409
Reactome pathway	REACTOME_GAP_JUNCTION_ASSEMBLY	16	0.493472	1.49793	0.0647321	0.0910988
GO Biological Process	POSITIVE_REGULATION_OF_MULTICELLULAR_ORGANISMAL_PROCESS	60	0.361942	1.49558	0.0354223	0.0921038
GO Cellular Component	RECEPTOR_COMPLEX	54	0.360167	1.49415	0.0177215	0.0926437
Reactome pathway	REACTOME_FORMATION_OF_FIBRIN_CLOT_CLOTTING_CASCADE	30	0.411917	1.49286	0.039801	0.0931392
GO Biological Process	HEMOSTASIS	44	0.37884	1.49157	0.0229592	0.093555
GO Cellular Component	DENDRITE	16	0.494755	1.49007	0.0570776	0.0942395
GO Molecular Function	TRANSMEMBRANE_RECEPTOR_ACTIVITY	382	0.270959	1.48828	0	0.0950999
Reactome pathway	REACTOME_DOWNSTREAM_TCR_SIGNALING	28	0.425272	1.48677	0.053012	0.0956869
BioCarta pathway	BIOCARTA_TNFR2_PATHWAY	18	0.480258	1.48664	0.0417633	0.0953824
GO Biological Process	POSITIVE_REGULATION_OF_DEVELOPMENTAL_PROCESS	204	0.289102	1.48614	0.00326797	0.0953906
GO Biological Process	WOUND_HEALING	50	0.375312	1.4839	0.0374065	0.0964481
GO Biological Process	REGULATION_OF_ANGIOGENESIS	24	0.449876	1.48152	0.0439024	0.0975487
BioCarta pathway	BIOCARTA_NO2IL12_PATHWAY	17	0.486549	1.48057	0.0520095	0.097782
Reactome pathway	REACTOME_GLUCONEOGENESIS	29	0.413195	1.48047	0.0374707	0.0974962
KEGG pathway	KEGG_FC_GAMMA_R_MEDIATED_PHAGOCYTOSIS	89	0.327638	1.47686	0.015015	0.0994374
Reactome pathway	REACTOME_SIGNALING_BY_THE_B_CELL_RECEPTOR_BCR	115	0.311908	1.47005	0.0119403	0.103851
GO Biological Process	REGULATION_OF_IMMUNE_SYSTEM_PROCESS	59	0.353965	1.46947	0.0127551	0.103872
GO Biological Process	I_KAPPAB_KINASE_NF_KAPPAB_CASCADE	104	0.313547	1.46947	0.00597015	0.103504
TF motif	V$STAT5A_01	239	0.278524	1.46886	0	0.10352
GO Molecular Function	OXIDOREDUCTASE_ACTIVITY_GO_0016705	35	0.389117	1.46804	0.0426065	0.103753
Reactome pathway	REACTOME_ER_PHAGOSOME_PATHWAY	52	0.359825	1.46508	0.0221675	0.10545
GO Biological Process	MYELOID_CELL_DIFFERENTIATION	32	0.401667	1.46475	0.0439024	0.105313
Reactome pathway	REACTOME_IL_RECEPTOR_SHC_SIGNALING	25	0.431139	1.46387	0.0582751	0.105612
GO Biological Process	DIGESTION	38	0.386019	1.46341	0.0496084	0.105512
GO Biological Process	REGULATION_OF_DEVELOPMENTAL_PROCESS	409	0.264479	1.46289	0.00440529	0.105532
GO Cellular Component	EXTERNAL_SIDE_OF_PLASMA_MEMBRANE	15	0.499363	1.46221	0.0695444	0.105624
BioCarta pathway	BIOCARTA_NKT_PATHWAY	28	0.4308	1.46202	0.045	0.105409
GO Biological Process	POSITIVE_REGULATION_OF_T_CELL_ACTIVATION	18	0.475399	1.46094	0.0746988	0.105737
GO Molecular Function	CHANNEL_REGULATOR_ACTIVITY	23	0.438426	1.46078	0.0593824	0.105501
KEGG pathway	KEGG_LINOLEIC_ACID_METABOLISM	21	0.443859	1.46054	0.0663616	0.105307
GO Biological Process	HEMOPOIESIS	70	0.340909	1.46017	0.0235602	0.105195
GO Biological Process	HOMEOSTATIC_PROCESS	188	0.284713	1.45841	0.0125786	0.106135
GO Biological Process	POSITIVE_REGULATION_OF_CELLULAR_PROTEIN_METABOLIC_PROCESS	68	0.342943	1.458	0.0352304	0.106055
BioCarta pathway	BIOCARTA_TID_PATHWAY	18	0.457968	1.45576	0.0592417	0.10725
KEGG pathway	KEGG_NICOTINATE_AND_NICOTINAMIDE_METABOLISM	21	0.449829	1.44899	0.062069	0.111697
GO Biological Process	HEMOPOIETIC_OR_LYMPHOID_ORGAN_DEVELOPMENT	72	0.335222	1.44832	0.0268817	0.111829
GO Biological Process	STEROID_BIOSYNTHETIC_PROCESS	22	0.43881	1.44687	0.0665083	0.112521
BioCarta pathway	BIOCARTA_PML_PATHWAY	16	0.484788	1.44494	0.0682819	0.113595
GO Molecular Function	CALCIUM_CHANNEL_ACTIVITY	33	0.389574	1.44447	0.0456989	0.113578
Reactome pathway	REACTOME_ACTIVATION_OF_NF_KAPPAB_IN_B_CELLS	58	0.345048	1.44416	0.0349127	0.113436
GO Biological Process	RESPONSE_TO_EXTRACELLULAR_STIMULUS	33	0.397073	1.4419	0.0527638	0.114811
GO Biological Process	MEMBRANE_ORGANIZATION_AND_BIOGENESIS	131	0.302522	1.44108	0.0060423	0.115052
GO Biological Process	CARBOHYDRATE_TRANSPORT	16	0.474714	1.43988	0.080786	0.115529
GO Cellular Component	CYTOSOLIC_PART	19	0.453984	1.43609	0.0924574	0.117729
GO Biological Process	NEUROLOGICAL_SYSTEM_PROCESS	355	0.257618	1.43403	0	0.118908
GO Biological Process	HORMONE_SECRETION	17	0.460185	1.4328	0.0728051	0.119433
BioCarta pathway	BIOCARTA_FCER1_PATHWAY	35	0.383401	1.43242	0.0555556	0.11937
BioCarta pathway	BIOCARTA_INFLAM_PATHWAY	25	0.429073	1.42934	0.0657277	0.12139
GO Biological Process	REGULATION_OF_I_KAPPAB_KINASE_NF_KAPPAB_CASCADE	86	0.320819	1.42816	0.034188	0.12198
GO Biological Process	T_CELL_PROLIFERATION	17	0.473187	1.42801	0.0784314	0.121687
TF motif	V$AML_Q6	252	0.272874	1.42751	0.00682594	0.121664
KEGG pathway	KEGG_PEROXISOME	78	0.318071	1.42698	0.0203046	0.121691
GO Biological Process	CELLULAR_CARBOHYDRATE_METABOLIC_PROCESS	120	0.297811	1.42634	0.00884956	0.12178
GO Biological Process	ANION_TRANSPORT	30	0.400105	1.42443	0.0629371	0.123023
GO Biological Process	POSITIVE_REGULATION_OF_IMMUNE_SYSTEM_PROCESS	46	0.358039	1.42234	0.046798	0.124234
GO Molecular Function	NEUROTRANSMITTER_RECEPTOR_ACTIVITY	49	0.35509	1.42079	0.0512821	0.125056
GO Biological Process	POSITIVE_REGULATION_OF_PROTEIN_METABOLIC_PROCESS	70	0.331256	1.42023	0.0375335	0.125112
BioCarta pathway	BIOCARTA_PTDINS_PATHWAY	22	0.41751	1.41512	0.053528	0.12867
KEGG pathway	KEGG_VIRAL_MYOCARDITIS	57	0.340923	1.41472	0.0349462	0.128537
Reactome pathway	REACTOME_GAP_JUNCTION_TRAFFICKING	23	0.415739	1.4144	0.0707317	0.12839
Reactome pathway	REACTOME_REGULATION_OF_BETA_CELL_DEVELOPMENT	29	0.409212	1.41323	0.0625	0.128994
GO Biological Process	INORGANIC_ANION_TRANSPORT	18	0.462681	1.41171	0.0778032	0.129826
KEGG pathway	KEGG_ECM_RECEPTOR_INTERACTION	83	0.31358	1.41155	0.0231214	0.129576
GO Biological Process	IMMUNE_SYSTEM_DEVELOPMENT	76	0.322177	1.4115	0.0374332	0.129224
GO Biological Process	G_PROTEIN_SIGNALING_ADENYLATE_CYCLASE_ACTIVATING_PATHWAY	23	0.428399	1.41087	0.0629371	0.12934
Reactome pathway	REACTOME_NEUROTRANSMITTER_RELEASE_CYCLE	34	0.382427	1.41064	0.0659898	0.129116
GO Molecular Function	AMINE_RECEPTOR_ACTIVITY	33	0.385114	1.41023	0.0638298	0.12906
GO Cellular Component	COATED_MEMBRANE	17	0.472385	1.40908	0.0848624	0.129544
TF motif	V$ELF1_Q6	232	0.270138	1.40604	0.00324675	0.131662
GO Biological Process	REGULATION_OF_BIOLOGICAL_QUALITY	390	0.254013	1.40524	0	0.131917
BioCarta pathway	BIOCARTA_KERATINOCYTE_PATHWAY	46	0.348564	1.40498	0.0487805	0.1317
BioCarta pathway	BIOCARTA_IL2RB_PATHWAY	37	0.369897	1.40416	0.0606796	0.132047
GO Cellular Component	MEMBRANE_COAT	17	0.472385	1.40413	0.0729927	0.131675
BioCarta pathway	BIOCARTA_CD40_PATHWAY	15	0.477308	1.40046	0.0877598	0.134278
Reactome pathway	REACTOME_PLATELET_ACTIVATION_SIGNALING_AND_AGGREGATION	185	0.273463	1.3986	0.00882353	0.135405
GO Biological Process	COAGULATION	40	0.362096	1.39767	0.071599	0.135792
TF motif	TTANWNANTGGM_UNKNOWN	58	0.336485	1.39738	0.0373134	0.135684
GO Biological Process	MESODERM_DEVELOPMENT	22	0.423872	1.3972	0.0721649	0.135406
Reactome pathway	REACTOME_CROSS_PRESENTATION_OF_SOLUBLE_EXOGENOUS_ANTIGENS_ENDOSOMES	44	0.359724	1.39633	0.0671642	0.135739
Reactome pathway	REACTOME_BIOLOGICAL_OXIDATIONS	103	0.302129	1.39538	0.0169492	0.136167
KEGG pathway	KEGG_SYSTEMIC_LUPUS_ERYTHEMATOSUS	84	0.315296	1.39434	0.0368272	0.136616
TF motif	V$GATA_Q6	186	0.273324	1.39402	0.00934579	0.136516
Reactome pathway	REACTOME_BILE_ACID_AND_BILE_SALT_METABOLISM	26	0.402653	1.39363	0.0767386	0.136427
GO Biological Process	CASPASE_ACTIVATION	25	0.410622	1.39248	0.0751295	0.136989
GO Biological Process	MONOVALENT_INORGANIC_CATION_TRANSPORT	89	0.305534	1.39033	0.0305344	0.138335
KEGG pathway	KEGG_CARDIAC_MUSCLE_CONTRACTION	63	0.331024	1.38997	0.0601504	0.138276
Reactome pathway	REACTOME_ADAPTIVE_IMMUNE_SYSTEM	463	0.249268	1.3896	0	0.138158
Reactome pathway	REACTOME_PEROXISOMAL_LIPID_METABOLISM	20	0.431476	1.38951	0.0932643	0.13784
Reactome pathway	REACTOME_PLATELET_AGGREGATION_PLUG_FORMATION	35	0.380675	1.38729	0.0605327	0.139394
Reactome pathway	REACTOME_TRIF_MEDIATED_TLR3_SIGNALING	68	0.32035	1.38697	0.0299728	0.139279
GO Biological Process	PROTEIN_KINASE_CASCADE	278	0.259711	1.38592	0	0.13979
GO Biological Process	T_CELL_ACTIVATION	41	0.356175	1.3842	0.0580475	0.140783
GO Biological Process	ION_TRANSPORT	176	0.274843	1.37928	0.0121212	0.144726
GO Biological Process	POSITIVE_REGULATION_OF_PROTEIN_MODIFICATION_PROCESS	27	0.396882	1.37923	0.0776699	0.144375
GO Biological Process	SODIUM_ION_TRANSPORT	21	0.415356	1.37894	0.0967742	0.144226
GO Molecular Function	HEMATOPOIETIN_INTERFERON_CLASSD200_DOMAIN_CYTOKINE_RECEPTOR_BINDING	17	0.451063	1.37852	0.0802752	0.144196
GO Biological Process	POSITIVE_REGULATION_OF_I_KAPPAB_KINASE_NF_KAPPAB_CASCADE	81	0.313727	1.37636	0.0494792	0.145769
KEGG pathway	KEGG_TYPE_II_DIABETES_MELLITUS	46	0.350143	1.37331	0.0492611	0.147976
KEGG pathway	KEGG_CALCIUM_SIGNALING_PATHWAY	169	0.27289	1.37272	0.0233333	0.148113
KEGG pathway	KEGG_ANTIGEN_PROCESSING_AND_PRESENTATION	45	0.356377	1.37261	0.0831234	0.147786
Reactome pathway	REACTOME_SYNTHESIS_OF_BILE_ACIDS_AND_BILE_SALTS_VIA_7ALPHA_HYDROXYCHOLESTEROL	15	0.459541	1.37039	0.106436	0.14931
GO Molecular Function	METAL_ION_TRANSMEMBRANE_TRANSPORTER_ACTIVITY	141	0.278595	1.36917	0.0208955	0.149984
GO Biological Process	ACTIN_FILAMENT_ORGANIZATION	24	0.400453	1.36739	0.088729	0.151076
Reactome pathway	REACTOME_THE_ROLE_OF_NEF_IN_HIV1_REPLICATION_AND_DISEASE_PATHOGENESIS	24	0.396426	1.36561	0.0990099	0.152351
GO Biological Process	SECRETION	171	0.269759	1.36052	0.00983607	0.156832
GO Biological Process	REGULATION_OF_CELL_PROLIFERATION	287	0.255881	1.35797	0	0.15875
GO Molecular Function	NEUROTRANSMITTER_BINDING	51	0.336207	1.3576	0.0600522	0.158689
Reactome pathway	REACTOME_ACTIVATED_TAK1_MEDIATES_P38_MAPK_ACTIVATION	16	0.449476	1.35734	0.129032	0.158528
KEGG pathway	KEGG_ACUTE_MYELOID_LEUKEMIA	56	0.32566	1.35661	0.0658228	0.158781
Reactome pathway	REACTOME_ZINC_TRANSPORTERS	15	0.456854	1.35077	0.120092	0.164217
TF motif	V$AREB6_01	250	0.257773	1.34372	0.00689655	0.170809
GO Molecular Function	ANTIGEN_BINDING	17	0.434697	1.33998	0.111628	0.174325
Reactome pathway	REACTOME_NEURONAL_SYSTEM	266	0.251372	1.33751	0.00655738	0.17638
Reactome pathway	REACTOME_PROTEOLYTIC_CLEAVAGE_OF_SNARE_COMPLEX_PROTEINS	15	0.451297	1.33426	0.144766	0.179332
GO Biological Process	ACTIVATION_OF_NF_KAPPAB_TRANSCRIPTION_FACTOR	17	0.43706	1.33271	0.131265	0.180524
Reactome pathway	REACTOME_BOTULINUM_NEUROTOXICITY	17	0.437744	1.33181	0.135392	0.181034
GO Biological Process	NEGATIVE_REGULATION_OF_APOPTOSIS	139	0.271874	1.33177	0.0288184	0.180607
GO Biological Process	BLOOD_COAGULATION	39	0.352718	1.33136	0.0965347	0.180597
GO Molecular Function	CARBOXYLESTERASE_ACTIVITY	30	0.376496	1.33121	0.119221	0.180282
GO Molecular Function	POTASSIUM_CHANNEL_ACTIVITY	47	0.334787	1.32876	0.0909091	0.182491
GO Biological Process	DETECTION_OF_CHEMICAL_STIMULUS	16	0.445508	1.3281	0.154195	0.182728
GO Biological Process	NEGATIVE_REGULATION_OF_PROGRAMMED_CELL_DEATH	140	0.26989	1.32582	0.0263158	0.184935
GO Biological Process	NEGATIVE_REGULATION_OF_MULTICELLULAR_ORGANISMAL_PROCESS	26	0.384358	1.32379	0.109557	0.186707
TF motif	V$OCT1_Q6	244	0.247646	1.32254	0.0206897	0.187663
GO Molecular Function	GALACTOSYLTRANSFERASE_ACTIVITY	16	0.439307	1.32184	0.130337	0.187993
Reactome pathway	REACTOME_REGULATION_OF_GENE_EXPRESSION_IN_BETA_CELLS	20	0.423709	1.32132	0.133333	0.188101
Reactome pathway	REACTOME_FGFR_LIGAND_BINDING_AND_ACTIVATION	22	0.398788	1.32108	0.111359	0.187932
GO Cellular Component	ER_GOLGI_INTERMEDIATE_COMPARTMENT	24	0.394141	1.31829	0.106436	0.190595
GO Cellular Component	CELL_SURFACE	77	0.299981	1.31735	0.0648649	0.19127
GO Biological Process	NEGATIVE_REGULATION_OF_BIOSYNTHETIC_PROCESS	30	0.363828	1.31712	0.0898345	0.191072
TF motif	V$CDP_01	83	0.297132	1.31648	0.0548303	0.191303
BioCarta pathway	BIOCARTA_MITOCHONDRIA_PATHWAY	21	0.410871	1.31617	0.127021	0.191191
Reactome pathway	REACTOME_SEMA4D_IN_SEMAPHORIN_SIGNALING	27	0.377878	1.31585	0.149877	0.191112
GO Biological Process	APOPTOTIC_NUCLEAR_CHANGES	19	0.405739	1.31249	0.143552	0.194523
BioCarta pathway	BIOCARTA_RELA_PATHWAY	16	0.448635	1.31197	0.145278	0.194613
Reactome pathway	REACTOME_G_PROTEIN_ACTIVATION	27	0.388547	1.31176	0.110831	0.19441
KEGG pathway	KEGG_AMYOTROPHIC_LATERAL_SCLEROSIS_ALS	52	0.322192	1.3113	0.0943396	0.194417
Reactome pathway	REACTOME_NCAM_SIGNALING_FOR_NEURITE_OUT_GROWTH	64	0.310721	1.31078	0.0757576	0.194474
GO Molecular Function	INTEGRIN_BINDING	27	0.375566	1.31062	0.147132	0.19416
GO Molecular Function	LIPASE_ACTIVITY	48	0.331083	1.31017	0.0855107	0.194154
TF motif	V$STAT5B_01	234	0.248922	1.30253	0.0289855	0.202763
TF motif	V$MSX1_01	163	0.259993	1.3009	0.0507937	0.204223
GO Molecular Function	GROWTH_FACTOR_BINDING	31	0.36085	1.30058	0.138686	0.204106
GO Biological Process	NEGATIVE_REGULATION_OF_TRANSLATION	23	0.401582	1.30028	0.138889	0.204012
KEGG pathway	KEGG_EPITHELIAL_CELL_SIGNALING_IN_HELICOBACTER_PYLORI_INFECTION	64	0.30725	1.29896	0.084788	0.205044
TF motif	V$LHX3_01	204	0.253536	1.29754	0.0264026	0.206205
BioCarta pathway	BIOCARTA_BCR_PATHWAY	31	0.364169	1.29539	0.132353	0.20827
GO Molecular Function	SUBSTRATE_SPECIFIC_TRANSMEMBRANE_TRANSPORTER_ACTIVITY	326	0.236299	1.29442	0.0107143	0.208882
GO Biological Process	CATION_TRANSPORT	139	0.267434	1.29327	0.053125	0.209687
GO Biological Process	FEEDING_BEHAVIOR	22	0.38857	1.2927	0.15869	0.209815
GO Biological Process	ANTI_APOPTOSIS	107	0.278474	1.29261	0.0693642	0.2094
Reactome pathway	REACTOME_THROMBOXANE_SIGNALLING_THROUGH_TP_RECEPTOR	23	0.386302	1.29236	0.143519	0.209191
KEGG pathway	KEGG_SNARE_INTERACTIONS_IN_VESICULAR_TRANSPORT	35	0.345503	1.29233	0.116505	0.208712
TF motif	V$CEBPB_02	244	0.243557	1.2916	0.040404	0.209125
TF motif	V$GATA1_04	227	0.247326	1.29151	0.0247678	0.208759
GO Biological Process	LYMPHOCYTE_ACTIVATION	57	0.310027	1.28987	0.100245	0.210226
BioCarta pathway	BIOCARTA_TCR_PATHWAY	41	0.328648	1.28792	0.0962963	0.212106
microRNA motif	GCGCTTT,MIR-518B,MIR-518C,MIR-518D	20	0.398763	1.28744	0.14554	0.212149
GO Biological Process	ACTIVATION_OF_MAPK_ACTIVITY	41	0.339569	1.2868	0.104478	0.212365
GO Biological Process	REGULATION_OF_PHOSPHORYLATION	46	0.322492	1.28517	0.0930233	0.21388
GO Biological Process	RESPONSE_TO_NUTRIENT_LEVELS	29	0.363579	1.28225	0.155039	0.216995
GO Biological Process	METAL_ION_TRANSPORT	111	0.272197	1.2796	0.0469208	0.219831
GO Biological Process	RESPONSE_TO_NUTRIENT	17	0.419869	1.27866	0.146283	0.220473
GO Biological Process	EXOCYTOSIS	23	0.376199	1.27651	0.14486	0.222759
Reactome pathway	REACTOME_INCRETIN_SYNTHESIS_SECRETION_AND_INACTIVATION	20	0.396808	1.27637	0.184834	0.222405
Reactome pathway	REACTOME_NFKB_AND_MAP_KINASES_ACTIVATION_MEDIATED_BY_TLR4_SIGNALING_REPERTOIRE	66	0.295053	1.27419	0.115903	0.224828
GO Biological Process	REGULATION_OF_PROTEIN_MODIFICATION_PROCESS	42	0.327404	1.27334	0.105528	0.225406
GO Molecular Function	PHOSPHOLIPASE_C_ACTIVITY	15	0.438599	1.27202	0.176471	0.226488
Reactome pathway	REACTOME_ACTIVATED_POINT_MUTANTS_OF_FGFR2	16	0.420448	1.27025	0.183623	0.228217
GO Molecular Function	GATED_CHANNEL_ACTIVITY	117	0.263917	1.26617	0.0654762	0.233093
GO Biological Process	REGULATION_OF_HYDROLASE_ACTIVITY	75	0.289537	1.26607	0.104116	0.232719
TF motif	V$OCT1_B	245	0.240231	1.26545	0.0342466	0.233028
microRNA motif	AGGAAGC,MIR-516-3P	119	0.265268	1.26535	0.0837989	0.232637
TF motif	TTCYNRGAA_V$STAT5B_01	313	0.231322	1.26252	0.0243902	0.235912
GO Molecular Function	ION_TRANSMEMBRANE_TRANSPORTER_ACTIVITY	264	0.237209	1.2604	0.0397351	0.238188
GO Molecular Function	PHOSPHOLIPASE_ACTIVITY	40	0.326367	1.2603	0.138272	0.237795
TF motif	V$OCT1_Q5_01	247	0.239948	1.25971	0.0359712	0.238119
Reactome pathway	REACTOME_HEMOSTASIS	410	0.223486	1.25957	0.0204918	0.237759
GO Biological Process	NEGATIVE_REGULATION_OF_CELLULAR_BIOSYNTHETIC_PROCESS	29	0.356749	1.25748	0.167513	0.240249
GO Biological Process	GLYCOPROTEIN_BIOSYNTHETIC_PROCESS	72	0.289013	1.25744	0.0994475	0.23974
TF motif	GGARNTKYCCA_UNKNOWN	73	0.289405	1.25526	0.0956072	0.242281
GO Molecular Function	SERINE_TYPE_PEPTIDASE_ACTIVITY	38	0.328281	1.25406	0.12987	0.243386
TF motif	V$PAX5_02	16	0.41184	1.25224	0.16777	0.245402
GO Biological Process	AMINO_SUGAR_METABOLIC_PROCESS	17	0.406892	1.25114	0.190687	0.246366
TF motif	V$CEBPB_01	250	0.234348	1.24948	0.0390879	0.24815
TF motif	V$HNF1_C	228	0.235275	1.24763	0.0507246	0.250174
TF motif	RGTTAMWNATT_V$HNF1_01	70	0.285639	1.24659	0.1	0.25112
GO Biological Process	NEGATIVE_REGULATION_OF_DEVELOPMENTAL_PROCESS	181	0.246109	1.243	0.0619469	0.255809
BioCarta pathway	BIOCARTA_41BB_PATHWAY	17	0.390122	1.24082	0.195062	0.258432
GO Biological Process	ANGIOGENESIS	45	0.319292	1.23785	0.151671	0.26219
GO Biological Process	PROTEIN_OLIGOMERIZATION	39	0.330849	1.23725	0.152019	0.262487
GO Biological Process	CELL_MIGRATION	83	0.279231	1.23511	0.0977654	0.264982
GO Molecular Function	TRANSMEMBRANE_TRANSPORTER_ACTIVITY	357	0.224832	1.23314	0.027027	0.267475
GO Molecular Function	SUBSTRATE_SPECIFIC_TRANSPORTER_ACTIVITY	369	0.22563	1.23079	0.0465116	0.270564
BioCarta pathway	BIOCARTA_PDGF_PATHWAY	32	0.343284	1.23066	0.172236	0.270154
TF motif	RYCACNNRNNRNCAG_UNKNOWN	70	0.283876	1.23003	0.128535	0.270624
Reactome pathway	REACTOME_NA_CL_DEPENDENT_NEUROTRANSMITTER_TRANSPORTERS	17	0.39307	1.22684	0.216667	0.275134
KEGG pathway	KEGG_VIBRIO_CHOLERAE_INFECTION	51	0.303491	1.22615	0.143885	0.275605
Reactome pathway	REACTOME_MYD88_MAL_CASCADE_INITIATED_ON_PLASMA_MEMBRANE	76	0.280157	1.22596	0.125	0.275312
GO Biological Process	POSITIVE_REGULATION_OF_TRANSCRIPTION_FACTOR_ACTIVITY	23	0.373746	1.22589	0.215909	0.274824
GO Biological Process	POSITIVE_REGULATION_OF_MAP_KINASE_ACTIVITY	46	0.315581	1.22558	0.171149	0.274659
GO Biological Process	VIRAL_GENOME_REPLICATION	16	0.417035	1.2252	0.198598	0.274643
Reactome pathway	REACTOME_REGULATION_OF_KIT_SIGNALING	16	0.400062	1.22392	0.192825	0.276009
TF motif	V$OCT_Q6	242	0.233906	1.22306	0.0448718	0.276802
GO Cellular Component	CELL_FRACTION	444	0.216737	1.21932	0.0241546	0.282103
Reactome pathway	REACTOME_REGULATION_OF_INSULIN_LIKE_GROWTH_FACTOR_IGF_ACTIVITY_BY_INSULIN_LIKE_GROWTH_FACTOR_BINDING_PROTEINS_IGFBPS	15	0.414849	1.21773	0.205251	0.284029
GO Molecular Function	SERINE_HYDROLASE_ACTIVITY	39	0.318283	1.21497	0.162234	0.288151
GO Biological Process	POSITIVE_REGULATION_OF_BINDING	26	0.349425	1.21212	0.194805	0.292499
TF motif	V$PU1_Q6	220	0.234498	1.21186	0.0576923	0.292338
TF motif	V$CEBP_Q2	216	0.231908	1.21139	0.0734824	0.292496
KEGG pathway	KEGG_ETHER_LIPID_METABOLISM	30	0.343324	1.21107	0.189394	0.292433
GO Molecular Function	INORGANIC_ANION_TRANSMEMBRANE_TRANSPORTER_ACTIVITY	19	0.386679	1.21001	0.210648	0.29343
Reactome pathway	REACTOME_SIGNAL_AMPLIFICATION	31	0.33787	1.2065	0.199017	0.298457
BioCarta pathway	BIOCARTA_CARDIACEGF_PATHWAY	18	0.374612	1.20558	0.207407	0.299321
KEGG pathway	KEGG_PPAR_SIGNALING_PATHWAY	63	0.277794	1.2041	0.13624	0.301121
GO Biological Process	GLUCOSE_METABOLIC_PROCESS	28	0.342279	1.20404	0.207349	0.300608
KEGG pathway	KEGG_PROTEASOME	42	0.313318	1.20349	0.192612	0.300896
Reactome pathway	REACTOME_DOWNSTREAM_SIGNALING_EVENTS_OF_B_CELL_RECEPTOR_BCR	89	0.267128	1.20305	0.13467	0.301068
Reactome pathway	REACTOME_JNK_C_JUN_KINASES_PHOSPHORYLATION_AND_ACTIVATION_MEDIATED_BY_ACTIVATED_HUMAN_TAK1	15	0.394209	1.20182	0.222222	0.302496
GO Biological Process	POSITIVE_REGULATION_OF_DNA_BINDING	24	0.353264	1.19846	0.234414	0.307538
Reactome pathway	REACTOME_VIF_MEDIATED_DEGRADATION_OF_APOBEC3G	45	0.30468	1.19544	0.204082	0.311985
Reactome pathway	REACTOME_SYNTHESIS_SECRETION_AND_INACTIVATION_OF_GLP1	17	0.401406	1.1946	0.214976	0.312836
GO Biological Process	ORGAN_MORPHOGENESIS	138	0.245933	1.18998	0.11437	0.320053
microRNA motif	ACCAATC,MIR-509	43	0.304965	1.18967	0.174447	0.319921
TF motif	V$ETS_Q4	233	0.225173	1.18963	0.0730897	0.319332
GO Biological Process	HOMEOSTASIS_OF_NUMBER_OF_CELLS	20	0.370633	1.18956	0.204545	0.318809
GO Molecular Function	CATION_TRANSMEMBRANE_TRANSPORTER_ACTIVITY	205	0.229878	1.18904	0.0962199	0.319107
Reactome pathway	REACTOME_GABA_RECEPTOR_ACTIVATION	52	0.296906	1.18711	0.171795	0.32189
TF motif	CCANNAGRKGGC_UNKNOWN	104	0.256273	1.18676	0.145714	0.32182
BioCarta pathway	BIOCARTA_STRESS_PATHWAY	25	0.352878	1.18494	0.248082	0.32446
Reactome pathway	REACTOME_SLC_MEDIATED_TRANSMEMBRANE_TRANSPORT	233	0.224501	1.1834	0.103571	0.326558
GO Biological Process	REGULATION_OF_TRANSPORT	63	0.280778	1.18284	0.166667	0.326947
GO Biological Process	T_CELL_DIFFERENTIATION	15	0.407831	1.18279	0.243842	0.326365
TF motif	V$AP1_Q2	255	0.225366	1.1823	0.0801394	0.326708
GO Biological Process	TISSUE_DEVELOPMENT	120	0.247379	1.18035	0.120944	0.329573
Reactome pathway	REACTOME_INWARDLY_RECTIFYING_K_CHANNELS	31	0.324804	1.17864	0.21513	0.332069
GO Biological Process	ANATOMICAL_STRUCTURE_FORMATION	53	0.293272	1.17456	0.197436	0.338992
GO Molecular Function	CATION_BINDING	193	0.226034	1.17215	0.112583	0.342786
microRNA motif	AGCGCTT,MIR-518F,MIR-518E,MIR-518A	18	0.378082	1.16994	0.237089	0.346229
BioCarta pathway	BIOCARTA_STATHMIN_PATHWAY	17	0.381918	1.16865	0.259508	0.347855
GO Molecular Function	AUXILIARY_TRANSPORT_PROTEIN_ACTIVITY	25	0.348737	1.16701	0.240786	0.350254
TF motif	V$COREBINDINGFACTOR_Q6	255	0.217929	1.16548	0.0830189	0.35241
Reactome pathway	REACTOME_SIGNALING_BY_SCF_KIT	75	0.264166	1.16195	0.172131	0.358461
BioCarta pathway	BIOCARTA_EGF_PATHWAY	31	0.315853	1.16195	0.245146	0.357769
BioCarta pathway	BIOCARTA_BIOPEPTIDES_PATHWAY	38	0.309177	1.15918	0.217391	0.362534
GO Biological Process	ACTIVATION_OF_IMMUNE_RESPONSE	17	0.379233	1.15912	0.25537	0.361936
GO Biological Process	LEUKOCYTE_DIFFERENTIATION	34	0.318087	1.15823	0.247031	0.36296
GO Molecular Function	UDP_GLYCOSYLTRANSFERASE_ACTIVITY	39	0.305187	1.15699	0.19697	0.364603
GO Biological Process	ADENYLATE_CYCLASE_ACTIVATION	17	0.371493	1.15597	0.255639	0.365932
TF motif	V$PEA3_Q6	240	0.21903	1.15547	0.101045	0.366228
GO Cellular Component	CELL_PROJECTION_PART	19	0.366375	1.15503	0.248858	0.366405
Reactome pathway	REACTOME_REGULATION_OF_ORNITHINE_DECARBOXYLASE_ODC	46	0.29216	1.15445	0.215827	0.366875
GO Biological Process	REGULATION_OF_IMMUNE_RESPONSE	31	0.315938	1.15176	0.219697	0.371414
TF motif	V$IRF1_Q6	241	0.219331	1.1516	0.0952381	0.370996
Reactome pathway	REACTOME_GABA_SYNTHESIS_RELEASE_REUPTAKE_AND_DEGRADATION	17	0.371455	1.15039	0.286052	0.372641
GO Molecular Function	L_AMINO_ACID_TRANSMEMBRANE_TRANSPORTER_ACTIVITY	17	0.378636	1.15029	0.264286	0.372098
GO Biological Process	REGULATION_OF_SIGNAL_TRANSDUCTION	211	0.223094	1.14998	0.153595	0.371921
BioCarta pathway	BIOCARTA_CHEMICAL_PATHWAY	22	0.347686	1.14937	0.266827	0.372473
Reactome pathway	REACTOME_STRIATED_MUSCLE_CONTRACTION	24	0.345635	1.14843	0.267016	0.37361
GO Biological Process	REGULATION_OF_DEFENSE_RESPONSE	18	0.371075	1.14825	0.278177	0.373279
GO Biological Process	MAINTENANCE_OF_LOCALIZATION	19	0.370492	1.14736	0.266827	0.374416
TF motif	V$NKX62_Q2	224	0.222385	1.1461	0.138047	0.376308
GO Biological Process	REPRODUCTIVE_PROCESS	126	0.240904	1.14482	0.194986	0.378214
TF motif	V$ER_Q6	257	0.215259	1.14353	0.124161	0.380025
TF motif	V$STAT_01	239	0.218029	1.14349	0.114379	0.37936
TF motif	V$DR4_Q2	237	0.217401	1.14261	0.135888	0.380376
TF motif	V$CEBPDELTA_Q6	226	0.218174	1.14206	0.141956	0.380808
TF motif	V$PBX1_01	236	0.215066	1.13875	0.126712	0.386911
GO Biological Process	REPRODUCTION	212	0.217797	1.13585	0.170068	0.392271
Reactome pathway	REACTOME_INTEGRIN_ALPHAIIB_BETA3_SIGNALING	26	0.323679	1.13573	0.290865	0.391754
GO Biological Process	PROTEIN_AMINO_ACID_PHOSPHORYLATION	268	0.212737	1.13573	0.12585	0.391022
GO Biological Process	POTASSIUM_ION_TRANSPORT	56	0.276592	1.13427	0.232804	0.393394
GO Biological Process	GLYCOPROTEIN_METABOLIC_PROCESS	88	0.252414	1.13364	0.237288	0.393997
Reactome pathway	REACTOME_CD28_DEPENDENT_PI3K_AKT_SIGNALING	21	0.354625	1.13333	0.290909	0.393929
GO Biological Process	REGULATION_OF_PROTEIN_IMPORT_INTO_NUCLEUS	16	0.376046	1.1318	0.300699	0.396512
GO Biological Process	CELL_PROLIFERATION_GO_0008283	473	0.198742	1.1271	0.108333	0.405886
TF motif	V$ETS2_B	259	0.212278	1.12682	0.157534	0.405714
Reactome pathway	REACTOME_SIGNALING_BY_PDGF	114	0.239022	1.12581	0.217848	0.407179
GO Molecular Function	ION_BINDING	249	0.210885	1.12418	0.146429	0.409995
TF motif	V$RSRFC4_01	231	0.213405	1.12404	0.170213	0.409504
TF motif	V$GATA4_Q3	229	0.216639	1.12334	0.17931	0.410354
GO Biological Process	REGULATED_SECRETORY_PATHWAY	15	0.376842	1.12277	0.302381	0.41079
GO Biological Process	PEPTIDYL_AMINO_ACID_MODIFICATION	59	0.269381	1.12148	0.257895	0.413048
GO Biological Process	VASCULATURE_DEVELOPMENT	52	0.274558	1.12072	0.265252	0.413968
BioCarta pathway	BIOCARTA_IL7_PATHWAY	17	0.377773	1.11989	0.305687	0.414992
KEGG pathway	KEGG_ADIPOCYTOKINE_SIGNALING_PATHWAY	65	0.268446	1.11974	0.243455	0.414581
GO Molecular Function	AMINO_ACID_TRANSMEMBRANE_TRANSPORTER_ACTIVITY	29	0.313154	1.11838	0.268065	0.416807
TF motif	V$VDR_Q6	253	0.209202	1.11767	0.151515	0.417595
GO Molecular Function	OXYGEN_BINDING	17	0.367895	1.11615	0.306167	0.420167
GO Cellular Component	INTEGRIN_COMPLEX	19	0.355696	1.11433	0.304444	0.423506
TF motif	V$NKX25_02	238	0.213729	1.11398	0.173633	0.423526
TF motif	V$ATF1_Q6	216	0.214925	1.11271	0.193651	0.425637
Reactome pathway	REACTOME_PYRUVATE_METABOLISM	18	0.36017	1.11181	0.298995	0.42693
GO Biological Process	POSITIVE_REGULATION_OF_TRANSPORT	22	0.338236	1.11135	0.299087	0.427134
GO Molecular Function	ENDOPEPTIDASE_ACTIVITY	106	0.236709	1.11081	0.232376	0.427617
TF motif	V$NF1_Q6_01	248	0.211287	1.10955	0.1875	0.429647
GO Molecular Function	LYASE_ACTIVITY	66	0.252937	1.10761	0.248731	0.433127
GO Biological Process	NEGATIVE_REGULATION_OF_CELL_PROLIFERATION	143	0.224642	1.10736	0.205128	0.43292
GO Biological Process	NITROGEN_COMPOUND_BIOSYNTHETIC_PROCESS	23	0.323999	1.1059	0.310777	0.435386
Reactome pathway	REACTOME_TRAFFICKING_OF_AMPA_RECEPTORS	25	0.325582	1.10381	0.310427	0.439361
Reactome pathway	REACTOME_ADP_SIGNALLING_THROUGH_P2RY1	25	0.322571	1.10248	0.30303	0.441626
GO Biological Process	LYMPHOCYTE_DIFFERENTIATION	26	0.325573	1.10079	0.306569	0.444629
microRNA motif	CTCAAGA,MIR-526B	69	0.258875	1.09895	0.287059	0.448221
Reactome pathway	REACTOME_TRANSMISSION_ACROSS_CHEMICAL_SYNAPSES	177	0.217202	1.09867	0.217532	0.448078
GO Biological Process	POSITIVE_REGULATION_OF_IMMUNE_RESPONSE	27	0.315382	1.09739	0.29717	0.450202
GO Biological Process	VIRAL_INFECTIOUS_CYCLE	27	0.314427	1.09568	0.318519	0.453581
GO Biological Process	HEART_DEVELOPMENT	36	0.295149	1.09567	0.3175	0.452803
Reactome pathway	REACTOME_ADP_SIGNALLING_THROUGH_P2RY12	21	0.332333	1.0954	0.322196	0.452661
GO Biological Process	SYNAPTIC_TRANSMISSION	164	0.217058	1.09531	0.234114	0.452077
TF motif	V$SMAD3_Q6	223	0.212906	1.09243	0.234114	0.458119
TF motif	V$HNF6_Q6	221	0.207539	1.09182	0.206452	0.458767
GO Cellular Component	BASEMENT_MEMBRANE	36	0.293117	1.09149	0.318627	0.458706
GO Biological Process	ALCOHOL_METABOLIC_PROCESS	84	0.247674	1.0906	0.279683	0.460014
GO Biological Process	REGULATION_OF_RESPONSE_TO_STIMULUS	54	0.266282	1.09057	0.293827	0.459286
Reactome pathway	REACTOME_GABA_B_RECEPTOR_ACTIVATION	38	0.293278	1.09041	0.306024	0.458865
TF motif	V$STAT5A_03	243	0.207643	1.08943	0.219178	0.460352
GO Biological Process	REGULATION_OF_NEUROTRANSMITTER_LEVELS	24	0.321523	1.08838	0.321508	0.461912
GO Biological Process	POSITIVE_REGULATION_OF_RESPONSE_TO_STIMULUS	38	0.287111	1.08566	0.311558	0.467839
KEGG pathway	KEGG_ARGININE_AND_PROLINE_METABOLISM	49	0.264887	1.08564	0.304786	0.467079
GO Biological Process	EXCRETION	34	0.290285	1.08514	0.337629	0.467536
GO Molecular Function	OXIDOREDUCTASE_ACTIVITY	265	0.203951	1.08217	0.234615	0.473955
KEGG pathway	KEGG_REGULATION_OF_ACTIN_CYTOSKELETON	202	0.207274	1.07959	0.238853	0.479577
TF motif	V$OCT1_05	229	0.206104	1.07885	0.25641	0.480622
Reactome pathway	REACTOME_RESPONSE_TO_ELEVATED_PLATELET_CYTOSOLIC_CA2_	70	0.245518	1.07509	0.308458	0.489087
Reactome pathway	REACTOME_OXYGEN_DEPENDENT_PROLINE_HYDROXYLATION_OF_HYPOXIA_INDUCIBLE_FACTOR_ALPHA	15	0.359572	1.07439	0.365854	0.489993
BioCarta pathway	BIOCARTA_FMLP_PATHWAY	32	0.294263	1.07303	0.34058	0.492481
Reactome pathway	REACTOME_PROSTACYCLIN_SIGNALLING_THROUGH_PROSTACYCLIN_RECEPTOR	19	0.344299	1.07293	0.342105	0.491884
microRNA motif	TCTGATC,MIR-383	45	0.278029	1.07241	0.335052	0.492408
GO Biological Process	REGULATION_OF_GROWTH	56	0.259033	1.07156	0.334146	0.49378
Reactome pathway	REACTOME_MEMBRANE_TRAFFICKING	120	0.22562	1.07105	0.28125	0.494293
BioCarta pathway	BIOCARTA_TPO_PATHWAY	24	0.315332	1.07006	0.367681	0.495992
GO Cellular Component	VESICLE_COAT	16	0.351233	1.06662	0.383408	0.503755
GO Biological Process	CELL_STRUCTURE_DISASSEMBLY_DURING_APOPTOSIS	16	0.349448	1.06603	0.34141	0.504422
GO Molecular Function	TRANSFERASE_ACTIVITY_TRANSFERRING_HEXOSYL_GROUPS	77	0.243585	1.06515	0.319481	0.505794
TF motif	V$NFAT_Q4_01	250	0.202289	1.06337	0.261029	0.509507
Reactome pathway	REACTOME_G_BETA_GAMMA_SIGNALLING_THROUGH_PLC_BETA	20	0.333437	1.06308	0.368545	0.509375
TF motif	YTAATTAA_V$LHX3_01	166	0.211671	1.06264	0.310458	0.50971
GO Cellular Component	VOLTAGE_GATED_POTASSIUM_CHANNEL_COMPLEX	39	0.28834	1.06228	0.330769	0.509775
TF motif	V$CHX10_01	208	0.206944	1.06204	0.297659	0.50955
Reactome pathway	REACTOME_DEGRADATION_OF_THE_EXTRACELLULAR_MATRIX	26	0.305477	1.06203	0.351282	0.508727
BioCarta pathway	BIOCARTA_AKT_PATHWAY	20	0.334684	1.06146	0.3675	0.509361
GO Biological Process	PHOSPHORYLATION	300	0.195598	1.06077	0.272727	0.510328
GO Biological Process	CELLULAR_CARBOHYDRATE_CATABOLIC_PROCESS	22	0.324955	1.05954	0.368298	0.512637
GO Biological Process	SEXUAL_REPRODUCTION	115	0.224923	1.05894	0.282799	0.513298
Reactome pathway	REACTOME_INSULIN_RECEPTOR_RECYCLING	22	0.315778	1.05767	0.359712	0.515624
BioCarta pathway	BIOCARTA_FAS_PATHWAY	28	0.304244	1.05592	0.369898	0.519274
Reactome pathway	REACTOME_AMINE_DERIVED_HORMONES	15	0.358922	1.05532	0.383178	0.520019
TF motif	V$MEF2_02	211	0.201904	1.05479	0.274834	0.52049
GO Cellular Component	MEMBRANE_FRACTION	306	0.194957	1.05465	0.275261	0.520061
GO Biological Process	PROTEIN_AMINO_ACID_O_LINKED_GLYCOSYLATION	18	0.340139	1.05432	0.365155	0.520017
GO Biological Process	REGULATION_OF_TRANSCRIPTION_FACTOR_ACTIVITY	38	0.278984	1.054	0.373402	0.51996
GO Biological Process	LIPID_CATABOLIC_PROCESS	33	0.286593	1.0525	0.372685	0.522947
TF motif	V$AP1_Q4	257	0.198895	1.05082	0.301948	0.5263
Reactome pathway	REACTOME_CTLA4_INHIBITORY_SIGNALING	20	0.326554	1.04964	0.377129	0.528406
TF motif	V$STAT3_01	22	0.316061	1.04851	0.396437	0.530509
TF motif	TAAWWATAG_V$RSRFC4_Q2	150	0.214844	1.04774	0.372093	0.53162
TF motif	V$TST1_01	239	0.197252	1.04215	0.320261	0.545445
KEGG pathway	KEGG_FOCAL_ADHESION	192	0.202161	1.04176	0.364742	0.545694
Reactome pathway	REACTOME_SIGNALING_BY_FGFR1_MUTANTS	28	0.29424	1.04161	0.388489	0.545259
GO Biological Process	REGULATION_OF_MAP_KINASE_ACTIVITY	66	0.244363	1.04136	0.383838	0.5451
TF motif	V$OCT1_01	234	0.199309	1.04052	0.338983	0.546559
TF motif	V$FOXM1_01	233	0.197898	1.04049	0.327974	0.545741
TF motif	V$TATA_01	221	0.200317	1.03892	0.34375	0.549015
KEGG pathway	KEGG_DILATED_CARDIOMYOPATHY	84	0.230971	1.03854	0.369231	0.549203
Reactome pathway	REACTOME_REGULATION_OF_INSULIN_SECRETION	84	0.23087	1.03761	0.350575	0.55072
TF motif	V$PBX1_02	124	0.215982	1.03479	0.380952	0.557459
TF motif	YATGNWAAT_V$OCT_C	331	0.189023	1.03413	0.356061	0.558424
TF motif	AGCYRWTTC_UNKNOWN	116	0.219327	1.03387	0.379412	0.558231
GO Biological Process	CALCIUM_MEDIATED_SIGNALING	15	0.359347	1.03383	0.4163	0.557426
TF motif	RACCACAR_V$AML_Q6	243	0.195302	1.03383	0.327645	0.556562
Reactome pathway	REACTOME_CLASS_B_2_SECRETIN_FAMILY_RECEPTORS	81	0.229385	1.02806	0.377953	0.57136
GO Molecular Function	PROTEIN_DOMAIN_SPECIFIC_BINDING	68	0.244838	1.0279	0.381766	0.570928
GO Cellular Component	ACTIN_FILAMENT	17	0.340547	1.02781	0.421412	0.570292
GO Molecular Function	PHOSPHORIC_DIESTER_HYDROLASE_ACTIVITY	39	0.268451	1.02758	0.400491	0.570066
Reactome pathway	REACTOME_TRANSPORT_OF_INORGANIC_CATIONS_ANIONS_AND_AMINO_ACIDS_OLIGOPEPTIDES	93	0.224026	1.02676	0.396601	0.571291
Reactome pathway	REACTOME_PYRUVATE_METABOLISM_AND_CITRIC_ACID_TCA_CYCLE	39	0.260238	1.02333	0.3875	0.57988
GO Biological Process	B_CELL_ACTIVATION	20	0.324466	1.02149	0.415493	0.584102
GO Biological Process	DETECTION_OF_STIMULUS_INVOLVED_IN_SENSORY_PERCEPTION	19	0.317804	1.02111	0.421429	0.584221
GO Molecular Function	STEROID_BINDING	17	0.326176	1.02074	0.398058	0.584298
KEGG pathway	KEGG_STEROID_HORMONE_BIOSYNTHESIS	36	0.267823	1.01716	0.421488	0.593261
TF motif	V$GATA1_02	230	0.191593	1.01612	0.418831	0.595189
TF motif	V$T3R_Q6	232	0.192982	1.01503	0.407895	0.597322
GO Cellular Component	NEURON_PROJECTION	20	0.311219	1.01476	0.436782	0.597133
TF motif	V$NCX_01	164	0.20458	1.01413	0.44	0.59794
Reactome pathway	REACTOME_OTHER_SEMAPHORIN_INTERACTIONS	15	0.334888	1.01394	0.448357	0.597567
TF motif	V$GATA6_01	252	0.192896	1.01364	0.381944	0.597526
TF motif	V$TTF1_Q6	240	0.193402	1.01176	0.420896	0.601654
GO Cellular Component	MICROSOME	32	0.280678	1.01103	0.422803	0.60289
KEGG pathway	KEGG_METABOLISM_OF_XENOBIOTICS_BY_CYTOCHROME_P450	40	0.261529	1.00983	0.436275	0.60523
GO Biological Process	REGULATION_OF_DNA_BINDING	44	0.257158	1.00699	0.454094	0.612427
KEGG pathway	KEGG_DRUG_METABOLISM_OTHER_ENZYMES	33	0.27376	1.00549	0.449239	0.615729
TF motif	V$E47_02	237	0.19379	1.00477	0.46595	0.616894
TF motif	V$MEIS1_01	225	0.194299	1.00451	0.40493	0.616696
TF motif	V$STAT6_02	244	0.191391	1.00411	0.420495	0.616922
Reactome pathway	REACTOME_IRON_UPTAKE_AND_TRANSPORT	35	0.270592	1.00345	0.417062	0.617759
Reactome pathway	REACTOME_SEMAPHORIN_INTERACTIONS	62	0.242969	1.00336	0.452926	0.617064
GO Biological Process	NEGATIVE_REGULATION_OF_SIGNAL_TRANSDUCTION	35	0.276312	1.00247	0.42381	0.618636
Reactome pathway	REACTOME_AMINO_ACID_AND_OLIGOPEPTIDE_SLC_TRANSPORTERS	49	0.250446	1	0.449239	0.624667
KEGG pathway	KEGG_MAPK_SIGNALING_PATHWAY	258	0.190548	0.998673	0.448276	0.627462
BioCarta pathway	BIOCARTA_TALL1_PATHWAY	15	0.339081	0.998626	0.451991	0.626653
TF motif	V$AP1_Q4_01	252	0.185718	0.998573	0.458333	0.625863
GO Biological Process	NEURON_APOPTOSIS	17	0.326033	0.998525	0.443914	0.625068
GO Biological Process	DEVELOPMENTAL_MATURATION	18	0.321488	0.998408	0.43578	0.624468
GO Biological Process	TRANSMISSION_OF_NERVE_IMPULSE	179	0.19649	0.99835	0.449405	0.623697
Reactome pathway	REACTOME_NEGATIVE_REGULATION_OF_FGFR_SIGNALING	36	0.263342	0.998326	0.440476	0.62282
GO Molecular Function	LIGAND_GATED_CHANNEL_ACTIVITY	37	0.269053	0.996543	0.444737	0.626979
GO Molecular Function	TRANSFERASE_ACTIVITY_TRANSFERRING_GLYCOSYL_GROUPS	106	0.212965	0.99631	0.456973	0.626685
TF motif	V$AP1FJ_Q2	254	0.187458	0.99606	0.475836	0.626461
BioCarta pathway	BIOCARTA_CSK_PATHWAY	20	0.31059	0.995949	0.449275	0.625856
Reactome pathway	REACTOME_SHC_MEDIATED_CASCADE	28	0.285244	0.995941	0.452088	0.624947
TF motif	V$MYB_Q5_01	251	0.187897	0.995808	0.490975	0.624448
GO Cellular Component	CYTOSOL	194	0.191492	0.995492	0.478386	0.624444
TF motif	V$AP4_Q6	212	0.193243	0.995439	0.426175	0.62367
GO Molecular Function	EXCITATORY_EXTRACELLULAR_LIGAND_GATED_ION_CHANNEL_ACTIVITY	21	0.3051	0.994684	0.452323	0.624926
TF motif	V$ZIC2_01	242	0.187119	0.993372	0.464883	0.627735
GO Molecular Function	EXTRACELLULAR_LIGAND_GATED_ION_CHANNEL_ACTIVITY	21	0.3051	0.99165	0.476773	0.631551
KEGG pathway	KEGG_VEGF_SIGNALING_PATHWAY	73	0.230855	0.991563	0.475543	0.630877
Reactome pathway	REACTOME_INTERACTION_BETWEEN_L1_AND_ANKYRINS	21	0.30876	0.991551	0.456938	0.629979
BioCarta pathway	BIOCARTA_HIF_PATHWAY	15	0.32683	0.990258	0.428571	0.632829
Reactome pathway	REACTOME_NEUROTRANSMITTER_RECEPTOR_BINDING_AND_DOWNSTREAM_TRANSMISSION_IN_THE_POSTSYNAPTIC_CELL	128	0.206255	0.98981	0.458065	0.633149
GO Molecular Function	SODIUM_CHANNEL_ACTIVITY	16	0.325525	0.98928	0.4825	0.633716
TF motif	V$HNF3B_01	203	0.191767	0.988632	0.462329	0.634651
TF motif	V$PR_Q2	247	0.187487	0.98824	0.488971	0.634856
GO Biological Process	VIRAL_REPRODUCTIVE_PROCESS	31	0.277955	0.988188	0.447059	0.634063
Reactome pathway	REACTOME_REGULATION_OF_HYPOXIA_INDUCIBLE_FACTOR_HIF_BY_OXYGEN	22	0.301453	0.985301	0.496333	0.641305
GO Biological Process	CELL_MATURATION	16	0.335905	0.984629	0.45815	0.642329
GO Molecular Function	LIPOPROTEIN_BINDING	18	0.314324	0.983749	0.46083	0.643867
KEGG pathway	KEGG_ARACHIDONIC_ACID_METABOLISM	51	0.245527	0.982136	0.478947	0.647424
Reactome pathway	REACTOME_THROMBIN_SIGNALLING_THROUGH_PROTEINASE_ACTIVATED_RECEPTORS_PARS	32	0.27519	0.981637	0.489412	0.647897
GO Biological Process	REGULATION_OF_CELLULAR_PROTEIN_METABOLIC_PROCESS	154	0.197439	0.979211	0.506173	0.653822
GO Molecular Function	POLYSACCHARIDE_BINDING	34	0.26215	0.977713	0.464198	0.657099
GO Cellular Component	VESICULAR_FRACTION	34	0.269503	0.977515	0.489637	0.656795
TF motif	V$E12_Q6	248	0.186577	0.977499	0.537906	0.6559
GO Molecular Function	ORGANIC_ACID_TRANSMEMBRANE_TRANSPORTER_ACTIVITY	44	0.250551	0.976954	0.486352	0.656541
TF motif	V$GATA1_03	227	0.186182	0.97681	0.533557	0.656012
Reactome pathway	REACTOME_TRAF6_MEDIATED_INDUCTION_OF_NFKB_AND_MAP_KINASES_UPON_TLR7_8_OR_9_ACTIVATION	70	0.224872	0.974746	0.533505	0.660951
GO Cellular Component	PEROXISOME	47	0.246154	0.973882	0.498759	0.662516
GO Biological Process	CARBOHYDRATE_CATABOLIC_PROCESS	23	0.295321	0.973299	0.487414	0.663154
GO Biological Process	POSITIVE_REGULATION_OF_CATALYTIC_ACTIVITY	156	0.197369	0.972015	0.531609	0.665741
TF motif	V$TGIF_01	234	0.183618	0.970174	0.548822	0.66996
TF motif	V$LFA1_Q6	242	0.188344	0.969538	0.531987	0.670804
TF motif	V$NFY_01	236	0.183246	0.968988	0.540146	0.671452
Reactome pathway	REACTOME_LIGAND_GATED_ION_CHANNEL_TRANSPORT	20	0.301923	0.968431	0.494118	0.672137
TF motif	V$MEF2_Q6_01	228	0.186902	0.967857	0.568027	0.672835
TF motif	V$AP1_Q6_01	251	0.185861	0.966942	0.578014	0.674448
TF motif	V$CEBP_C	185	0.190369	0.966284	0.55873	0.675301
GO Biological Process	SECRETION_BY_CELL	111	0.208185	0.965982	0.547222	0.675195
GO Biological Process	NUCLEAR_ORGANIZATION_AND_BIOGENESIS	28	0.276227	0.965896	0.51816	0.674498
TF motif	V$MAF_Q6	246	0.183105	0.965552	0.533808	0.674468
TF motif	V$HNF1_Q6	231	0.183965	0.96482	0.5875	0.675637
TF motif	V$TATA_C	258	0.179992	0.964698	0.557491	0.675041
GO Biological Process	GROWTH	75	0.222306	0.96439	0.515406	0.674954
GO Cellular Component	MICROBODY	47	0.246154	0.963582	0.520202	0.676195
TF motif	V$GATA1_05	267	0.180924	0.963351	0.592727	0.675902
GO Biological Process	CELLULAR_LIPID_CATABOLIC_PROCESS	30	0.271139	0.962018	0.502392	0.6787
TF motif	V$P300_01	242	0.182387	0.96181	0.580205	0.678391
GO Cellular Component	INTERMEDIATE_FILAMENT_CYTOSKELETON	19	0.293609	0.960168	0.520548	0.682025
TF motif	TTGCWCAAY_V$CEBPB_02	61	0.230009	0.959172	0.5199	0.68386
GO Biological Process	NEGATIVE_REGULATION_OF_CELL_ADHESION	16	0.317381	0.958994	0.50776	0.683449
TF motif	YTAAYNGCT_UNKNOWN	141	0.197151	0.958407	0.598071	0.684194
KEGG pathway	KEGG_NITROGEN_METABOLISM	22	0.293291	0.956298	0.505025	0.689115
TF motif	V$ARP1_01	153	0.193393	0.955133	0.574074	0.691526
TF motif	V$HNF4_01	251	0.182483	0.954199	0.596667	0.693263
GO Biological Process	STEROID_METABOLIC_PROCESS	60	0.227117	0.954198	0.559796	0.692316
Reactome pathway	REACTOME_METABOLISM_OF_AMINO_ACIDS_AND_DERIVATIVES	183	0.186456	0.953743	0.594595	0.69261
TF motif	V$HNF1_01	220	0.184323	0.952513	0.599338	0.695137
GO Biological Process	REGULATION_OF_CELL_ADHESION	31	0.265424	0.95219	0.549479	0.6951
BioCarta pathway	BIOCARTA_EPO_PATHWAY	19	0.307004	0.951543	0.531915	0.695903
GO Molecular Function	PHOSPHORIC_ESTER_HYDROLASE_ACTIVITY	145	0.194284	0.95138	0.590164	0.695428
Reactome pathway	REACTOME_ACYL_CHAIN_REMODELLING_OF_PC	21	0.28804	0.950695	0.51074	0.696261
GO Biological Process	REGULATION_OF_PROTEIN_METABOLIC_PROCESS	164	0.190112	0.950616	0.591054	0.695577
TF motif	V$AFP1_Q6	246	0.177833	0.949968	0.610063	0.696437
TF motif	V$PAX_Q6	237	0.18025	0.949833	0.647059	0.695857
TF motif	V$MEIS1BHOXA9_01	128	0.197634	0.949476	0.570652	0.6959
BioCarta pathway	BIOCARTA_PPARA_PATHWAY	54	0.228465	0.948222	0.572152	0.698353
TF motif	V$P53_DECAMER_Q2	243	0.179567	0.946825	0.630137	0.701273
TF motif	YGACNNYACAR_UNKNOWN	93	0.205107	0.944021	0.598266	0.707937
Reactome pathway	REACTOME_SIGNALING_BY_FGFR_MUTANTS	42	0.238671	0.943504	0.549618	0.708412
GO Biological Process	ACTIN_CYTOSKELETON_ORGANIZATION_AND_BIOGENESIS	99	0.208092	0.943176	0.608069	0.70829
GO Molecular Function	STRUCTURAL_MOLECULE_ACTIVITY	183	0.187039	0.941019	0.643791	0.713376
GO Cellular Component	INTERMEDIATE_FILAMENT	19	0.293609	0.940777	0.532864	0.713125
GO Biological Process	NEGATIVE_REGULATION_OF_PROTEIN_METABOLIC_PROCESS	46	0.234105	0.940654	0.574257	0.71252
TF motif	GTTGNYNNRGNAAC_UNKNOWN	104	0.202567	0.940606	0.566372	0.711682
GO Molecular Function	VOLTAGE_GATED_CALCIUM_CHANNEL_ACTIVITY	18	0.303093	0.940323	0.509615	0.711435
BioCarta pathway	BIOCARTA_UCALPAIN_PATHWAY	17	0.31487	0.939376	0.537445	0.713134
GO Biological Process	NEGATIVE_REGULATION_OF_CELLULAR_PROTEIN_METABOLIC_PROCESS	44	0.241896	0.938574	0.560197	0.714418
GO Biological Process	CARBOHYDRATE_BIOSYNTHETIC_PROCESS	47	0.23503	0.937414	0.592683	0.716593
GO Biological Process	VIRAL_REPRODUCTION	35	0.254637	0.936526	0.55814	0.718038
TF motif	GATAAGR_V$GATA_C	276	0.17397	0.936496	0.682482	0.717166
BioCarta pathway	BIOCARTA_VIP_PATHWAY	22	0.285208	0.935455	0.528868	0.718924
KEGG pathway	KEGG_RETINOL_METABOLISM	35	0.24749	0.932082	0.558025	0.726894
Reactome pathway	REACTOME_TRANS_GOLGI_NETWORK_VESICLE_BUDDING	57	0.220726	0.929199	0.594315	0.733516
TF motif	V$LXR_DR4_Q3	86	0.205696	0.929009	0.612565	0.733055
GO Biological Process	PROTEOGLYCAN_METABOLIC_PROCESS	21	0.284133	0.924675	0.567696	0.743423
TF motif	V$GNCF_01	70	0.213348	0.922279	0.634877	0.74894
GO Biological Process	REGULATION_OF_BLOOD_PRESSURE	20	0.294412	0.921807	0.560465	0.749195
TF motif	V$AREB6_02	243	0.17371	0.92044	0.725552	0.751711
TF motif	V$MYOGENIN_Q6	237	0.175356	0.91696	0.744444	0.759662
KEGG pathway	KEGG_TASTE_TRANSDUCTION	43	0.234205	0.916197	0.608173	0.760686
GO Molecular Function	PEPTIDASE_ACTIVITY	162	0.185423	0.915859	0.690691	0.760604
GO Cellular Component	CONTRACTILE_FIBER_PART	19	0.289528	0.91508	0.590686	0.761706
GO Biological Process	NITROGEN_COMPOUND_METABOLIC_PROCESS	148	0.183616	0.911893	0.693498	0.768991
GO Biological Process	REGULATION_OF_NUCLEOCYTOPLASMIC_TRANSPORT	22	0.278869	0.911696	0.583732	0.76847
BioCarta pathway	BIOCARTA_GLEEVEC_PATHWAY	23	0.275365	0.906701	0.600484	0.780327
KEGG pathway	KEGG_PYRUVATE_METABOLISM	37	0.247676	0.906275	0.618582	0.78041
GO Biological Process	REGULATION_OF_HEART_CONTRACTION	23	0.275255	0.905495	0.60241	0.781505
GO Biological Process	ORGANIC_ACID_TRANSPORT	40	0.238479	0.903978	0.607143	0.784365
BioCarta pathway	BIOCARTA_GSK3_PATHWAY	27	0.259595	0.90229	0.623762	0.78758
GO Molecular Function	CARBOXYLIC_ACID_TRANSMEMBRANE_TRANSPORTER_ACTIVITY	43	0.230601	0.902157	0.601523	0.786923
GO Biological Process	ESTABLISHMENT_OF_PROTEIN_LOCALIZATION	178	0.177948	0.901271	0.75	0.788174
Reactome pathway	REACTOME_PEPTIDE_CHAIN_ELONGATION	55	0.221214	0.900618	0.63466	0.788845
KEGG pathway	KEGG_ALPHA_LINOLENIC_ACID_METABOLISM	17	0.296365	0.90026	0.604317	0.788665
TF motif	YGTCCTTGR_UNKNOWN	90	0.198455	0.898738	0.701117	0.791484
Reactome pathway	REACTOME_SYNTHESIS_OF_PA	26	0.25899	0.898559	0.622222	0.790888
GO Molecular Function	KINASE_INHIBITOR_ACTIVITY	23	0.263141	0.897201	0.635071	0.793249
GO Molecular Function	PHOSPHORIC_MONOESTER_HYDROLASE_ACTIVITY	105	0.192038	0.895039	0.694611	0.797582
GO Biological Process	RECEPTOR_MEDIATED_ENDOCYTOSIS	32	0.243252	0.893268	0.617647	0.800892
GO Biological Process	FATTY_ACID_OXIDATION	16	0.293375	0.890457	0.628362	0.806739
GO Molecular Function	KINASE_REGULATOR_ACTIVITY	43	0.227379	0.89002	0.668329	0.806788
Reactome pathway	REACTOME_ACYL_CHAIN_REMODELLING_OF_PE	20	0.273698	0.889638	0.607059	0.80669
GO Biological Process	SMALL_GTPASE_MEDIATED_SIGNAL_TRANSDUCTION	85	0.196574	0.887828	0.702186	0.809961
GO Molecular Function	METALLOPEPTIDASE_ACTIVITY	49	0.22082	0.88776	0.666667	0.809099
TF motif	V$HMEF2_Q6	131	0.183656	0.884632	0.761905	0.815577
TF motif	V$TAL1ALPHAE47_01	236	0.167512	0.884582	0.822742	0.81464
Reactome pathway	REACTOME_SRP_DEPENDENT_COTRANSLATIONAL_PROTEIN_TARGETING_TO_MEMBRANE	77	0.203423	0.884344	0.681347	0.81413
KEGG pathway	KEGG_GLYCINE_SERINE_AND_THREONINE_METABOLISM	29	0.247323	0.883493	0.653207	0.815054
Reactome pathway	REACTOME_ACYL_CHAIN_REMODELLING_OF_PG	15	0.308582	0.880533	0.618005	0.820793
TF motif	V$TAL1BETAE47_01	230	0.167776	0.880271	0.84918	0.820318
KEGG pathway	KEGG_GLYCOSPHINGOLIPID_BIOSYNTHESIS_LACTO_AND_NEOLACTO_SERIES	23	0.259048	0.878875	0.613365	0.822418
GO Biological Process	GLUTAMATE_SIGNALING_PATHWAY	17	0.28751	0.878545	0.634312	0.822184
Reactome pathway	REACTOME_TRANSFERRIN_ENDOCYTOSIS_AND_RECYCLING	24	0.26071	0.874459	0.641026	0.830277
TF motif	V$IK3_01	214	0.168529	0.871109	0.833876	0.836731
GO Biological Process	HETEROCYCLE_METABOLIC_PROCESS	26	0.253429	0.865594	0.660377	0.847939
GO Molecular Function	HYDRO_LYASE_ACTIVITY	25	0.250914	0.863589	0.661616	0.85125
Reactome pathway	REACTOME_TRANSPORT_OF_VITAMINS_NUCLEOSIDES_AND_RELATED_MOLECULES	29	0.247469	0.862935	0.672727	0.851613
GO Cellular Component	TRANS_GOLGI_NETWORK	20	0.269922	0.862209	0.651852	0.8521
TF motif	V$LBP1_Q6	209	0.168598	0.86017	0.871287	0.855468
Reactome pathway	REACTOME_SYNTHESIS_OF_PIPS_AT_THE_PLASMA_MEMBRANE	30	0.238451	0.85859	0.704735	0.857675
TF motif	V$NFY_Q6	240	0.160851	0.858236	0.886364	0.857374
GO Cellular Component	GOLGI_MEMBRANE	43	0.224988	0.857343	0.689055	0.858192
GO Biological Process	ESTABLISHMENT_AND_OR_MAINTENANCE_OF_CELL_POLARITY	18	0.278699	0.85511	0.648649	0.861828
TF motif	V$MEF2_01	136	0.17711	0.855061	0.839763	0.860869
BioCarta pathway	BIOCARTA_SPPA_PATHWAY	22	0.254484	0.853818	0.67426	0.862394
GO Molecular Function	SERINE_TYPE_ENDOPEPTIDASE_INHIBITOR_ACTIVITY	22	0.260347	0.853774	0.709007	0.861403
GO Biological Process	MONOCARBOXYLIC_ACID_METABOLIC_PROCESS	83	0.191076	0.853539	0.766764	0.86083
TF motif	V$NKX25_01	118	0.181156	0.853075	0.777473	0.860799
Reactome pathway	REACTOME_SIGNALING_BY_FGFR1_FUSION_MUTANTS	17	0.27257	0.850757	0.686747	0.86448
GO Molecular Function	THIOLESTER_HYDROLASE_ACTIVITY	16	0.282996	0.850588	0.646532	0.86376
GO Biological Process	LIPID_TRANSPORT	26	0.246711	0.849605	0.703349	0.864634
GO Molecular Function	PHOSPHOTRANSFERASE_ACTIVITY_PHOSPHATE_GROUP_AS_ACCEPTOR	18	0.267652	0.848578	0.693267	0.865698
GO Biological Process	ECTODERM_DEVELOPMENT	66	0.197633	0.848153	0.770492	0.865509
GO Biological Process	CELLULAR_POLYSACCHARIDE_METABOLIC_PROCESS	15	0.28551	0.846968	0.665083	0.866836
TF motif	V$MYOD_Q6	231	0.16249	0.846949	0.901818	0.86582
GO Biological Process	EPIDERMIS_DEVELOPMENT	60	0.199761	0.845141	0.755844	0.868427
GO Cellular Component	EXTRINSIC_TO_MEMBRANE	22	0.262115	0.844164	0.700713	0.869351
Reactome pathway	REACTOME_SEMA4D_INDUCED_CELL_MIGRATION_AND_GROWTH_CONE_COLLAPSE	22	0.255814	0.843418	0.685786	0.869669
GO Cellular Component	ACTIN_CYTOSKELETON	120	0.179386	0.842522	0.8125	0.870346
KEGG pathway	KEGG_PROTEIN_EXPORT	22	0.254409	0.84141	0.687356	0.871495
Reactome pathway	REACTOME_PI_3K_CASCADE	54	0.204205	0.838719	0.79661	0.875464
GO Biological Process	NEGATIVE_REGULATION_OF_TRANSPORT	19	0.265675	0.837354	0.696602	0.877016
TF motif	GTGGGTGK_UNKNOWN	279	0.154359	0.833762	0.951299	0.882493
GO Biological Process	PROTEIN_HOMOOLIGOMERIZATION	21	0.260564	0.833724	0.701595	0.881492
Reactome pathway	REACTOME_MUSCLE_CONTRACTION	38	0.215802	0.833337	0.7675	0.881155
GO Biological Process	VESICLE_MEDIATED_TRANSPORT	188	0.164829	0.832894	0.934211	0.880896
KEGG pathway	KEGG_BIOSYNTHESIS_OF_UNSATURATED_FATTY_ACIDS	21	0.259986	0.832671	0.725118	0.880241
BioCarta pathway	BIOCARTA_P38MAPK_PATHWAY	36	0.227075	0.832665	0.759124	0.879186
GO Biological Process	REGULATION_OF_CYTOKINE_PRODUCTION	22	0.254124	0.830422	0.694872	0.88214
microRNA motif	GGTGAAG,MIR-412	58	0.198543	0.829735	0.810811	0.882313
GO Cellular Component	LYSOSOME	55	0.199038	0.829699	0.790404	0.881304
GO Biological Process	FATTY_ACID_METABOLIC_PROCESS	59	0.2009	0.828688	0.791781	0.882045
GO Biological Process	POLYSACCHARIDE_METABOLIC_PROCESS	17	0.273359	0.821889	0.705882	0.892794
KEGG pathway	KEGG_SPHINGOLIPID_METABOLISM	38	0.215674	0.820725	0.755208	0.893688
GO Biological Process	TRANSMEMBRANE_RECEPTOR_PROTEIN_TYROSINE_KINASE_SIGNALING_PATHWAY	83	0.18678	0.820618	0.841096	0.892787
GO Cellular Component	LYTIC_VACUOLE	55	0.199038	0.820463	0.79198	0.891971
Reactome pathway	REACTOME_BRANCHED_CHAIN_AMINO_ACID_CATABOLISM	17	0.266589	0.819666	0.711364	0.892216
GO Biological Process	ICOSANOID_METABOLIC_PROCESS	16	0.279861	0.818939	0.718447	0.89237
GO Biological Process	AMINO_ACID_DERIVATIVE_METABOLIC_PROCESS	23	0.238735	0.816795	0.75	0.894834
KEGG pathway	KEGG_PORPHYRIN_AND_CHLOROPHYLL_METABOLISM	29	0.233328	0.814043	0.762255	0.898327
GO Molecular Function	PROTEIN_HETERODIMERIZATION_ACTIVITY	76	0.184568	0.813319	0.865103	0.898385
GO Molecular Function	OXIDOREDUCTASE_ACTIVITY_GO_0016616	47	0.205596	0.813098	0.798408	0.897684
GO Molecular Function	CALMODULIN_BINDING	22	0.243805	0.810861	0.77381	0.900163
microRNA motif	ACTACCT,MIR-196A,MIR-196B	138	0.166798	0.809196	0.90625	0.901606
Reactome pathway	REACTOME_G_PROTEIN_BETA_GAMMA_SIGNALLING	28	0.22554	0.807957	0.7657	0.902517
GO Biological Process	REGULATION_OF_CATABOLIC_PROCESS	16	0.268577	0.805885	0.745921	0.90469
BioCarta pathway	BIOCARTA_IL12_PATHWAY	21	0.246538	0.805148	0.752969	0.904703
Reactome pathway	REACTOME_INSULIN_SYNTHESIS_AND_PROCESSING	20	0.248263	0.79904	0.783105	0.912544
GO Biological Process	MITOCHONDRIAL_TRANSPORT	19	0.252985	0.796017	0.762712	0.915853
KEGG pathway	KEGG_PENTOSE_AND_GLUCURONATE_INTERCONVERSIONS	15	0.269249	0.795358	0.75	0.915727
TF motif	V$SREBP1_02	80	0.179733	0.79532	0.868132	0.914707
microRNA motif	CCTGAGT,MIR-510	39	0.205405	0.795145	0.820779	0.913903
KEGG pathway	KEGG_VALINE_LEUCINE_AND_ISOLEUCINE_DEGRADATION	41	0.204437	0.790612	0.833753	0.919105
Reactome pathway	REACTOME_G_BETA_GAMMA_SIGNALLING_THROUGH_PI3KGAMMA	25	0.231395	0.790315	0.779449	0.918445
KEGG pathway	KEGG_BUTANOATE_METABOLISM	31	0.220665	0.788718	0.786571	0.919556
GO Cellular Component	VACUOLE	62	0.187257	0.787268	0.859079	0.920445
GO Molecular Function	AMINE_TRANSMEMBRANE_TRANSPORTER_ACTIVITY	41	0.204517	0.784406	0.853018	0.923199
BioCarta pathway	BIOCARTA_TOB1_PATHWAY	19	0.249873	0.783937	0.778302	0.922732
GO Molecular Function	INTRAMOLECULAR_OXIDOREDUCTASE_ACTIVITY	18	0.249291	0.782559	0.775982	0.923494
TF motif	RNTCANNRNNYNATTW_UNKNOWN	59	0.18537	0.776714	0.867322	0.929853
microRNA motif	ATGTCAC,MIR-489	84	0.174565	0.77413	0.89008	0.931896
GO Biological Process	GAMETE_GENERATION	93	0.167031	0.773109	0.937322	0.932016
GO Molecular Function	GLYCOSAMINOGLYCAN_BINDING	32	0.212018	0.772381	0.819277	0.931828
GO Biological Process	DNA_CATABOLIC_PROCESS	23	0.234318	0.772239	0.829684	0.930921
GO Molecular Function	PROTEIN_KINASE_REGULATOR_ACTIVITY	36	0.200123	0.756081	0.849515	0.948282
GO Molecular Function	HYDROGEN_ION_TRANSMEMBRANE_TRANSPORTER_ACTIVITY	25	0.219461	0.755657	0.848341	0.947665
GO Molecular Function	OXIDOREDUCTASE_ACTIVITY_ACTING_ON_CH_OH_GROUP_OF_DONORS	53	0.184314	0.751725	0.915601	0.950704
Reactome pathway	REACTOME_LIPID_DIGESTION_MOBILIZATION_AND_TRANSPORT	40	0.196084	0.748416	0.891139	0.953042
KEGG pathway	KEGG_ALDOSTERONE_REGULATED_SODIUM_REABSORPTION	40	0.193975	0.745653	0.860241	0.954693
Reactome pathway	REACTOME_PHOSPHOLIPASE_C_MEDIATED_CASCADE	49	0.186717	0.743283	0.924812	0.956019
GO Molecular Function	OXIDOREDUCTASE_ACTIVITY_ACTING_ON_NADH_OR_NADPH	22	0.222818	0.741242	0.862884	0.956924
GO Biological Process	ESTABLISHMENT_OF_ORGANELLE_LOCALIZATION	18	0.245077	0.734963	0.846868	0.961761
KEGG pathway	KEGG_GLYCOSPHINGOLIPID_BIOSYNTHESIS_GANGLIO_SERIES	15	0.256317	0.72901	0.847087	0.965899
Reactome pathway	REACTOME_ACTIVATED_NOTCH1_TRANSMITS_SIGNAL_TO_THE_NUCLEUS	26	0.208473	0.728929	0.897059	0.964867
GO Molecular Function	ISOMERASE_ACTIVITY	34	0.200711	0.724179	0.9	0.967813
Reactome pathway	REACTOME_ACTIVATION_OF_NMDA_RECEPTOR_UPON_GLUTAMATE_BINDING_AND_POSTSYNAPTIC_EVENTS	33	0.194757	0.719333	0.903553	0.970739
KEGG pathway	KEGG_ENDOCYTOSIS	167	0.145747	0.717335	0.988166	0.971164
GO Molecular Function	PROTEIN_KINASE_INHIBITOR_ACTIVITY	22	0.215657	0.712501	0.878571	0.97374
TF motif	V$FXR_Q3	108	0.151341	0.704117	0.971015	0.97883
GO Molecular Function	GLUTAMATE_RECEPTOR_ACTIVITY	20	0.215081	0.700755	0.873762	0.979996
GO Molecular Function	LIPID_TRANSPORTER_ACTIVITY	23	0.215049	0.698483	0.886836	0.980474
KEGG pathway	KEGG_ALZHEIMERS_DISEASE	140	0.144211	0.698318	0.9941	0.979477
GO Molecular Function	NUCLEOBASENUCLEOSIDENUCLEOTIDE_KINASE_ACTIVITY	25	0.201061	0.692525	0.907801	0.982208
GO Biological Process	ACTIVATION_OF_JNK_ACTIVITY	16	0.228172	0.689234	0.885514	0.983107
microRNA motif	TGCACGA,MIR-517A,MIR-517C	18	0.219167	0.685138	0.900232	0.984439
Reactome pathway	REACTOME_AQUAPORIN_MEDIATED_TRANSPORT	48	0.173403	0.680887	0.95599	0.985762
GO Cellular Component	CELL_PROJECTION	103	0.147286	0.679914	0.988981	0.985179
GO Molecular Function	MONOVALENT_INORGANIC_CATION_TRANSMEMBRANE_TRANSPORTER_ACTIVITY	32	0.188882	0.677164	0.941624	0.985622
GO Molecular Function	ENZYME_INHIBITOR_ACTIVITY	108	0.143676	0.673231	0.991643	0.986624
GO Biological Process	ORGANELLE_LOCALIZATION	25	0.199102	0.670773	0.920398	0.986746
Reactome pathway	REACTOME_G_ALPHA_Z_SIGNALLING_EVENTS	44	0.17477	0.664685	0.959494	0.988745
KEGG pathway	KEGG_PROXIMAL_TUBULE_BICARBONATE_RECLAMATION	21	0.203387	0.664656	0.923645	0.987654
BioCarta pathway	BIOCARTA_ERK_PATHWAY	28	0.185531	0.663825	0.945545	0.986963
GO Molecular Function	STRUCTURAL_CONSTITUENT_OF_CYTOSKELETON	48	0.164382	0.659443	0.969626	0.98794
BioCarta pathway	BIOCARTA_NOS1_PATHWAY	17	0.215872	0.655188	0.912844	0.988874
GO Cellular Component	CORTICAL_CYTOSKELETON	20	0.19986	0.649392	0.927907	0.990313
BioCarta pathway	BIOCARTA_CK1_PATHWAY	16	0.214308	0.648725	0.930233	0.989484
GO Biological Process	CELLULAR_COMPONENT_DISASSEMBLY	28	0.186355	0.641351	0.960688	0.991321
GO Biological Process	COENZYME_METABOLIC_PROCESS	36	0.170335	0.63689	0.973684	0.991955
Reactome pathway	REACTOME_INTEGRATION_OF_ENERGY_METABOLISM	111	0.135609	0.636615	0.99723	0.990956
KEGG pathway	KEGG_GLYCOSAMINOGLYCAN_BIOSYNTHESIS_CHONDROITIN_SULFATE	22	0.194165	0.635296	0.943765	0.990335
GO Biological Process	HORMONE_METABOLIC_PROCESS	26	0.183076	0.631395	0.965261	0.990685
KEGG pathway	KEGG_PARKINSONS_DISEASE	97	0.135348	0.623844	0.997183	0.992145
GO Molecular Function	COENZYME_BINDING	15	0.212428	0.622677	0.938824	0.991405
Reactome pathway	REACTOME_ACTIVATION_OF_KAINATE_RECEPTORS_UPON_GLUTAMATE_BINDING	28	0.173434	0.614331	0.958716	0.992832
TF motif	V$EVI1_01	16	0.201525	0.605093	0.962617	0.99441
GO Biological Process	POSITIVE_REGULATION_OF_JNK_ACTIVITY	18	0.188941	0.580827	0.969048	0.998992
Reactome pathway	REACTOME_KINESINS	22	0.175387	0.57952	0.983491	0.998161
GO Biological Process	RESPONSE_TO_DRUG	20	0.184226	0.57681	0.961883	0.997621
microRNA motif	CTACTAG,MIR-325	17	0.186789	0.57534	0.967254	0.996825
GO Molecular Function	ELECTRON_CARRIER_ACTIVITY	72	0.130739	0.573459	1	0.996061
Reactome pathway	REACTOME_CHYLOMICRON_MEDIATED_LIPID_TRANSPORT	15	0.193183	0.568951	0.975248	0.995782
GO Molecular Function	CARBON_OXYGEN_LYASE_ACTIVITY	29	0.157455	0.559303	0.986702	0.99627
Reactome pathway	REACTOME_REGULATION_OF_INSULIN_SECRETION_BY_GLUCAGON_LIKE_PEPTIDE1	39	0.1434	0.539506	0.995294	0.99788
KEGG pathway	KEGG_GLYOXYLATE_AND_DICARBOXYLATE_METABOLISM	15	0.175341	0.526162	0.978972	0.998213
Reactome pathway	REACTOME_TRANSPORT_TO_THE_GOLGI_AND_SUBSEQUENT_MODIFICATION	33	0.139099	0.502969	0.995146	0.999016
Reactome pathway	REACTOME_NUCLEAR_SIGNALING_BY_ERBB4	34	0.130432	0.472055	1	0.999539
GO Biological Process	INTERACTION_WITH_HOST	17	0.136366	0.420469	0.99768	0.999639
KEGG pathway	KEGG_FATTY_ACID_METABOLISM	34	-0.128946	-0.441138	1	0.999278
GO Molecular Function	OXIDOREDUCTASE_ACTIVITY_ACTING_ON_THE_CH_CH_GROUP_OF_DONORS	21	-0.144376	-0.44945	0.998296	0.999711
GO Molecular Function	CYSTEINE_TYPE_PEPTIDASE_ACTIVITY	50	-0.135641	-0.510018	0.998355	0.997589
GO Biological Process	AROMATIC_COMPOUND_METABOLIC_PROCESS	26	-0.158194	-0.518908	0.989916	0.997506
GO Biological Process	NEGATIVE_REGULATION_OF_MAP_KINASE_ACTIVITY	17	-0.181019	-0.525799	0.98579	0.997519
GO Molecular Function	CYSTEINE_TYPE_ENDOPEPTIDASE_ACTIVITY	37	-0.14708	-0.529057	0.995074	0.997807
GO Biological Process	REGULATION_OF_JNK_ACTIVITY	20	-0.175804	-0.534948	0.97	0.997821
KEGG pathway	KEGG_TRYPTOPHAN_METABOLISM	38	-0.154567	-0.555397	0.996616	0.995898
BioCarta pathway	BIOCARTA_ARAP_PATHWAY	17	-0.189007	-0.558323	0.961397	0.996062
GO Biological Process	PIGMENT_BIOSYNTHETIC_PROCESS	17	-0.189673	-0.567059	0.966312	0.995333
GO Molecular Function	DRUG_BINDING	16	-0.201454	-0.567766	0.977049	0.995816
GO Molecular Function	ACETYLCHOLINE_BINDING	17	-0.196033	-0.569474	0.963415	0.996119
GO Biological Process	DETECTION_OF_ABIOTIC_STIMULUS	19	-0.192563	-0.577175	0.969799	0.995359
microRNA motif	GCGCCTT,MIR-525,MIR-524	15	-0.208271	-0.590178	0.961872	0.99336
GO Biological Process	PIGMENT_METABOLIC_PROCESS	18	-0.199338	-0.594916	0.954704	0.992947
GO Molecular Function	ATPASE_ACTIVITY_COUPLED_TO_TRANSMEMBRANE_MOVEMENT_OF_IONS	23	-0.189668	-0.596873	0.959664	0.993092
Reactome pathway	REACTOME_REGULATION_OF_WATER_BALANCE_BY_RENAL_AQUAPORINS	42	-0.162585	-0.598338	0.986799	0.993332
Reactome pathway	REACTOME_ENDOSOMAL_SORTING_COMPLEX_REQUIRED_FOR_TRANSPORT_ESCRT	25	-0.186123	-0.599842	0.960413	0.993561
GO Cellular Component	CELL_CORTEX_PART	24	-0.193326	-0.611638	0.967971	0.991092
GO Molecular Function	PROTEASE_INHIBITOR_ACTIVITY	34	-0.178243	-0.615734	0.963023	0.990499
KEGG pathway	KEGG_OXIDATIVE_PHOSPHORYLATION	99	-0.14395	-0.618229	0.99687	0.990377
KEGG pathway	KEGG_RIBOSOME	56	-0.162082	-0.622429	0.979656	0.989749
GO Biological Process	SECRETORY_PATHWAY	82	-0.149609	-0.624767	0.986507	0.989602
GO Biological Process	COFACTOR_METABOLIC_PROCESS	52	-0.167027	-0.627459	0.985342	0.98935
KEGG pathway	KEGG_PANTOTHENATE_AND_COA_BIOSYNTHESIS	15	-0.224682	-0.633959	0.921233	0.987766
GO Cellular Component	CELL_SUBSTRATE_ADHERENS_JUNCTION	15	-0.230333	-0.644914	0.912587	0.984278
GO Cellular Component	CELL_MATRIX_JUNCTION	16	-0.224162	-0.649949	0.913644	0.98284
GO Molecular Function	HEPARIN_BINDING	22	-0.206136	-0.652903	0.936644	0.982209
Reactome pathway	REACTOME_GLUCAGON_SIGNALING_IN_METABOLIC_REGULATION	31	-0.192201	-0.653532	0.943686	0.982541
Reactome pathway	REACTOME_ION_CHANNEL_TRANSPORT	51	-0.174813	-0.660076	0.966159	0.980229
GO Molecular Function	COFACTOR_BINDING	21	-0.213362	-0.660651	0.902482	0.980552
GO Molecular Function	PROTEIN_SERINE_THREONINE_PHOSPHATASE_ACTIVITY	23	-0.213433	-0.66976	0.892675	0.97677
Reactome pathway	REACTOME_PI_METABOLISM	47	-0.180506	-0.672764	0.951691	0.975845
GO Molecular Function	PRIMARY_ACTIVE_TRANSMEMBRANE_TRANSPORTER_ACTIVITY	39	-0.187141	-0.673184	0.939597	0.976204
TF motif	V$EGR3_01	82	-0.161649	-0.674004	0.975155	0.976372
TF motif	V$LXR_Q3	72	-0.164958	-0.674366	0.96875	0.976786
BioCarta pathway	BIOCARTA_RAS_PATHWAY	22	-0.222446	-0.682016	0.910345	0.973195
GO Biological Process	NEGATIVE_REGULATION_OF_GROWTH	40	-0.19057	-0.684696	0.924217	0.972243
Reactome pathway	REACTOME_N_GLYCAN_ANTENNAE_ELONGATION_IN_THE_MEDIAL_TRANS_GOLGI	18	-0.23206	-0.685191	0.886957	0.972555
GO Biological Process	REGULATION_OF_CELL_GROWTH	45	-0.185099	-0.686657	0.953206	0.972274
GO Biological Process	FEMALE_GAMETE_GENERATION	16	-0.243224	-0.693594	0.870466	0.968698
TF motif	RYAAAKNNNNNNTTGW_UNKNOWN	78	-0.169177	-0.694171	0.953226	0.968938
GO Biological Process	EPIDERMAL_GROWTH_FACTOR_RECEPTOR_SIGNALING_PATHWAY	22	-0.223799	-0.69623	0.888496	0.968232
GO Biological Process	RAS_PROTEIN_SIGNAL_TRANSDUCTION	64	-0.176553	-0.696716	0.946254	0.968499
BioCarta pathway	BIOCARTA_ACH_PATHWAY	15	-0.242145	-0.697013	0.873905	0.968885
TF motif	V$MMEF2_Q6	255	-0.141929	-0.697787	0.997203	0.968974
Reactome pathway	REACTOME_ASPARAGINE_N_LINKED_GLYCOSYLATION	78	-0.169605	-0.699328	0.9616	0.968537
GO Biological Process	ENERGY_DERIVATION_BY_OXIDATION_OF_ORGANIC_COMPOUNDS	34	-0.200164	-0.700039	0.916107	0.968652
GO Molecular Function	ATPASE_ACTIVITY_COUPLED_TO_TRANSMEMBRANE_MOVEMENT_OF_IONS_PHOSPHORYLATIVE_MECHANISM	19	-0.232741	-0.701576	0.879931	0.968248
Reactome pathway	REACTOME_MHC_CLASS_II_ANTIGEN_PRESENTATION	80	-0.169155	-0.703953	0.962963	0.967241
GO Biological Process	ELECTRON_TRANSPORT_GO_0006118	46	-0.187845	-0.706935	0.942177	0.965762
KEGG pathway	KEGG_GLYCEROLIPID_METABOLISM	48	-0.188532	-0.711121	0.90604	0.963291
GO Biological Process	SECONDARY_METABOLIC_PROCESS	26	-0.21744	-0.711485	0.892027	0.963607
BioCarta pathway	BIOCARTA_BARRESTIN_SRC_PATHWAY	15	-0.245326	-0.716234	0.841828	0.960522
GO Cellular Component	LEADING_EDGE	47	-0.191152	-0.71835	0.919008	0.959477
KEGG pathway	KEGG_PROPANOATE_METABOLISM	30	-0.212745	-0.720969	0.884615	0.958017
GO Cellular Component	RUFFLE	31	-0.212127	-0.723386	0.902397	0.956602
GO Biological Process	VITAMIN_METABOLIC_PROCESS	17	-0.247694	-0.723479	0.83277	0.95711
BioCarta pathway	BIOCARTA_ACTINY_PATHWAY	18	-0.243156	-0.724458	0.84456	0.956908
GO Biological Process	RHO_PROTEIN_SIGNAL_TRANSDUCTION	36	-0.20512	-0.724621	0.87188	0.957369
GO Cellular Component	CONTRACTILE_FIBER	21	-0.237978	-0.725215	0.862479	0.957474
TF motif	V$CART1_01	205	-0.151765	-0.725964	0.989957	0.957418
GO Molecular Function	HYDROLASE_ACTIVITY_ACTING_ON_CARBON_NITROGEN_NOT_PEPTIDEBONDS	43	-0.194765	-0.728547	0.89404	0.955716
GO Molecular Function	OXIDOREDUCTASE_ACTIVITY_ACTING_ON_THE_ALDEHYDE_OR_OXO_GROUP_OF_DONORS	20	-0.238047	-0.730974	0.830935	0.954171
Reactome pathway	REACTOME_FACTORS_INVOLVED_IN_MEGAKARYOCYTE_DEVELOPMENT_AND_PLATELET_PRODUCTION	102	-0.169976	-0.732529	0.939815	0.953377
Reactome pathway	REACTOME_SMOOTH_MUSCLE_CONTRACTION	15	-0.26096	-0.733734	0.830769	0.952855
TF motif	CTGYNNCTYTAA_UNKNOWN	78	-0.174358	-0.733939	0.92	0.953271
TF motif	V$ZIC3_01	244	-0.1518	-0.735462	0.988539	0.952458
GO Molecular Function	SPECIFIC_RNA_POLYMERASE_II_TRANSCRIPTION_FACTOR_ACTIVITY	31	-0.21962	-0.736589	0.878887	0.951994
GO Molecular Function	RAS_GUANYL_NUCLEOTIDE_EXCHANGE_FACTOR_ACTIVITY	19	-0.247441	-0.737879	0.842756	0.951405
GO Biological Process	RESPONSE_TO_HYPOXIA	26	-0.224873	-0.738319	0.860384	0.951592
GO Molecular Function	ATPASE_ACTIVITY_COUPLED_TO_MOVEMENT_OF_SUBSTANCES	39	-0.204519	-0.738432	0.879865	0.952097
Reactome pathway	REACTOME_CREB_PHOSPHORYLATION_THROUGH_THE_ACTIVATION_OF_RAS	23	-0.232769	-0.739252	0.837931	0.951894
GO Biological Process	NEGATIVE_REGULATION_OF_CATALYTIC_ACTIVITY	66	-0.186766	-0.740156	0.891761	0.951596
TF motif	V$PAX2_01	51	-0.196561	-0.741854	0.89491	0.950536
Reactome pathway	REACTOME_GOLGI_ASSOCIATED_VESICLE_BIOGENESIS	50	-0.194788	-0.746384	0.916525	0.946501
TF motif	V$MEF2_04	22	-0.240513	-0.746587	0.811475	0.946889
TF motif	V$PAX3_01	21	-0.245852	-0.754167	0.833613	0.939389
GO Molecular Function	STRUCTURAL_CONSTITUENT_OF_RIBOSOME	53	-0.197563	-0.756377	0.869775	0.937595
GO Molecular Function	HYDROLASE_ACTIVITY_ACTING_ON_ACID_ANHYDRIDESCATALYZING_TRANSMEMBRANE_MOVEMENT_OF_SUBSTANCES	38	-0.209943	-0.756816	0.868421	0.937685
GO Molecular Function	INORGANIC_CATION_TRANSMEMBRANE_TRANSPORTER_ACTIVITY	56	-0.194865	-0.757056	0.88383	0.93803
GO Biological Process	PEROXISOME_ORGANIZATION_AND_BIOGENESIS	16	-0.263208	-0.757828	0.795	0.937749
GO Biological Process	PROTEIN_AMINO_ACID_N_LINKED_GLYCOSYLATION	30	-0.225471	-0.757941	0.833333	0.938221
KEGG pathway	KEGG_GLYCOSAMINOGLYCAN_BIOSYNTHESIS_HEPARAN_SULFATE	26	-0.230926	-0.759695	0.808333	0.93688
TF motif	V$MZF1_02	218	-0.157007	-0.759994	0.976676	0.937127
KEGG pathway	KEGG_VASOPRESSIN_REGULATED_WATER_REABSORPTION	42	-0.211397	-0.76288	0.828333	0.934356
BioCarta pathway	BIOCARTA_PAR1_PATHWAY	35	-0.219745	-0.76484	0.829508	0.932553
GO Molecular Function	RECEPTOR_SIGNALING_PROTEIN_SERINE_THREONINE_KINASE_ACTIVITY	33	-0.215953	-0.766069	0.838983	0.931675
Reactome pathway	REACTOME_G_ALPHA1213_SIGNALLING_EVENTS	72	-0.187106	-0.767869	0.88383	0.930129
GO Cellular Component	BASAL_LAMINA	21	-0.249572	-0.771917	0.784588	0.925785
Reactome pathway	REACTOME_INHIBITION_OF_INSULIN_SECRETION_BY_ADRENALINE_NORADRENALINE	25	-0.234489	-0.772373	0.826016	0.925801
Reactome pathway	REACTOME_NUCLEAR_RECEPTOR_TRANSCRIPTION_PATHWAY	46	-0.204527	-0.776428	0.84466	0.921133
Reactome pathway	REACTOME_TIE2_SIGNALING	17	-0.262299	-0.776865	0.796928	0.921154
TF motif	CCCNNGGGAR_V$OLF1_01	307	-0.155566	-0.777643	0.973901	0.920753
Reactome pathway	REACTOME_POST_NMDA_RECEPTOR_ACTIVATION_EVENTS	29	-0.234062	-0.780453	0.813589	0.917538
TF motif	V$MYOD_Q6_01	239	-0.160951	-0.78123	0.964809	0.917055
BioCarta pathway	BIOCARTA_MPR_PATHWAY	31	-0.229931	-0.782362	0.792929	0.916146
microRNA motif	GTTATAT,MIR-410	87	-0.184536	-0.783327	0.881329	0.915376
microRNA motif	ACAACCT,MIR-453	41	-0.215697	-0.78342	0.824877	0.91583
Reactome pathway	REACTOME_L1CAM_INTERACTIONS	80	-0.18851	-0.784005	0.876823	0.915619
GO Molecular Function	OXIDOREDUCTASE_ACTIVITY_ACTING_ON_THE_ALDEHYDE_OR_OXO_GROUP_OF_DONORSNAD_OR_NADP_AS_ACCEPTOR	15	-0.275868	-0.784957	0.758929	0.91485
TF motif	RYTGCNWTGGNR_UNKNOWN	109	-0.180678	-0.787545	0.883058	0.911803
GO Biological Process	LIPID_METABOLIC_PROCESS	295	-0.158114	-0.78889	0.961956	0.910448
GO Molecular Function	MRNA_BINDING	20	-0.258431	-0.78936	0.769366	0.91037
Reactome pathway	REACTOME_TRIGLYCERIDE_BIOSYNTHESIS	37	-0.221077	-0.792231	0.800341	0.90674
TF motif	V$S8_01	226	-0.162754	-0.792559	0.93913	0.906811
GO Biological Process	AMINE_TRANSPORT	38	-0.218845	-0.792684	0.794658	0.90723
GO Cellular Component	GOLGI_APPARATUS_PART	97	-0.185707	-0.792886	0.876972	0.907525
Reactome pathway	REACTOME_SIGNALING_BY_NODAL	17	-0.270098	-0.793839	0.759227	0.906748
BioCarta pathway	BIOCARTA_NFAT_PATHWAY	48	-0.214801	-0.794007	0.82459	0.907052
TF motif	V$MYB_Q3	229	-0.162264	-0.794558	0.950142	0.906811
GO Biological Process	REGULATION_OF_TRANSLATION	87	-0.189041	-0.795856	0.8768	0.905455
microRNA motif	CCCAGAG,MIR-326	151	-0.171637	-0.795998	0.897511	0.905846
GO Molecular Function	DEOXYRIBONUCLEASE_ACTIVITY	22	-0.250278	-0.7964	0.782753	0.905811
Reactome pathway	REACTOME_AMINE_COMPOUND_SLC_TRANSPORTERS	27	-0.239768	-0.799588	0.757092	0.901487
TF motif	GAANYNYGACNY_UNKNOWN	70	-0.199003	-0.799658	0.824561	0.901958
GO Cellular Component	LAMELLIPODIUM	25	-0.247414	-0.799934	0.759411	0.902099
Reactome pathway	REACTOME_3_UTR_MEDIATED_TRANSLATIONAL_REGULATION	73	-0.195991	-0.801766	0.841137	0.899884
GO Molecular Function	GTPASE_ACTIVITY	92	-0.18948	-0.801789	0.858255	0.900434
BioCarta pathway	BIOCARTA_EDG1_PATHWAY	27	-0.237902	-0.802276	0.776271	0.900248
GO Biological Process	REGULATION_OF_ENDOCYTOSIS	15	-0.288141	-0.802972	0.742857	0.899738
GO Biological Process	AMINE_METABOLIC_PROCESS	135	-0.178784	-0.803608	0.887892	0.899338
GO Biological Process	GENERATION_OF_PRECURSOR_METABOLITES_AND_ENERGY	116	-0.182463	-0.804236	0.861586	0.898945
TF motif	V$AP1_C	258	-0.163885	-0.804608	0.938017	0.898897
Reactome pathway	REACTOME_FRS2_MEDIATED_CASCADE	36	-0.228112	-0.804772	0.764895	0.8992
BioCarta pathway	BIOCARTA_TFF_PATHWAY	20	-0.264376	-0.804786	0.743501	0.899763
Reactome pathway	REACTOME_LYSOSOME_VESICLE_BIOGENESIS	22	-0.257655	-0.805214	0.743056	0.899689
BioCarta pathway	BIOCARTA_GCR_PATHWAY	16	-0.281274	-0.805313	0.727915	0.900121
Reactome pathway	REACTOME_SYNTHESIS_OF_GLYCOSYLPHOSPHATIDYLINOSITOL_GPI	17	-0.267763	-0.805955	0.733577	0.899646
KEGG pathway	KEGG_GLYCOSAMINOGLYCAN_BIOSYNTHESIS_KERATAN_SULFATE	15	-0.285106	-0.806177	0.709122	0.899867
GO Biological Process	ACTIN_POLYMERIZATION_AND_OR_DEPOLYMERIZATION	21	-0.258386	-0.806529	0.752094	0.899904
TF motif	V$GATA_C	250	-0.164877	-0.807875	0.929363	0.898295
GO Cellular Component	CELL_JUNCTION	79	-0.193546	-0.80885	0.822358	0.897336
Reactome pathway	REACTOME_LIPOPROTEIN_METABOLISM	25	-0.247774	-0.810309	0.744538	0.895542
GO Biological Process	MORPHOGENESIS_OF_AN_EPITHELIUM	15	-0.285177	-0.811612	0.732984	0.893926
TF motif	V$HMX1_01	42	-0.221246	-0.812286	0.767213	0.893397
GO Cellular Component	BASOLATERAL_PLASMA_MEMBRANE	33	-0.236587	-0.813305	0.755932	0.892251
GO Biological Process	ACTIN_FILAMENT_BASED_PROCESS	108	-0.185721	-0.813487	0.850075	0.892547
GO Biological Process	DI___TRI_VALENT_INORGANIC_CATION_TRANSPORT	29	-0.243231	-0.81396	0.761017	0.892319
BioCarta pathway	BIOCARTA_IL6_PATHWAY	22	-0.261262	-0.814474	0.732984	0.892037
GO Cellular Component	MYOFIBRIL	16	-0.285282	-0.814477	0.722222	0.892614
BioCarta pathway	BIOCARTA_TNFR1_PATHWAY	28	-0.242939	-0.817574	0.756944	0.887884
microRNA motif	TCTAGAG,MIR-517	45	-0.222392	-0.81806	0.784411	0.887616
KEGG pathway	KEGG_OTHER_GLYCAN_DEGRADATION	16	-0.286263	-0.81882	0.732975	0.886897
TF motif	V$GATA3_01	222	-0.169927	-0.81937	0.899417	0.886557
GO Cellular Component	APICAL_PART_OF_CELL	17	-0.281121	-0.820205	0.719008	0.885697
GO Biological Process	MACROMOLECULE_BIOSYNTHETIC_PROCESS	288	-0.165751	-0.820442	0.920833	0.88589
TF motif	V$TCF4_Q5	222	-0.171703	-0.821853	0.891583	0.88401
Reactome pathway	REACTOME_PYRIMIDINE_METABOLISM	24	-0.261587	-0.822219	0.719595	0.883963
GO Molecular Function	LIPID_BINDING	84	-0.194317	-0.823335	0.813614	0.882601
GO Biological Process	CARBOXYLIC_ACID_TRANSPORT	39	-0.233223	-0.824329	0.739583	0.881391
Reactome pathway	REACTOME_TRANSLATION	112	-0.189102	-0.825153	0.844479	0.88052
TF motif	RNCTGNYNRNCTGNY_UNKNOWN	73	-0.202259	-0.827595	0.790244	0.876668
TF motif	V$FREAC4_01	141	-0.181349	-0.829724	0.866966	0.873223
GO Molecular Function	ACTIN_FILAMENT_BINDING	23	-0.261106	-0.830008	0.705674	0.873252
GO Molecular Function	HYDROLASE_ACTIVITY_HYDROLYZING_O_GLYCOSYL_COMPOUNDS	34	-0.239532	-0.830419	0.762542	0.873029
Reactome pathway	REACTOME_OPIOID_SIGNALLING	72	-0.204324	-0.831099	0.773616	0.872344
Reactome pathway	REACTOME_GLYCEROPHOSPHOLIPID_BIOSYNTHESIS	78	-0.200875	-0.831381	0.802251	0.872393
TF motif	V$SPZ1_01	214	-0.173844	-0.831636	0.888386	0.872469
GO Molecular Function	STRUCTURAL_CONSTITUENT_OF_MUSCLE	26	-0.253902	-0.832426	0.70798	0.871599
Reactome pathway	REACTOME_EFFECTS_OF_PIP2_HYDROLYSIS	23	-0.262393	-0.833735	0.708839	0.869595
BioCarta pathway	BIOCARTA_PGC1A_PATHWAY	17	-0.28604	-0.834296	0.709845	0.869079
Reactome pathway	REACTOME_RECYCLING_PATHWAY_OF_L1	24	-0.260613	-0.836774	0.696552	0.864897
GO Biological Process	ORGANIC_ACID_METABOLIC_PROCESS	173	-0.17913	-0.838384	0.851689	0.862368
BioCarta pathway	BIOCARTA_NO1_PATHWAY	25	-0.258114	-0.838524	0.712352	0.862657
TF motif	V$FOXJ2_02	219	-0.173465	-0.83903	0.86119	0.862279
BioCarta pathway	BIOCARTA_MCALPAIN_PATHWAY	24	-0.262854	-0.839684	0.675258	0.861613
GO Biological Process	RNA_CATABOLIC_PROCESS	18	-0.281029	-0.839844	0.695286	0.861889
GO Molecular Function	HYDROLASE_ACTIVITY_ACTING_ON_ESTER_BONDS	249	-0.169677	-0.840145	0.877637	0.861862
GO Cellular Component	ENDOPLASMIC_RETICULUM_PART	94	-0.195839	-0.840529	0.778452	0.861687
TF motif	YAATNRNNNYNATT_UNKNOWN	96	-0.194955	-0.840852	0.778462	0.86163
BioCarta pathway	BIOCARTA_MET_PATHWAY	36	-0.237184	-0.840966	0.70318	0.861975
Reactome pathway	REACTOME_CGMP_EFFECTS	19	-0.281554	-0.842366	0.699115	0.859733
TF motif	GTTRYCATRR_UNKNOWN	158	-0.18315	-0.843711	0.808696	0.857667
BioCarta pathway	BIOCARTA_CCR3_PATHWAY	22	-0.270412	-0.844392	0.675497	0.8569
TF motif	V$NKX22_01	177	-0.180948	-0.845263	0.834532	0.855721
GO Molecular Function	PROTEIN_HOMODIMERIZATION_ACTIVITY	117	-0.19177	-0.845631	0.804281	0.855501
GO Biological Process	CARBOXYLIC_ACID_METABOLIC_PROCESS	171	-0.182466	-0.845773	0.827893	0.855782
KEGG pathway	KEGG_HISTIDINE_METABOLISM	27	-0.256486	-0.846373	0.725888	0.855121
microRNA motif	CCATCCA,MIR-432	56	-0.217804	-0.848365	0.724083	0.851569
Reactome pathway	REACTOME_FATTY_ACYL_COA_BIOSYNTHESIS	17	-0.287337	-0.849414	0.674177	0.850035
TF motif	YKACATTT_UNKNOWN	254	-0.173639	-0.851355	0.866197	0.846719
GO Biological Process	NEGATIVE_REGULATION_OF_TRANSFERASE_ACTIVITY	33	-0.247144	-0.853439	0.699145	0.843098
TF motif	V$PPAR_DR1_Q2	241	-0.175014	-0.85414	0.822802	0.842235
microRNA motif	CTCTAGA,MIR-526C,MIR-518F,MIR-526A	54	-0.224068	-0.856406	0.73125	0.838153
Reactome pathway	REACTOME_INFLUENZA_VIRAL_RNA_TRANSCRIPTION_AND_REPLICATION	70	-0.212889	-0.857723	0.745331	0.835944
TF motif	V$PPARA_01	35	-0.242225	-0.858796	0.677049	0.834226
GO Molecular Function	ACETYLGLUCOSAMINYLTRANSFERASE_ACTIVITY	16	-0.295191	-0.858824	0.658784	0.834728
TF motif	V$EVI1_06	20	-0.284238	-0.860004	0.678201	0.832751
TF motif	V$LMO2COM_02	231	-0.176148	-0.861342	0.833799	0.830531
GO Biological Process	CALCIUM_ION_TRANSPORT	24	-0.266858	-0.862075	0.647569	0.829525
GO Biological Process	REGULATION_OF_MYELOID_CELL_DIFFERENTIATION	17	-0.298138	-0.862145	0.674033	0.829927
Reactome pathway	REACTOME_METABOLISM_OF_VITAMINS_AND_COFACTORS	46	-0.230676	-0.862748	0.697115	0.829188
GO Biological Process	PROTEOGLYCAN_BIOSYNTHETIC_PROCESS	15	-0.305517	-0.864148	0.632246	0.826707
BioCarta pathway	BIOCARTA_GATA3_PATHWAY	15	-0.307684	-0.864153	0.645503	0.827256
Reactome pathway	REACTOME_SYNTHESIS_OF_PIPS_AT_THE_GOLGI_MEMBRANE	17	-0.294659	-0.864414	0.670194	0.827275
TF motif	YNGTTNNNATT_UNKNOWN	344	-0.17083	-0.864674	0.859135	0.827264
TF motif	WYAAANNRNNNGCG_UNKNOWN	63	-0.221008	-0.866072	0.702791	0.824797
Reactome pathway	REACTOME_BASIGIN_INTERACTIONS	23	-0.269258	-0.866277	0.661458	0.824902
GO Biological Process	POSITIVE_REGULATION_OF_TRANSFERASE_ACTIVITY	82	-0.209017	-0.866294	0.7277	0.825429
microRNA motif	CAAGGAT,MIR-362	65	-0.221338	-0.867137	0.723642	0.82413
TF motif	V$AP3_Q6	229	-0.17687	-0.86796	0.827538	0.822955
BioCarta pathway	BIOCARTA_BCELLSURVIVAL_PATHWAY	16	-0.300257	-0.86842	0.681338	0.822454
GO Molecular Function	SH3_SH2_ADAPTOR_ACTIVITY	39	-0.244619	-0.868474	0.652685	0.822892
TF motif	V$AREB6_04	238	-0.177419	-0.869236	0.803779	0.821745
GO Biological Process	CELL_RECOGNITION	18	-0.295176	-0.870156	0.657673	0.820305
GO Biological Process	CELLULAR_LIPID_METABOLIC_PROCESS	236	-0.180484	-0.871223	0.786723	0.818575
Reactome pathway	REACTOME_NONSENSE_MEDIATED_DECAY_ENHANCED_BY_THE_EXON_JUNCTION_COMPLEX	76	-0.21109	-0.872543	0.714976	0.816167
TF motif	V$FREAC3_01	230	-0.179491	-0.872595	0.804582	0.816619
Reactome pathway	REACTOME_NITRIC_OXIDE_STIMULATES_GUANYLATE_CYCLASE	25	-0.266697	-0.872765	0.633663	0.816833
KEGG pathway	KEGG_INSULIN_SIGNALING_PATHWAY	129	-0.193408	-0.874847	0.731298	0.812913
KEGG pathway	KEGG_BETA_ALANINE_METABOLISM	22	-0.277292	-0.875303	0.611111	0.812392
TF motif	V$AP4_01	246	-0.180105	-0.876042	0.796897	0.811318
Reactome pathway	REACTOME_PTM_GAMMA_CARBOXYLATION_HYPUSINE_FORMATION_AND_ARYLSULFATASE_ACTIVATION	22	-0.285339	-0.877401	0.629752	0.808833
TF motif	V$EGR2_01	191	-0.185987	-0.877479	0.75744	0.809222
GO Molecular Function	PHOSPHATASE_REGULATOR_ACTIVITY	24	-0.280045	-0.877579	0.664894	0.809554
TF motif	V$DBP_Q6	237	-0.181289	-0.878304	0.776699	0.808463
GO Cellular Component	COATED_VESICLE_MEMBRANE	17	-0.29897	-0.878728	0.632107	0.808076
TF motif	V$HFH1_01	228	-0.181533	-0.878999	0.787749	0.807981
Reactome pathway	REACTOME_SIGNALING_BY_ERBB4	82	-0.212643	-0.879221	0.70762	0.808052
TF motif	TGATTTRY_V$GFI1_01	271	-0.179548	-0.879468	0.79113	0.808063
TF motif	V$FOXO1_01	227	-0.183107	-0.879646	0.773876	0.808234
TF motif	V$CDPCR3_01	50	-0.231534	-0.879725	0.658375	0.808612
TF motif	V$CEBPGAMMA_Q6	232	-0.182656	-0.879909	0.774862	0.808717
TF motif	V$NKX3A_01	214	-0.182757	-0.879969	0.781022	0.809136
GO Molecular Function	ACTIN_BINDING	73	-0.217889	-0.880276	0.687601	0.808978
GO Molecular Function	PROTEIN_DIMERIZATION_ACTIVITY	176	-0.188491	-0.881938	0.76087	0.80575
microRNA motif	GTAAGAT,MIR-200A	51	-0.229586	-0.882436	0.685246	0.805167
GO Cellular Component	ENDOPLASMIC_RETICULUM	278	-0.178873	-0.883173	0.792717	0.803974
TF motif	V$POU3F2_01	95	-0.207861	-0.883548	0.692661	0.80366
TF motif	YATTNATC_UNKNOWN	348	-0.173824	-0.883909	0.804491	0.80342
Reactome pathway	REACTOME_GAB1_SIGNALOSOME	36	-0.250345	-0.884577	0.653659	0.80248
GO Biological Process	POSITIVE_REGULATION_OF_CELL_DIFFERENTIATION	23	-0.28309	-0.884881	0.617328	0.802339
TF motif	RGAANNTTC_V$HSF1_01	414	-0.171298	-0.885297	0.819588	0.801956
TF motif	V$OCT1_06	237	-0.183619	-0.887738	0.75549	0.796877
TF motif	V$HMGIY_Q6	222	-0.183165	-0.888728	0.767507	0.795134
TF motif	V$ALPHACP1_01	239	-0.182169	-0.889632	0.737892	0.793595
GO Biological Process	CALCIUM_INDEPENDENT_CELL_CELL_ADHESION	22	-0.283763	-0.890351	0.631134	0.792548
GO Biological Process	CYTOPLASM_ORGANIZATION_AND_BIOGENESIS	15	-0.310095	-0.890583	0.588339	0.792554
GO Cellular Component	CLATHRIN_COATED_VESICLE	36	-0.250655	-0.891035	0.613636	0.792032
GO Biological Process	MAPKKK_CASCADE_GO_0000165	101	-0.204053	-0.891379	0.699187	0.791791
TF motif	V$CDC5_01	230	-0.184652	-0.89167	0.749292	0.791654
TF motif	V$PAX4_02	225	-0.184966	-0.892248	0.761905	0.790853
Reactome pathway	REACTOME_KERATAN_SULFATE_BIOSYNTHESIS	24	-0.278287	-0.893148	0.62931	0.789261
GO Molecular Function	ANTIOXIDANT_ACTIVITY	18	-0.303283	-0.893527	0.618214	0.788921
TF motif	V$BACH2_01	256	-0.183525	-0.894398	0.743338	0.787394
TF motif	V$LYF1_01	246	-0.183869	-0.894497	0.76824	0.787717
TF motif	V$AP1_Q6	246	-0.183059	-0.895302	0.749638	0.786377
TF motif	V$HEN1_01	184	-0.191535	-0.896537	0.701031	0.784072
TF motif	V$NFY_C	220	-0.186336	-0.896699	0.751073	0.784232
GO Molecular Function	METALLOENDOPEPTIDASE_ACTIVITY	27	-0.274151	-0.896783	0.630397	0.784582
Reactome pathway	REACTOME_TCA_CYCLE_AND_RESPIRATORY_ELECTRON_TRANSPORT	102	-0.206681	-0.898306	0.666667	0.781518
TF motif	V$RREB1_01	198	-0.18953	-0.898618	0.715517	0.781318
Reactome pathway	REACTOME_YAP1_AND_WWTR1_TAZ_STIMULATED_GENE_EXPRESSION	23	-0.288212	-0.899264	0.60312	0.78032
Reactome pathway	REACTOME_ION_TRANSPORT_BY_P_TYPE_ATPASES	31	-0.264697	-0.900902	0.590301	0.776928
GO Molecular Function	PHOSPHOPROTEIN_PHOSPHATASE_ACTIVITY	78	-0.21677	-0.902407	0.679661	0.773759
Reactome pathway	REACTOME_O_LINKED_GLYCOSYLATION_OF_MUCINS	46	-0.239404	-0.90244	0.628866	0.774232
Reactome pathway	REACTOME_CIRCADIAN_REPRESSION_OF_EXPRESSION_BY_REV_ERBA	22	-0.291461	-0.90551	0.593333	0.767269
TF motif	V$E2A_Q2	225	-0.188646	-0.905739	0.709632	0.767297
TF motif	V$EVI1_02	123	-0.204448	-0.905912	0.667192	0.767437
BioCarta pathway	BIOCARTA_MAPK_PATHWAY	85	-0.217029	-0.907433	0.63754	0.764301
KEGG pathway	KEGG_O_GLYCAN_BIOSYNTHESIS	29	-0.272277	-0.907827	0.577739	0.763906
GO Biological Process	REGULATION_OF_G_PROTEIN_COUPLED_RECEPTOR_PROTEIN_SIGNALING_PATHWAY	23	-0.281559	-0.907833	0.586265	0.764432
GO Cellular Component	VOLTAGE_GATED_CALCIUM_CHANNEL_COMPLEX	15	-0.321071	-0.908586	0.591065	0.76315
TF motif	CCAATNNSNNNGCG_UNKNOWN	56	-0.235035	-0.908601	0.6512	0.763653
TF motif	V$BRN2_01	223	-0.188155	-0.909122	0.712166	0.762926
TF motif	V$NKX61_01	221	-0.188107	-0.909297	0.688988	0.763015
GO Biological Process	MITOCHONDRION_ORGANIZATION_AND_BIOGENESIS	43	-0.250581	-0.910079	0.596091	0.761616
TF motif	V$TAL1BETAITF2_01	237	-0.188893	-0.910265	0.693878	0.761718
Reactome pathway	REACTOME_SIGNALING_BY_RHO_GTPASES	107	-0.210542	-0.910672	0.637615	0.76125
Reactome pathway	REACTOME_RORA_ACTIVATES_CIRCADIAN_EXPRESSION	23	-0.289822	-0.910843	0.585664	0.761372
GO Biological Process	REGULATION_OF_PROTEIN_STABILITY	19	-0.300005	-0.911855	0.575646	0.759466
TF motif	V$STAT5A_02	132	-0.201867	-0.911856	0.660688	0.760007
microRNA motif	ATGCTGG,MIR-338	109	-0.207099	-0.911983	0.643642	0.760228
TF motif	V$RSRFC4_Q2	201	-0.191556	-0.912232	0.681953	0.760154
TF motif	V$EVI1_04	216	-0.185735	-0.912417	0.70128	0.760223
TF motif	V$TEL2_Q6	224	-0.186711	-0.913306	0.708514	0.75856
microRNA motif	GCTCTTG,MIR-335	85	-0.218461	-0.913369	0.631498	0.758945
TF motif	V$MEF2_03	221	-0.192511	-0.91436	0.677143	0.757017
Reactome pathway	REACTOME_ACTIVATION_OF_CHAPERONE_GENES_BY_XBP1S	43	-0.249605	-0.915908	0.599349	0.753652
GO Cellular Component	ENDOPLASMIC_RETICULUM_MEMBRANE	83	-0.218012	-0.916435	0.624406	0.752911
Reactome pathway	REACTOME_PLATELET_HOMEOSTASIS	75	-0.223705	-0.91655	0.618243	0.753175
Reactome pathway	REACTOME_TRANSMEMBRANE_TRANSPORT_OF_SMALL_MOLECULES	394	-0.1781	-0.91666	0.722296	0.753477
GO Biological Process	REGULATION_OF_CATALYTIC_ACTIVITY	261	-0.186718	-0.916853	0.691852	0.753508
TF motif	V$AMEF2_Q6	242	-0.188836	-0.917156	0.71108	0.753321
GO Molecular Function	SH2_DOMAIN_BINDING	15	-0.330265	-0.917339	0.580479	0.753375
TF motif	V$HNF4_01_B	239	-0.189226	-0.918215	0.681627	0.751744
TF motif	V$MEIS1AHOXA9_01	110	-0.210906	-0.918248	0.63354	0.752205
TF motif	YAATNANRNNNCAG_UNKNOWN	56	-0.238877	-0.918332	0.587646	0.75256
GO Molecular Function	TRANSMEMBRANE_RECEPTOR_PROTEIN_PHOSPHATASE_ACTIVITY	18	-0.31372	-0.918813	0.57754	0.751923
GO Biological Process	RHYTHMIC_PROCESS	22	-0.291526	-0.919158	0.586555	0.751618
TF motif	V$E47_01	235	-0.188812	-0.919589	0.66993	0.751024
Reactome pathway	REACTOME_PLATELET_SENSITIZATION_BY_LDL	15	-0.330045	-0.920349	0.561717	0.749676
KEGG pathway	KEGG_LONG_TERM_DEPRESSION	68	-0.228489	-0.920599	0.589577	0.74962
TF motif	V$AML1_01	246	-0.189058	-0.921925	0.676796	0.74678
TF motif	V$BACH1_01	252	-0.187737	-0.921988	0.658708	0.747157
TF motif	V$NERF_Q2	231	-0.189347	-0.922184	0.671576	0.747215
GO Biological Process	AMINO_ACID_TRANSPORT	26	-0.285706	-0.922749	0.571918	0.746332
GO Biological Process	DEVELOPMENT_OF_PRIMARY_SEXUAL_CHARACTERISTICS	25	-0.283014	-0.922786	0.588441	0.746788
TF motif	V$RORA2_01	140	-0.204076	-0.922862	0.631098	0.747157
TF motif	V$EGR_Q6	257	-0.186535	-0.923643	0.680168	0.745741
Reactome pathway	REACTOME_APOPTOTIC_CLEAVAGE_OF_CELLULAR_PROTEINS	36	-0.262187	-0.924051	0.602369	0.745269
GO Biological Process	SKELETAL_MUSCLE_DEVELOPMENT	29	-0.274578	-0.924642	0.550256	0.744282
microRNA motif	CTGAGCC,MIR-24	218	-0.192949	-0.924749	0.657475	0.744543
Reactome pathway	REACTOME_METABOLISM_OF_LIPIDS_AND_LIPOPROTEINS	445	-0.178597	-0.924792	0.700528	0.744981
TF motif	V$AML1_Q6	246	-0.189058	-0.925176	0.642356	0.744559
TF motif	V$HNF3_Q6	179	-0.197416	-0.926121	0.633284	0.742681
TF motif	V$RP58_01	190	-0.197768	-0.927551	0.648729	0.739573
TF motif	V$GFI1_01	247	-0.18947	-0.928745	0.656069	0.737156
GO Cellular Component	SYNAPSE	25	-0.287336	-0.929502	0.558252	0.735761
GO Biological Process	INDUCTION_OF_APOPTOSIS_BY_INTRACELLULAR_SIGNALS	23	-0.294577	-0.931933	0.561139	0.73013
GO Biological Process	AMINO_ACID_AND_DERIVATIVE_METABOLIC_PROCESS	99	-0.2163	-0.932134	0.60559	0.730179
Reactome pathway	REACTOME_APOPTOTIC_EXECUTION_PHASE	46	-0.250656	-0.932836	0.584013	0.728971
TF motif	V$PR_01	140	-0.20417	-0.933765	0.602465	0.72715
Reactome pathway	REACTOME_PIP3_ACTIVATES_AKT_SIGNALING	27	-0.284919	-0.935144	0.556738	0.724275
Reactome pathway	REACTOME_BIOSYNTHESIS_OF_THE_N_GLYCAN_PRECURSOR_DOLICHOL_LIPID_LINKED_OLIGOSACCHARIDE_LLO_AND_TRANSFER_TO_A_NASCENT_PROTEIN	26	-0.285497	-0.93566	0.547945	0.723491
GO Molecular Function	ACTIVE_TRANSMEMBRANE_TRANSPORTER_ACTIVITY	119	-0.212799	-0.938591	0.587963	0.716409
TF motif	V$RFX1_02	256	-0.192819	-0.939846	0.619739	0.713668
KEGG pathway	KEGG_INOSITOL_PHOSPHATE_METABOLISM	54	-0.242787	-0.940102	0.58557	0.713597
TF motif	V$FOXJ2_01	168	-0.201427	-0.941075	0.590778	0.711587
microRNA motif	ATTACAT,MIR-380-3P	97	-0.217187	-0.941436	0.586524	0.711224
GO Cellular Component	SECRETORY_GRANULE	16	-0.333436	-0.941591	0.537367	0.71138
BioCarta pathway	BIOCARTA_HER2_PATHWAY	22	-0.301709	-0.942407	0.520525	0.709907
GO Biological Process	TISSUE_REMODELING	25	-0.294747	-0.942904	0.548611	0.709153
TF motif	WWTAAGGC_UNKNOWN	133	-0.211018	-0.943886	0.575301	0.707159
microRNA motif	CTCTATG,MIR-368	37	-0.26625	-0.944812	0.5424	0.70529
TF motif	V$FOXO4_01	226	-0.192566	-0.946094	0.612766	0.702569
TF motif	TAAYNRNNTCC_UNKNOWN	162	-0.203313	-0.946441	0.601132	0.702199
TF motif	V$NGFIC_01	237	-0.196393	-0.946452	0.611421	0.702692
BioCarta pathway	BIOCARTA_HDAC_PATHWAY	24	-0.294419	-0.947482	0.553082	0.700628
GO Molecular Function	PROTEIN_BINDING_BRIDGING	51	-0.253104	-0.947993	0.528736	0.699828
GO Biological Process	BONE_REMODELING	24	-0.300052	-0.94831	0.522604	0.699497
GO Molecular Function	KINASE_ACTIVITY	357	-0.186723	-0.948571	0.607764	0.699354
Reactome pathway	REACTOME_EGFR_DOWNREGULATION	21	-0.303607	-0.948574	0.535354	0.69987
Reactome pathway	REACTOME_CHONDROITIN_SULFATE_BIOSYNTHESIS	19	-0.316239	-0.949546	0.546573	0.697872
microRNA motif	GGCACAT,MIR-455	58	-0.24269	-0.954834	0.547782	0.684875
Reactome pathway	REACTOME_KERATAN_SULFATE_KERATIN_METABOLISM	28	-0.285367	-0.956039	0.531148	0.682404
TF motif	V$NF1_Q6	247	-0.195159	-0.957473	0.600567	0.679258
TF motif	V$ETS1_B	246	-0.195607	-0.957686	0.580229	0.67917
TF motif	CTAWWWATA_V$RSRFC4_Q2	334	-0.189643	-0.957896	0.591837	0.679144
microRNA motif	GTAGGCA,MIR-189	26	-0.296884	-0.958057	0.510924	0.67922
GO Cellular Component	INTERCELLULAR_JUNCTION	64	-0.239291	-0.958239	0.538941	0.679243
GO Biological Process	INTRACELLULAR_PROTEIN_TRANSPORT	137	-0.210726	-0.958422	0.539157	0.679288
TF motif	V$HNF3ALPHA_Q6	194	-0.200998	-0.958465	0.58	0.679694
GO Biological Process	BIOSYNTHETIC_PROCESS	430	-0.184384	-0.959056	0.585205	0.678712
Reactome pathway	REACTOME_PLC_BETA_MEDIATED_EVENTS	38	-0.26824	-0.95938	0.522538	0.67841
BioCarta pathway	BIOCARTA_AGR_PATHWAY	34	-0.281396	-0.959607	0.529118	0.678299
Reactome pathway	REACTOME_CIRCADIAN_CLOCK	50	-0.254018	-0.959893	0.506622	0.678069
TF motif	V$FOXD3_01	188	-0.201225	-0.960291	0.543155	0.677518
GO Molecular Function	AMINE_BINDING	23	-0.304674	-0.960999	0.516722	0.676201
TF motif	CATRRAGC_UNKNOWN	130	-0.210856	-0.961051	0.545317	0.676581
Reactome pathway	REACTOME_POST_TRANSLATIONAL_PROTEIN_MODIFICATION	167	-0.205478	-0.961687	0.554887	0.675446
TF motif	V$FREAC2_01	238	-0.197543	-0.963121	0.551627	0.672189
GO Biological Process	NEURON_DIFFERENTIATION	70	-0.23713	-0.963234	0.508943	0.672419
GO Molecular Function	MOLECULAR_ADAPTOR_ACTIVITY	45	-0.259238	-0.963635	0.513302	0.671883
TF motif	V$AR_Q2	120	-0.220178	-0.96499	0.528963	0.668955
TF motif	V$PPARA_02	122	-0.2134	-0.965148	0.530046	0.669066
GO Biological Process	PROTEIN_AMINO_ACID_DEPHOSPHORYLATION	60	-0.248074	-0.965401	0.531516	0.668925
BioCarta pathway	BIOCARTA_CXCR4_PATHWAY	24	-0.300461	-0.965786	0.512733	0.668447
GO Molecular Function	PHOSPHOTRANSFERASE_ACTIVITY_ALCOHOL_GROUP_AS_ACCEPTOR	323	-0.191148	-0.96605	0.556497	0.668235
BioCarta pathway	BIOCARTA_GH_PATHWAY	27	-0.292862	-0.966099	0.538462	0.668606
GO Biological Process	ER_NUCLEAR_SIGNALING_PATHWAY	15	-0.341319	-0.966539	0.498201	0.667998
GO Biological Process	MUSCLE_DEVELOPMENT	91	-0.230053	-0.966556	0.518868	0.66847
microRNA motif	AAAGGAT,MIR-501	124	-0.216637	-0.969111	0.513471	0.662395
Reactome pathway	REACTOME_DOWNSTREAM_SIGNALING_OF_ACTIVATED_FGFR	93	-0.228503	-0.969705	0.5232	0.661348
TF motif	V$MYB_Q6	239	-0.199433	-0.969964	0.544118	0.661159
TF motif	V$ER_Q6_02	239	-0.198838	-0.970045	0.529496	0.661447
Reactome pathway	REACTOME_GLUTATHIONE_CONJUGATION	19	-0.321203	-0.973462	0.524055	0.653077
GO Biological Process	CENTRAL_NERVOUS_SYSTEM_DEVELOPMENT	115	-0.221371	-0.973841	0.505327	0.652632
TF motif	V$HIF1_Q5	232	-0.201087	-0.97459	0.514852	0.651131
TF motif	V$OLF1_01	257	-0.198299	-0.974813	0.522663	0.651078
TF motif	V$AR_03	57	-0.251792	-0.975555	0.509967	0.649631
TF motif	V$ZIC1_01	249	-0.199496	-0.976081	0.526462	0.648743
GO Molecular Function	ENZYME_REGULATOR_ACTIVITY	304	-0.196537	-0.978021	0.549451	0.64427
TF motif	V$FAC1_01	202	-0.207345	-0.978724	0.510057	0.642976
GO Molecular Function	SULFOTRANSFERASE_ACTIVITY	25	-0.306873	-0.979339	0.495066	0.641917
microRNA motif	GCTGAGT,MIR-512-5P	47	-0.265772	-0.979398	0.501701	0.642267
TF motif	V$TBP_01	222	-0.202162	-0.980809	0.517143	0.63904
GO Biological Process	REGULATION_OF_MOLECULAR_FUNCTION	307	-0.196829	-0.982421	0.49101	0.635357
GO Biological Process	NERVOUS_SYSTEM_DEVELOPMENT	356	-0.193378	-0.982631	0.492176	0.635311
GO Biological Process	NEURON_DEVELOPMENT	56	-0.254385	-0.98281	0.483819	0.635313
TF motif	V$OCT_C	239	-0.200367	-0.982811	0.509972	0.635802
TF motif	GTCNYYATGR_UNKNOWN	105	-0.225859	-0.984223	0.500763	0.632623
microRNA motif	AGCATTA,MIR-155	127	-0.218527	-0.984955	0.497717	0.631225
TF motif	V$RORA1_01	228	-0.204666	-0.985566	0.505007	0.630148
TF motif	V$OCT1_07	147	-0.216388	-0.987085	0.469027	0.626727
TF motif	V$HNF4_DR1_Q3	246	-0.203039	-0.987128	0.488473	0.627119
TF motif	V$FREAC7_01	176	-0.209904	-0.987332	0.46495	0.627085
Reactome pathway	REACTOME_RESPIRATORY_ELECTRON_TRANSPORT_ATP_SYNTHESIS_BY_CHEMIOSMOTIC_COUPLING_AND_HEAT_PRODUCTION_BY_UNCOUPLING_PROTEINS_	67	-0.242631	-0.98736	0.482704	0.627504
TF motif	V$XBP1_01	127	-0.220501	-0.988366	0.479814	0.625415
Reactome pathway	REACTOME_RESPIRATORY_ELECTRON_TRANSPORT	57	-0.252838	-0.988417	0.47927	0.625773
Reactome pathway	REACTOME_NEPHRIN_INTERACTIONS	18	-0.336955	-0.990256	0.466552	0.621652
GO Molecular Function	PHOSPHOLIPID_BINDING	44	-0.271017	-0.990979	0.476974	0.620304
microRNA motif	GGCCAGT,MIR-193A,MIR-193B	86	-0.237469	-0.991103	0.474178	0.620474
TF motif	V$IPF1_Q4	233	-0.206686	-0.991775	0.47191	0.619251
TF motif	V$ATF6_01	119	-0.225274	-0.991916	0.462822	0.619339
BioCarta pathway	BIOCARTA_CERAMIDE_PATHWAY	22	-0.32064	-0.992166	0.475763	0.619202
KEGG pathway	KEGG_DRUG_METABOLISM_CYTOCHROME_P450	40	-0.273297	-0.99257	0.456811	0.618643
Reactome pathway	REACTOME_NEF_MEDIATES_DOWN_MODULATION_OF_CELL_SURFACE_RECEPTORS_BY_RECRUITING_THEM_TO_CLATHRIN_ADAPTERS	17	-0.345111	-0.992582	0.483696	0.619103
KEGG pathway	KEGG_GNRH_SIGNALING_PATHWAY	92	-0.235459	-0.992712	0.47191	0.619243
TF motif	GTTNYYNNGGTNA_UNKNOWN	81	-0.241262	-0.992897	0.462382	0.619261
TF motif	V$ELK1_01	254	-0.201661	-0.993553	0.469359	0.618067
GO Biological Process	PROTEIN_PROCESSING	48	-0.263269	-0.994827	0.461149	0.615418
GO Biological Process	BRAIN_DEVELOPMENT	46	-0.267531	-0.995159	0.448675	0.615059
BioCarta pathway	BIOCARTA_MYOSIN_PATHWAY	30	-0.29687	-0.995915	0.490818	0.613617
TF motif	V$HAND1E47_01	252	-0.205441	-0.996195	0.474692	0.613398
Reactome pathway	REACTOME_SIGNALING_BY_FGFR_IN_DISEASE	117	-0.225048	-0.997345	0.436252	0.61093
TF motif	V$CP2_02	235	-0.205566	-0.997559	0.488701	0.610881
Reactome pathway	REACTOME_PI3K_AKT_ACTIVATION	36	-0.284536	-0.99786	0.463987	0.610618
GO Cellular Component	ADHERENS_JUNCTION	22	-0.31694	-0.998062	0.448217	0.610537
GO Biological Process	ANATOMICAL_STRUCTURE_MORPHOGENESIS	354	-0.197526	-0.99807	0.476454	0.611001
GO Biological Process	REGULATION_OF_CELL_MIGRATION	28	-0.299523	-0.998567	0.454867	0.610182
TF motif	CCCNNNNNNAAGWT_UNKNOWN	95	-0.23232	-0.999422	0.436306	0.608454
GO Biological Process	TRANSLATION	151	-0.218173	-0.999812	0.469539	0.607935
TF motif	V$IK1_01	262	-0.201744	-1.00011	0.467153	0.607675
microRNA motif	GGCAGAC,MIR-346	37	-0.280725	-1.00022	0.45777	0.607853
GO Molecular Function	TRANSCRIPTION_FACTOR_ACTIVITY	327	-0.198455	-1.00197	0.45927	0.603933
GO Biological Process	GENERATION_OF_NEURONS	75	-0.244999	-1.00296	0.424723	0.601868
TF motif	RAAGNYNNCTTY_UNKNOWN	134	-0.221594	-1.00373	0.451952	0.600334
TF motif	V$AREB6_03	246	-0.203407	-1.00436	0.432203	0.599201
TF motif	V$HOX13_01	41	-0.274667	-1.00518	0.443535	0.597582
Reactome pathway	REACTOME_PI3K_EVENTS_IN_ERBB2_SIGNALING	41	-0.276231	-1.00585	0.432432	0.596379
TF motif	V$STAT6_01	240	-0.205107	-1.00631	0.434247	0.5957
GO Biological Process	PROTEIN_LOCALIZATION	201	-0.212811	-1.00772	0.418535	0.592632
GO Molecular Function	MICROTUBULE_MOTOR_ACTIVITY	16	-0.347633	-1.00779	0.457447	0.592928
KEGG pathway	KEGG_ALANINE_ASPARTATE_AND_GLUTAMATE_METABOLISM	31	-0.298065	-1.00784	0.448393	0.593253
Reactome pathway	REACTOME_CELL_CELL_COMMUNICATION	111	-0.231802	-1.00813	0.440571	0.592969
GO Molecular Function	PROTEIN_TYROSINE_KINASE_ACTIVITY	63	-0.253507	-1.00934	0.43622	0.590343
GO Molecular Function	PROTEIN_TYROSINE_PHOSPHATASE_ACTIVITY	51	-0.263632	-1.00978	0.443886	0.58975
Reactome pathway	REACTOME_DIABETES_PATHWAYS	122	-0.226118	-1.01088	0.446345	0.587426
TF motif	V$HP1SITEFACTOR_Q6	215	-0.211311	-1.01098	0.431059	0.587682
TF motif	V$SRF_Q4	203	-0.209487	-1.01183	0.417847	0.586009
KEGG pathway	KEGG_N_GLYCAN_BIOSYNTHESIS	44	-0.276561	-1.01186	0.427885	0.586401
microRNA motif	TATCTGG,MIR-488	57	-0.255417	-1.01282	0.442464	0.584451
GO Biological Process	CELL_PROJECTION_BIOGENESIS	23	-0.323285	-1.01472	0.447412	0.580131
microRNA motif	GTTAAAG,MIR-302B	64	-0.254622	-1.01477	0.412238	0.580477
microRNA motif	TCTGGAC,MIR-198	78	-0.246013	-1.01563	0.444089	0.578718
TF motif	RYTGCNNRGNAAC_V$MIF1_01	81	-0.243058	-1.01589	0.412598	0.578579
GO Molecular Function	LIGAND_DEPENDENT_NUCLEAR_RECEPTOR_ACTIVITY	25	-0.312223	-1.01624	0.443878	0.578147
KEGG pathway	KEGG_HYPERTROPHIC_CARDIOMYOPATHY_HCM	79	-0.245429	-1.01628	0.432432	0.578507
GO Biological Process	AMINO_ACID_CATABOLIC_PROCESS	25	-0.31413	-1.01744	0.446982	0.576048
GO Biological Process	STRIATED_MUSCLE_DEVELOPMENT	38	-0.283047	-1.01766	0.419732	0.576014
TF motif	V$CIZ_01	225	-0.209761	-1.0183	0.415066	0.574837
microRNA motif	GAGCCAG,MIR-149	134	-0.226679	-1.01866	0.43921	0.574393
GO Biological Process	PROTEIN_TARGETING	103	-0.234426	-1.01948	0.40836	0.572747
GO Molecular Function	PROTEIN_KINASE_BINDING	60	-0.257989	-1.02069	0.423895	0.570061
GO Biological Process	NITROGEN_COMPOUND_CATABOLIC_PROCESS	29	-0.308027	-1.02164	0.440767	0.568234
GO Biological Process	ENZYME_LINKED_RECEPTOR_PROTEIN_SIGNALING_PATHWAY	137	-0.224395	-1.02195	0.39084	0.567949
Reactome pathway	REACTOME_PI3K_EVENTS_IN_ERBB4_SIGNALING	35	-0.297042	-1.02227	0.414676	0.5676
BioCarta pathway	BIOCARTA_RAC1_PATHWAY	22	-0.330496	-1.02421	0.405629	0.563196
TF motif	ATCMNTCCGY_UNKNOWN	47	-0.271924	-1.0243	0.405186	0.563442
Reactome pathway	REACTOME_PRE_NOTCH_PROCESSING_IN_GOLGI	16	-0.356228	-1.02509	0.413732	0.561873
GO Molecular Function	ENZYME_ACTIVATOR_ACTIVITY	118	-0.230499	-1.02533	0.384735	0.561782
GO Cellular Component	NUCLEAR_ENVELOPE_ENDOPLASMIC_RETICULUM_NETWORK	92	-0.243545	-1.026	0.415361	0.560505
GO Biological Process	NEGATIVE_REGULATION_OF_DNA_BINDING	16	-0.361137	-1.02667	0.422609	0.559255
Reactome pathway	REACTOME_BMAL1_CLOCK_NPAS2_ACTIVATES_CIRCADIAN_EXPRESSION	34	-0.291998	-1.02739	0.417508	0.557965
TF motif	TGTYNNNNNRGCARM_UNKNOWN	82	-0.242236	-1.02749	0.395931	0.558142
GO Biological Process	REGULATION_OF_INTRACELLULAR_TRANSPORT	24	-0.318914	-1.02784	0.414966	0.557767
KEGG pathway	KEGG_VASCULAR_SMOOTH_MUSCLE_CONTRACTION	102	-0.235239	-1.02786	0.394904	0.558177
GO Cellular Component	GOLGI_APPARATUS	216	-0.212188	-1.02917	0.380952	0.555348
GO Biological Process	LIPOPROTEIN_METABOLIC_PROCESS	32	-0.297799	-1.02993	0.414089	0.553958
Reactome pathway	REACTOME_AXON_GUIDANCE	234	-0.210836	-1.03013	0.370213	0.553884
GO Cellular Component	INTRINSIC_TO_ENDOPLASMIC_RETICULUM_MEMBRANE	24	-0.318461	-1.03098	0.4	0.552204
GO Cellular Component	INTEGRAL_TO_ENDOPLASMIC_RETICULUM_MEMBRANE	24	-0.318461	-1.03128	0.404722	0.551937
TF motif	V$STAT_Q6	248	-0.211138	-1.03184	0.391989	0.550921
BioCarta pathway	BIOCARTA_AT1R_PATHWAY	29	-0.305803	-1.034	0.414023	0.545995
TF motif	V$SRF_Q5_01	205	-0.216494	-1.03402	0.360632	0.546383
GO Biological Process	NUCLEAR_IMPORT	46	-0.277474	-1.03404	0.383224	0.546803
GO Molecular Function	RHO_GTPASE_ACTIVATOR_ACTIVITY	19	-0.349917	-1.03424	0.433673	0.546754
GO Cellular Component	APICOLATERAL_PLASMA_MEMBRANE	34	-0.299087	-1.03546	0.418182	0.544192
GO Biological Process	PROTEIN_TRANSPORT	148	-0.226219	-1.03556	0.387632	0.544398
Reactome pathway	REACTOME_PHOSPHOLIPID_METABOLISM	185	-0.220319	-1.03613	0.388724	0.543478
TF motif	V$CDX2_Q5	230	-0.211587	-1.03617	0.386724	0.543809
GO Cellular Component	COATED_VESICLE	46	-0.279028	-1.03655	0.414075	0.543333
GO Biological Process	SKELETAL_DEVELOPMENT	96	-0.240615	-1.03667	0.389163	0.543497
Reactome pathway	REACTOME_SIGNALING_BY_FGFR	104	-0.241257	-1.0381	0.38959	0.540512
TF motif	V$MAZR_01	211	-0.214041	-1.03815	0.362974	0.540852
TF motif	V$HFH8_01	186	-0.222299	-1.03894	0.368917	0.539362
GO Molecular Function	TRANSFERASE_ACTIVITY_TRANSFERRING_SULFUR_CONTAINING_GROUPS	29	-0.310476	-1.03924	0.407346	0.539082
TF motif	V$USF_02	257	-0.212098	-1.03954	0.339779	0.538794
TF motif	V$PAX4_03	234	-0.215929	-1.04042	0.364539	0.537123
TF motif	V$MYOD_01	248	-0.213778	-1.04137	0.374468	0.535251
TF motif	V$SP3_Q3	231	-0.217516	-1.0424	0.369472	0.533123
Reactome pathway	REACTOME_HEPARAN_SULFATE_HEPARIN_HS_GAG_METABOLISM	51	-0.274982	-1.04275	0.374368	0.532713
TF motif	CAGNYGKNAAA_UNKNOWN	70	-0.258535	-1.04313	0.370915	0.53227
GO Biological Process	REGULATION_OF_SMALL_GTPASE_MEDIATED_SIGNAL_TRANSDUCTION	23	-0.326437	-1.04324	0.40388	0.532469
GO Biological Process	REGULATION_OF_BINDING	55	-0.270884	-1.04367	0.384992	0.531887
TF motif	TGANNYRGCA_V$TCF11MAFG_01	279	-0.210536	-1.04376	0.369655	0.532145
TF motif	RTTTNNNYTGGM_UNKNOWN	143	-0.228699	-1.04416	0.389231	0.531592
TF motif	MYAATNNNNNNNGGC_UNKNOWN	103	-0.241017	-1.04433	0.360809	0.531655
TF motif	V$AP4_Q5	254	-0.212579	-1.04454	0.357971	0.531605
Reactome pathway	REACTOME_HS_GAG_BIOSYNTHESIS	30	-0.303625	-1.04501	0.403419	0.530881
GO Cellular Component	CELL_CORTEX	39	-0.290345	-1.04518	0.400338	0.530899
GO Cellular Component	APICAL_JUNCTION_COMPLEX	34	-0.299087	-1.04668	0.380789	0.527715
TF motif	V$GCM_Q2	220	-0.215654	-1.04673	0.342291	0.528049
GO Biological Process	GLYCEROPHOSPHOLIPID_METABOLIC_PROCESS	45	-0.281925	-1.04738	0.397306	0.526969
BioCarta pathway	BIOCARTA_RHO_PATHWAY	30	-0.311702	-1.048	0.41046	0.525913
TF motif	V$PAX3_B	84	-0.249445	-1.04893	0.356918	0.524044
TF motif	V$HOXA4_Q2	251	-0.215586	-1.04897	0.337553	0.524375
microRNA motif	TACGGGT,MIR-99A,MIR-100,MIR-99B	23	-0.328437	-1.04923	0.386555	0.524208
GO Biological Process	MUSCLE_CELL_DIFFERENTIATION	22	-0.341001	-1.04944	0.385906	0.524158
TF motif	CTCNANGTGNY_UNKNOWN	85	-0.253826	-1.0495	0.363924	0.524465
GO Biological Process	AMINO_ACID_METABOLIC_PROCESS	77	-0.254499	-1.04975	0.377451	0.524278
TF motif	V$SP1_01	226	-0.217507	-1.04993	0.333333	0.524294
GO Biological Process	SULFUR_COMPOUND_BIOSYNTHETIC_PROCESS	18	-0.35908	-1.05037	0.392226	0.523628
TF motif	V$LEF1_Q2	210	-0.220594	-1.05045	0.323188	0.52387
Reactome pathway	REACTOME_SIGNALING_BY_CONSTITUTIVELY_ACTIVE_EGFR	17	-0.358176	-1.05224	0.378194	0.51981
TF motif	V$SRY_01	207	-0.219714	-1.0529	0.324713	0.518622
Reactome pathway	REACTOME_PI3K_CASCADE	67	-0.263073	-1.05479	0.362602	0.514462
TF motif	V$P53_02	239	-0.217574	-1.05591	0.317365	0.512205
GO Biological Process	NEURITE_DEVELOPMENT	48	-0.278053	-1.05655	0.353135	0.511108
GO Molecular Function	HYDROLASE_ACTIVITY_ACTING_ON_GLYCOSYL_BONDS	43	-0.287843	-1.05714	0.36772	0.510129
KEGG pathway	KEGG_ERBB_SIGNALING_PATHWAY	86	-0.251332	-1.05736	0.37037	0.510015
TF motif	V$OSF2_Q6	249	-0.214259	-1.05782	0.314685	0.509338
TF motif	V$STAT4_01	248	-0.216091	-1.06051	0.327035	0.503344
microRNA motif	GGCAGTG,MIR-324-3P	91	-0.25058	-1.06067	0.342229	0.503394
Reactome pathway	REACTOME_ABCA_TRANSPORTERS_IN_LIPID_HOMEOSTASIS	16	-0.367156	-1.06164	0.405263	0.501453
microRNA motif	GTCTTCC,MIR-7	162	-0.230159	-1.0623	0.336795	0.500287
TF motif	V$ER_Q6_01	253	-0.215302	-1.06295	0.299435	0.4991
TF motif	V$CEBP_01	254	-0.21681	-1.06344	0.28681	0.49835
TF motif	V$CEBP_Q2_01	255	-0.216868	-1.06481	0.298295	0.495561
TF motif	V$HSF_Q6	182	-0.225879	-1.06491	0.305866	0.49578
microRNA motif	CAGGTCC,MIR-492	61	-0.268514	-1.06679	0.326954	0.491681
Reactome pathway	REACTOME_PHASE_II_CONJUGATION	48	-0.282502	-1.06774	0.363192	0.489858
Reactome pathway	REACTOME_DESTABILIZATION_OF_MRNA_BY_AUF1_HNRNP_D0	47	-0.288878	-1.06845	0.366834	0.488622
GO Cellular Component	ENDOSOME	66	-0.267218	-1.06868	0.351822	0.488476
TF motif	V$HSF1_01	248	-0.217103	-1.06955	0.297143	0.486853
GO Biological Process	PROTEIN_IMPORT	59	-0.275321	-1.07074	0.338073	0.484467
Reactome pathway	REACTOME_CLASS_I_MHC_MEDIATED_ANTIGEN_PROCESSING_PRESENTATION	225	-0.220253	-1.07088	0.308333	0.484553
GO Molecular Function	PROTEIN_KINASE_ACTIVITY	274	-0.215344	-1.07318	0.264286	0.479637
microRNA motif	GACAGGG,MIR-339	63	-0.26805	-1.07392	0.320968	0.47835
GO Biological Process	COFACTOR_BIOSYNTHETIC_PROCESS	21	-0.338065	-1.07404	0.35506	0.478498
GO Biological Process	CELL_CELL_ADHESION	81	-0.25595	-1.07467	0.321086	0.47746
GO Biological Process	MEIOTIC_RECOMBINATION	17	-0.376192	-1.0763	0.371025	0.474124
TF motif	V$PXR_Q2	240	-0.221572	-1.07638	0.27208	0.474371
microRNA motif	TCCCCAC,MIR-491	54	-0.28172	-1.0766	0.307958	0.474276
Reactome pathway	REACTOME_REGULATION_OF_APOPTOSIS	54	-0.280989	-1.07718	0.313856	0.473314
GO Biological Process	CELL_SUBSTRATE_ADHESION	37	-0.305051	-1.07804	0.357268	0.471715
GO Biological Process	NEGATIVE_REGULATION_OF_CELLULAR_COMPONENT_ORGANIZATION_AND_BIOGENESIS	24	-0.344949	-1.07931	0.347826	0.469238
microRNA motif	GGGGCCC,MIR-296	67	-0.271743	-1.07969	0.322476	0.468764
KEGG pathway	KEGG_GLYCOSAMINOGLYCAN_DEGRADATION	21	-0.351165	-1.08032	0.344029	0.467666
microRNA motif	CTAGGAA,MIR-384	62	-0.273949	-1.0804	0.321656	0.467913
TF motif	V$TEF_Q6	231	-0.223121	-1.08048	0.265896	0.468133
GO Biological Process	REGULATION_OF_MITOTIC_CELL_CYCLE	22	-0.342824	-1.08079	0.343206	0.467869
Reactome pathway	REACTOME_ACTIVATION_OF_THE_MRNA_UPON_BINDING_OF_THE_CAP_BINDING_COMPLEX_AND_EIFS_AND_SUBSEQUENT_BINDING_TO_43S	43	-0.297809	-1.08087	0.353519	0.468108
GO Molecular Function	PHOSPHOINOSITIDE_BINDING	19	-0.365368	-1.08089	0.352941	0.468498
GO Biological Process	CELL_MATRIX_ADHESION	36	-0.305612	-1.08114	0.326194	0.468333
Reactome pathway	REACTOME_METABOLISM_OF_CARBOHYDRATES	221	-0.222539	-1.08193	0.27248	0.466892
TF motif	TTTNNANAGCYR_UNKNOWN	111	-0.248071	-1.0833	0.291159	0.464128
TF motif	V$PTF1BETA_Q6	225	-0.225036	-1.0836	0.261669	0.463817
GO Biological Process	AMINE_CATABOLIC_PROCESS	27	-0.331085	-1.08373	0.338435	0.463931
TF motif	V$FOXO3_01	231	-0.221989	-1.08375	0.263393	0.464294
TF motif	V$HTF_01	68	-0.268527	-1.08417	0.320388	0.463737
GO Biological Process	PROTEIN_IMPORT_INTO_NUCLEUS	45	-0.290504	-1.08419	0.352066	0.464119
GO Biological Process	BIOGENIC_AMINE_METABOLIC_PROCESS	16	-0.368247	-1.08542	0.351786	0.461641
TF motif	V$TAXCREB_02	26	-0.33193	-1.08553	0.334513	0.461804
TF motif	V$STAT5A_04	196	-0.229815	-1.08614	0.275762	0.460788
Reactome pathway	REACTOME_DEVELOPMENTAL_BIOLOGY	374	-0.213627	-1.08635	0.248656	0.460727
KEGG pathway	KEGG_ABC_TRANSPORTERS	42	-0.299942	-1.08678	0.352349	0.460071
TF motif	V$NFE2_01	252	-0.219848	-1.08688	0.249641	0.460229
GO Cellular Component	MITOCHONDRIAL_OUTER_MEMBRANE	18	-0.370786	-1.0871	0.368151	0.460138
GO Biological Process	INSULIN_RECEPTOR_SIGNALING_PATHWAY	19	-0.358387	-1.08713	0.348754	0.460482
TF motif	V$CACCCBINDINGFACTOR_Q6	249	-0.22118	-1.08911	0.245763	0.456241
TF motif	V$HEN1_02	180	-0.228621	-1.08977	0.265248	0.455151
TF motif	TGASTMAGC_V$NFE2_01	177	-0.232271	-1.08983	0.252226	0.455414
TF motif	V$PITX2_Q2	229	-0.224054	-1.0917	0.229577	0.451556
TF motif	ACTWSNACTNY_UNKNOWN	100	-0.252555	-1.09188	0.270736	0.45157
BioCarta pathway	BIOCARTA_ALK_PATHWAY	35	-0.313406	-1.0926	0.316413	0.450372
TF motif	ACAWYAAAG_UNKNOWN	94	-0.258077	-1.09277	0.275862	0.450412
TF motif	YTCCCRNNAGGY_UNKNOWN	67	-0.27054	-1.09337	0.304348	0.449439
TF motif	V$OCT1_04	218	-0.228676	-1.09353	0.26087	0.449496
Reactome pathway	REACTOME_MAP_KINASE_ACTIVATION_IN_TLR_CASCADE	48	-0.293267	-1.09389	0.311367	0.449083
GO Biological Process	GLYCOLIPID_METABOLIC_PROCESS	16	-0.379727	-1.09464	0.346416	0.447772
Reactome pathway	REACTOME_PLATELET_CALCIUM_HOMEOSTASIS	16	-0.390206	-1.09579	0.357268	0.445538
GO Molecular Function	GTPASE_ACTIVATOR_ACTIVITY	60	-0.276703	-1.09631	0.29053	0.44475
GO Biological Process	RESPONSE_TO_STRESS	474	-0.21007	-1.09676	0.205195	0.444117
GO Biological Process	PHOSPHOINOSITIDE_METABOLIC_PROCESS	31	-0.326302	-1.09763	0.335605	0.442554
GO Biological Process	POST_TRANSLATIONAL_PROTEIN_MODIFICATION	453	-0.212889	-1.09904	0.199224	0.439729
TF motif	V$GR_01	192	-0.231457	-1.09962	0.246246	0.43873
GO Molecular Function	TRANSFERASE_ACTIVITY_TRANSFERRING_PHOSPHORUS_CONTAINING_GROUPS	412	-0.212319	-1.10005	0.217277	0.438224
Reactome pathway	REACTOME_SYNTHESIS_OF_PC	17	-0.380688	-1.10054	0.345878	0.437495
Reactome pathway	REACTOME_TIGHT_JUNCTION_INTERACTIONS	28	-0.325159	-1.10133	0.305509	0.436151
GO Molecular Function	SMALL_GTPASE_REGULATOR_ACTIVITY	66	-0.274861	-1.10208	0.305643	0.434946
TF motif	V$NFAT_Q6	231	-0.227279	-1.10218	0.240117	0.435145
GO Biological Process	AXONOGENESIS	40	-0.306286	-1.10279	0.304897	0.434165
TF motif	V$AHRARNT_01	136	-0.244702	-1.1031	0.255848	0.433859
TF motif	V$FOXO4_02	243	-0.225827	-1.10326	0.236515	0.433874
Reactome pathway	REACTOME_SCF_BETA_TRCP_MEDIATED_DEGRADATION_OF_EMI1	47	-0.29543	-1.10338	0.309603	0.434017
TF motif	V$AP2GAMMA_01	237	-0.225537	-1.10367	0.229396	0.433821
Reactome pathway	REACTOME_SIGNALING_BY_ERBB2	92	-0.262272	-1.10388	0.29052	0.433716
TF motif	YTTCCNNNGGAMR_UNKNOWN	46	-0.298135	-1.10434	0.287695	0.43314
microRNA motif	GTACAGG,MIR-486	53	-0.289447	-1.10437	0.29064	0.433464
TF motif	V$MYOGNF1_01	45	-0.292122	-1.10495	0.298361	0.43256
GO Molecular Function	MOTOR_ACTIVITY	27	-0.331476	-1.10514	0.319039	0.432555
GO Molecular Function	SECONDARY_ACTIVE_TRANSMEMBRANE_TRANSPORTER_ACTIVITY	45	-0.29183	-1.10549	0.291181	0.432133
TF motif	V$CRX_Q4	247	-0.225881	-1.10802	0.222382	0.426972
TF motif	V$STAT1_03	228	-0.232156	-1.10803	0.222384	0.427351
microRNA motif	AAGCACA,MIR-218	383	-0.216003	-1.10813	0.188579	0.427532
KEGG pathway	KEGG_THYROID_CANCER	28	-0.333589	-1.10886	0.316781	0.426315
Reactome pathway	REACTOME_GRB2_EVENTS_IN_ERBB2_SIGNALING	21	-0.356429	-1.10915	0.324275	0.42605
TF motif	V$AP4_Q6_01	243	-0.224702	-1.11006	0.210526	0.424462
TF motif	V$CEBPA_01	228	-0.230352	-1.11019	0.221583	0.424593
TF motif	V$RFX1_01	243	-0.227673	-1.11061	0.21519	0.42404
KEGG pathway	KEGG_PATHOGENIC_ESCHERICHIA_COLI_INFECTION	46	-0.295215	-1.11076	0.290657	0.42412
TF motif	RYTAAWNNNTGAY_UNKNOWN	58	-0.280284	-1.11127	0.295752	0.423347
TF motif	V$AP1_01	245	-0.226632	-1.11173	0.21295	0.422778
GO Molecular Function	PROTEIN_COMPLEX_BINDING	50	-0.293689	-1.112	0.267943	0.422605
TF motif	ARGGGTTAA_UNKNOWN	112	-0.252783	-1.11205	0.252252	0.422885
TF motif	V$DR3_Q4	137	-0.244433	-1.11206	0.227907	0.423266
GO Molecular Function	SH3_DOMAIN_BINDING	15	-0.386325	-1.11209	0.320138	0.423594
TF motif	V$GATA2_01	99	-0.258772	-1.11265	0.255917	0.422716
TF motif	V$CREBP1_Q2	234	-0.228485	-1.11282	0.206751	0.422715
GO Biological Process	NUCLEOTIDE_BIOSYNTHETIC_PROCESS	19	-0.371427	-1.11345	0.313953	0.4218
Reactome pathway	REACTOME_NRAGE_SIGNALS_DEATH_THROUGH_JNK	43	-0.297214	-1.1138	0.279365	0.421405
Reactome pathway	REACTOME_SIGNALING_BY_INSULIN_RECEPTOR	103	-0.259743	-1.1139	0.264516	0.421592
TF motif	V$AR_01	148	-0.242458	-1.11538	0.247328	0.418744
microRNA motif	ATGTAGC,MIR-221,MIR-222	133	-0.247162	-1.11566	0.235821	0.418533
Reactome pathway	REACTOME_A_TETRASACCHARIDE_LINKER_SEQUENCE_IS_REQUIRED_FOR_GAG_SYNTHESIS	25	-0.345594	-1.11766	0.315789	0.414454
TF motif	V$HSF2_01	229	-0.230735	-1.11825	0.201717	0.41356
Reactome pathway	REACTOME_FORMATION_OF_THE_TERNARY_COMPLEX_AND_SUBSEQUENTLY_THE_43S_COMPLEX	35	-0.318929	-1.11907	0.297342	0.412208
TF motif	V$AR_02	35	-0.318493	-1.12018	0.292894	0.41021
GO Biological Process	CELLULAR_BIOSYNTHETIC_PROCESS	286	-0.227193	-1.12181	0.184358	0.407128
KEGG pathway	KEGG_LONG_TERM_POTENTIATION	63	-0.2797	-1.12225	0.246353	0.406559
Reactome pathway	REACTOME_DOWNSTREAM_SIGNAL_TRANSDUCTION	87	-0.265918	-1.12344	0.273163	0.404347
GO Biological Process	REGULATION_OF_GTPASE_ACTIVITY	15	-0.402873	-1.12358	0.31769	0.404436
Reactome pathway	REACTOME_SIGNALLING_TO_P38_VIA_RIT_AND_RIN	15	-0.402391	-1.12391	0.315789	0.4041
KEGG pathway	KEGG_RIBOFLAVIN_METABOLISM	15	-0.391617	-1.12455	0.303351	0.403082
GO Molecular Function	ANION_TRANSMEMBRANE_TRANSPORTER_ACTIVITY	56	-0.292856	-1.12482	0.27027	0.402937
BioCarta pathway	BIOCARTA_WNT_PATHWAY	25	-0.34512	-1.12493	0.305085	0.403088
TF motif	CCTNTMAGA_UNKNOWN	119	-0.25366	-1.12536	0.244275	0.402615
TF motif	V$AP2_Q3	236	-0.233891	-1.12708	0.184094	0.399365
Reactome pathway	REACTOME_MYOGENESIS	26	-0.350505	-1.13107	0.276094	0.391276
TF motif	V$HFH4_01	185	-0.240375	-1.13122	0.206946	0.391338
Reactome pathway	REACTOME_ACTIVATED_AMPK_STIMULATES_FATTY_ACID_OXIDATION_IN_MUSCLE	17	-0.388749	-1.13127	0.286913	0.391615
GO Biological Process	LIPID_BIOSYNTHETIC_PROCESS	95	-0.265959	-1.13127	0.241379	0.391987
TF motif	V$CDP_02	100	-0.266723	-1.13223	0.205247	0.390428
GO Molecular Function	ANION_CHANNEL_ACTIVITY	19	-0.379242	-1.13384	0.289517	0.38746
TF motif	V$PAX4_01	247	-0.234459	-1.13503	0.174033	0.385343
BioCarta pathway	BIOCARTA_CREB_PATHWAY	26	-0.347601	-1.13517	0.272727	0.385425
Reactome pathway	REACTOME_SIGNALLING_TO_RAS	27	-0.341913	-1.13543	0.291032	0.385269
TF motif	V$AP2ALPHA_01	231	-0.234878	-1.13665	0.194051	0.383101
GO Cellular Component	MITOCHONDRIAL_RESPIRATORY_CHAIN	21	-0.364582	-1.13671	0.258741	0.383346
TF motif	V$HNF4ALPHA_Q6	253	-0.233301	-1.13784	0.176471	0.381458
TF motif	V$SREBP_Q3	246	-0.234513	-1.13803	0.171598	0.381436
GO Biological Process	NEGATIVE_REGULATION_OF_TRANSCRIPTION_FROM_RNA_POLYMERASE_II_PROMOTER	75	-0.278414	-1.13851	0.242765	0.380803
GO Biological Process	REGULATION_OF_RAS_PROTEIN_SIGNAL_TRANSDUCTION	19	-0.374356	-1.14048	0.273345	0.37718
GO Cellular Component	INTRINSIC_TO_ORGANELLE_MEMBRANE	51	-0.30028	-1.14167	0.252059	0.375087
Reactome pathway	REACTOME_SIGNALING_BY_WNT	60	-0.287363	-1.14385	0.232143	0.371131
GO Biological Process	CELLULAR_MORPHOGENESIS_DURING_DIFFERENTIATION	45	-0.306745	-1.14459	0.265	0.37001
TF motif	V$TAXCREB_01	123	-0.255225	-1.14496	0.193985	0.369612
Reactome pathway	REACTOME_AUTODEGRADATION_OF_THE_E3_UBIQUITIN_LIGASE_COP1	45	-0.311951	-1.14603	0.253635	0.367792
TF motif	V$EN1_01	100	-0.264699	-1.14647	0.20679	0.36725
GO Biological Process	DEPHOSPHORYLATION	66	-0.284901	-1.14785	0.234548	0.364814
GO Molecular Function	MAGNESIUM_ION_BINDING	59	-0.293922	-1.14867	0.217463	0.363469
GO Biological Process	RESPONSE_TO_OXIDATIVE_STRESS	44	-0.312382	-1.14954	0.247525	0.362059
TF motif	CYTAGCAAY_UNKNOWN	139	-0.255495	-1.15017	0.183056	0.361105
GO Molecular Function	HYDROLASE_ACTIVITY_ACTING_ON_CARBON_NITROGEN_NOT_PEPTIDEBONDSIN_LINEAR_AMIDES	20	-0.371537	-1.15018	0.258348	0.361441
GO Cellular Component	MITOCHONDRIAL_MEMBRANE_PART	45	-0.310767	-1.15131	0.232831	0.359517
microRNA motif	TGAGATT,MIR-216	102	-0.266284	-1.15212	0.210191	0.358248
TF motif	V$POU6F1_01	224	-0.238211	-1.15294	0.15505	0.357018
TF motif	V$EGR1_01	251	-0.235475	-1.15357	0.149111	0.356079
TF motif	V$PAX8_01	34	-0.328692	-1.15375	0.240741	0.356055
TF motif	V$CEBP_Q3	230	-0.238485	-1.154	0.124646	0.355921
Reactome pathway	REACTOME_CA_DEPENDENT_EVENTS	25	-0.351477	-1.154	0.263514	0.356267
GO Biological Process	PROTEIN_AUTOPROCESSING	32	-0.337432	-1.15467	0.252475	0.355278
TF motif	V$CREB_Q4	250	-0.236405	-1.15496	0.153627	0.355031
TF motif	V$ATF_B	175	-0.2483	-1.15675	0.177905	0.351871
BioCarta pathway	BIOCARTA_SPRY_PATHWAY	17	-0.389721	-1.15701	0.262411	0.351729
GO Cellular Component	VESICLE	115	-0.260784	-1.15733	0.174254	0.351487
microRNA motif	GTCTACC,MIR-379	21	-0.37319	-1.15763	0.258865	0.351278
KEGG pathway	KEGG_PHOSPHATIDYLINOSITOL_SIGNALING_SYSTEM	72	-0.2812	-1.15958	0.200949	0.347792
microRNA motif	CCAGGTT,MIR-490	63	-0.290436	-1.16045	0.222586	0.346386
GO Molecular Function	TRANSFERASE_ACTIVITY_TRANSFERRING_PENTOSYL_GROUPS	19	-0.378968	-1.16087	0.266087	0.345916
KEGG pathway	KEGG_ENDOMETRIAL_CANCER	51	-0.302638	-1.16096	0.209936	0.346091
microRNA motif	CCTGTGA,MIR-513	116	-0.261933	-1.16182	0.177642	0.344703
Reactome pathway	REACTOME_ENOS_ACTIVATION_AND_REGULATION	15	-0.404179	-1.16259	0.254766	0.343536
BioCarta pathway	BIOCARTA_EIF4_PATHWAY	24	-0.364401	-1.16263	0.266551	0.343788
TF motif	V$CDPCR3HD_01	222	-0.242068	-1.16345	0.152047	0.342536
Reactome pathway	REACTOME_APOPTOSIS	131	-0.259961	-1.16363	0.154799	0.342521
TF motif	V$FOXO1_02	226	-0.239788	-1.16691	0.138614	0.33663
GO Cellular Component	INTEGRAL_TO_ORGANELLE_MEMBRANE	49	-0.30913	-1.16743	0.214765	0.33594
microRNA motif	TAGGTCA,MIR-192,MIR-215	44	-0.319793	-1.16758	0.221311	0.335997
Reactome pathway	REACTOME_TRANSCRIPTIONAL_REGULATION_OF_WHITE_ADIPOCYTE_DIFFERENTIATION	70	-0.288218	-1.16803	0.204214	0.335459
Reactome pathway	REACTOME_CDK_MEDIATED_PHOSPHORYLATION_AND_REMOVAL_OF_CDC6	44	-0.318274	-1.1684	0.236629	0.335102
TF motif	V$PAX4_04	202	-0.247737	-1.16843	0.136691	0.335393
TF motif	ACCTGTTG_UNKNOWN	146	-0.25517	-1.16965	0.176558	0.333373
TF motif	V$CP2_01	239	-0.24081	-1.16968	0.131054	0.333647
TF motif	V$TCF11_01	237	-0.239669	-1.16991	0.145115	0.333602
KEGG pathway	KEGG_GLYCEROPHOSPHOLIPID_METABOLISM	73	-0.284795	-1.17128	0.190554	0.331285
GO Molecular Function	ATP_BINDING	152	-0.254876	-1.17246	0.166913	0.329405
KEGG pathway	KEGG_CITRATE_CYCLE_TCA_CYCLE	29	-0.352695	-1.17401	0.248696	0.326888
GO Biological Process	GOLGI_VESICLE_TRANSPORT	48	-0.310314	-1.17648	0.205457	0.322631
KEGG pathway	KEGG_HUNTINGTONS_DISEASE	151	-0.255957	-1.1765	0.163717	0.322924
GO Cellular Component	TIGHT_JUNCTION	31	-0.339695	-1.17746	0.234991	0.321458
GO Molecular Function	RNA_POLYMERASE_II_TRANSCRIPTION_FACTOR_ACTIVITY	173	-0.253227	-1.17797	0.144796	0.320885
GO Molecular Function	KINASE_BINDING	68	-0.289738	-1.17857	0.208469	0.320181
TF motif	WGGAATGY_V$TEF1_Q6	346	-0.23383	-1.181	0.0854817	0.316048
TF motif	V$POU1F1_Q6	220	-0.244437	-1.18228	0.108571	0.314036
GO Biological Process	MEIOTIC_CELL_CYCLE	34	-0.338886	-1.18272	0.210069	0.313551
TF motif	V$EVI1_05	162	-0.25426	-1.18282	0.143072	0.313696
TF motif	V$TEF1_Q6	207	-0.2468	-1.1832	0.123932	0.313343
microRNA motif	GCAAGAC,MIR-431	43	-0.321959	-1.18407	0.203046	0.312103
GO Biological Process	MEIOSIS_I	20	-0.379949	-1.18466	0.222031	0.311372
TF motif	V$LEF1_Q6	236	-0.243164	-1.18484	0.101156	0.311399
GO Biological Process	CELLULAR_RESPONSE_TO_STIMULUS	19	-0.393816	-1.18539	0.241379	0.310705
GO Biological Process	REGULATION_OF_PROTEIN_KINASE_ACTIVITY	146	-0.261433	-1.18597	0.145015	0.309966
TF motif	V$AP1_Q2_01	261	-0.24323	-1.18618	0.107345	0.309874
GO Molecular Function	CHLORIDE_CHANNEL_ACTIVITY	18	-0.406765	-1.18623	0.253033	0.310106
TF motif	V$IK2_01	253	-0.241054	-1.18626	0.122449	0.310387
GO Biological Process	REGULATION_OF_CELL_DIFFERENTIATION	55	-0.304479	-1.18791	0.17734	0.307794
TF motif	V$USF_Q6_01	228	-0.247517	-1.18827	0.116183	0.307415
TF motif	V$CREB_Q2	244	-0.244267	-1.18996	0.100968	0.304677
TF motif	V$HFH3_01	174	-0.255177	-1.19135	0.123267	0.302518
GO Molecular Function	NUCLEAR_HORMONE_RECEPTOR_BINDING	25	-0.36876	-1.19199	0.206897	0.301709
GO Molecular Function	GUANYL_NUCLEOTIDE_EXCHANGE_FACTOR_ACTIVITY	46	-0.321344	-1.19217	0.197674	0.301721
Reactome pathway	REACTOME_CTNNB1_PHOSPHORYLATION_CASCADE	15	-0.423119	-1.19437	0.256591	0.298178
TF motif	V$E4F1_Q6	261	-0.243522	-1.19473	0.0930233	0.297837
TF motif	V$MTF1_Q4	234	-0.244803	-1.1948	0.0824742	0.298016
microRNA motif	CCCACAT,MIR-299-3P	46	-0.315251	-1.19501	0.192118	0.297977
KEGG pathway	KEGG_ARRHYTHMOGENIC_RIGHT_VENTRICULAR_CARDIOMYOPATHY_ARVC	71	-0.297146	-1.19502	0.180937	0.298276
GO Molecular Function	RAS_GTPASE_ACTIVATOR_ACTIVITY	29	-0.355123	-1.19625	0.218531	0.296444
microRNA motif	CAGCCTC,MIR-485-5P	138	-0.262928	-1.19641	0.116766	0.296499
TF motif	V$STAT3_02	138	-0.263446	-1.19692	0.134848	0.295939
Reactome pathway	REACTOME_CDT1_ASSOCIATION_WITH_THE_CDC6_ORC_ORIGIN_COMPLEX	52	-0.31565	-1.19703	0.204467	0.296051
TF motif	V$TCF1P_Q6	253	-0.242955	-1.19734	0.0825036	0.295829
GO Biological Process	JNK_CASCADE	45	-0.329331	-1.19798	0.203306	0.295024
GO Molecular Function	SYMPORTER_ACTIVITY	31	-0.354581	-1.19835	0.224138	0.294676
microRNA motif	CTACTGT,MIR-199A	171	-0.255105	-1.19965	0.122571	0.292727
microRNA motif	TTCCGTT,MIR-191	28	-0.357727	-1.20007	0.20742	0.29228
TF motif	WCTCNATGGY_UNKNOWN	76	-0.29208	-1.20026	0.158756	0.292283
TF motif	V$CACBINDINGPROTEIN_Q6	233	-0.247478	-1.2008	0.112245	0.291646
Reactome pathway	REACTOME_P53_INDEPENDENT_G1_S_DNA_DAMAGE_CHECKPOINT	46	-0.321846	-1.20135	0.196339	0.291051
TF motif	GGCNRNWCTTYS_UNKNOWN	77	-0.293698	-1.20324	0.149847	0.288196
BioCarta pathway	BIOCARTA_ECM_PATHWAY	24	-0.379088	-1.20479	0.205387	0.285895
GO Biological Process	PATTERN_SPECIFICATION_PROCESS	29	-0.35483	-1.20491	0.202055	0.286005
TF motif	V$HNF4_Q6	246	-0.246662	-1.20511	0.0920863	0.285971
GO Molecular Function	GUANYL_NUCLEOTIDE_BINDING	45	-0.325253	-1.206	0.185714	0.28473
microRNA motif	GGGATGC,MIR-324-5P	48	-0.314226	-1.20617	0.181102	0.284731
GO Biological Process	REGULATION_OF_KINASE_ACTIVITY	148	-0.263221	-1.20635	0.120944	0.284759
microRNA motif	AACTGGA,MIR-145	221	-0.251061	-1.20694	0.0933148	0.284045
GO Biological Process	REGULATION_OF_CYTOSKELETON_ORGANIZATION_AND_BIOGENESIS	27	-0.36554	-1.20737	0.197917	0.283631
microRNA motif	CTTTGCA,MIR-527	228	-0.248904	-1.20758	0.0935252	0.283575
TF motif	TCCATTKW_UNKNOWN	214	-0.24962	-1.20808	0.0921986	0.283017
microRNA motif	TCATCTC,MIR-143	144	-0.26319	-1.20989	0.113636	0.28026
microRNA motif	ACATATC,MIR-190	59	-0.304981	-1.2106	0.170015	0.279437
GO Biological Process	PROTEOLYSIS	186	-0.256626	-1.21138	0.0901163	0.278425
TF motif	V$TFIIA_Q6	237	-0.250417	-1.21171	0.0964539	0.278155
TF motif	KRCTCNNNNMANAGC_UNKNOWN	45	-0.32565	-1.21371	0.166113	0.275117
GO Biological Process	ESTABLISHMENT_OF_CELLULAR_LOCALIZATION	333	-0.23982	-1.21396	0.0876494	0.275011
TF motif	V$CHOP_01	223	-0.250305	-1.21494	0.0818054	0.273701
GO Biological Process	NEUROGENESIS	84	-0.289135	-1.21505	0.150883	0.27384
TF motif	V$DR1_Q3	238	-0.248901	-1.21514	0.101597	0.27398
Reactome pathway	REACTOME_GLYCOSAMINOGLYCAN_METABOLISM	106	-0.280755	-1.21522	0.148773	0.27416
TF motif	V$EVI1_03	57	-0.308743	-1.21591	0.155738	0.273322
KEGG pathway	KEGG_TYROSINE_METABOLISM	37	-0.345626	-1.21633	0.195164	0.272941
TF motif	V$LMO2COM_01	248	-0.247235	-1.21857	0.0783476	0.269504
microRNA motif	AGTCTTA,MIR-499	71	-0.299349	-1.2186	0.166929	0.269751
Reactome pathway	REACTOME_SCFSKP2_MEDIATED_DEGRADATION_OF_P27_P21	51	-0.317438	-1.21906	0.16145	0.269259
GO Biological Process	SPHINGOLIPID_METABOLIC_PROCESS	28	-0.362731	-1.21943	0.198594	0.268985
GO Biological Process	NEGATIVE_REGULATION_OF_BINDING	17	-0.411366	-1.22008	0.216949	0.268265
TF motif	TGGNNNNNNKCCAR_UNKNOWN	397	-0.238568	-1.22054	0.0531915	0.267799
GO Molecular Function	GTPASE_REGULATOR_ACTIVITY	124	-0.272829	-1.22077	0.127753	0.267698
TF motif	AAAYWAACM_V$HFH4_01	235	-0.251645	-1.22112	0.0789474	0.267407
KEGG pathway	KEGG_RENAL_CELL_CARCINOMA	67	-0.301181	-1.22142	0.151274	0.267219
TF motif	TGAYRTCA_V$ATF3_Q6	494	-0.232707	-1.2231	0.0308087	0.264736
TF motif	YWATTWNNRGCT_UNKNOWN	67	-0.301988	-1.22386	0.141707	0.263872
GO Biological Process	PROTEIN_FOLDING	57	-0.308534	-1.22434	0.153226	0.263387
microRNA motif	CCACACA,MIR-147	59	-0.314966	-1.22605	0.154093	0.260986
microRNA motif	GTGCAAA,MIR-507	122	-0.275824	-1.22674	0.112805	0.260183
GO Biological Process	POSITIVE_REGULATION_OF_CELL_CYCLE	16	-0.42845	-1.22687	0.210247	0.260278
GO Biological Process	MYOBLAST_DIFFERENTIATION	17	-0.424587	-1.22727	0.215753	0.259975
TF motif	V$COUP_01	243	-0.249905	-1.22809	0.0749646	0.258945
GO Molecular Function	GTP_BINDING	44	-0.32897	-1.22871	0.173486	0.258281
TF motif	V$WHN_B	235	-0.251344	-1.22923	0.0763889	0.257749
microRNA motif	CTACCTC,LET-7A,LET-7B,LET-7C,LET-7D,LET-7E,LET-7F,MIR-98,LET-7G,LET-7I	377	-0.240337	-1.23022	0.0522088	0.256465
GO Biological Process	REGULATION_OF_ACTION_POTENTIAL	17	-0.426955	-1.23103	0.208475	0.255491
Reactome pathway	REACTOME_NGF_SIGNALLING_VIA_TRKA_FROM_THE_PLASMA_MEMBRANE	127	-0.276117	-1.23126	0.120827	0.255408
BioCarta pathway	BIOCARTA_CTCF_PATHWAY	23	-0.390996	-1.23128	0.189964	0.255677
TF motif	V$ZF5_B	228	-0.253545	-1.23139	0.0664781	0.25579
GO Biological Process	ER_TO_GOLGI_VESICLE_MEDIATED_TRANSPORT	18	-0.414732	-1.23162	0.194056	0.255703
GO Cellular Component	CYTOPLASMIC_VESICLE	111	-0.283023	-1.2328	0.11145	0.254263
Reactome pathway	REACTOME_UNFOLDED_PROTEIN_RESPONSE	74	-0.300986	-1.23296	0.136808	0.254323
GO Molecular Function	TRANSFERASE_ACTIVITY_TRANSFERRING_ACYL_GROUPS	53	-0.314685	-1.23309	0.145	0.25439
TF motif	V$COMP1_01	106	-0.280121	-1.23409	0.107527	0.2531
GO Biological Process	MICROTUBULE_BASED_MOVEMENT	16	-0.427959	-1.23469	0.211744	0.252489
GO Molecular Function	PROTEIN_SERINE_THREONINE_KINASE_ACTIVITY	195	-0.259877	-1.23573	0.067867	0.251131
microRNA motif	GGGACCA,MIR-133A,MIR-133B	190	-0.258889	-1.23599	0.0697674	0.251014
GO Cellular Component	RIBOSOME	33	-0.358183	-1.23631	0.158576	0.250838
Reactome pathway	REACTOME_SIGNALING_BY_EGFR_IN_CANCER	98	-0.288429	-1.23692	0.135703	0.250166
KEGG pathway	KEGG_AXON_GUIDANCE	128	-0.276523	-1.23817	0.0996885	0.248538
GO Biological Process	CELLULAR_LOCALIZATION	351	-0.245895	-1.24038	0.0485175	0.245475
TF motif	YRCCAKNNGNCGC_UNKNOWN	65	-0.306841	-1.24039	0.119163	0.245741
TF motif	V$ATF3_Q6	235	-0.25554	-1.24092	0.0688141	0.245216
KEGG pathway	KEGG_MELANOMA	71	-0.306661	-1.24173	0.142165	0.244241
microRNA motif	CCTGCTG,MIR-214	224	-0.255546	-1.24255	0.065097	0.243246
microRNA motif	TAATAAT,MIR-126	210	-0.260174	-1.24274	0.0776699	0.243252
GO Biological Process	REGULATION_OF_TRANSFERASE_ACTIVITY	152	-0.269319	-1.24401	0.0887218	0.241612
GO Biological Process	ENDOSOME_TRANSPORT	23	-0.397941	-1.24427	0.177215	0.241457
TF motif	V$HEB_Q6	247	-0.253191	-1.24556	0.0602582	0.23976
TF motif	V$PAX6_01	92	-0.288855	-1.24566	0.122888	0.239897
GO Biological Process	POSITIVE_REGULATION_OF_METABOLIC_PROCESS	222	-0.257013	-1.24689	0.0616046	0.238367
GO Cellular Component	EARLY_ENDOSOME	18	-0.420779	-1.24761	0.190647	0.237555
Reactome pathway	REACTOME_SIGNALLING_TO_ERKS	35	-0.353701	-1.24806	0.163082	0.237159
Reactome pathway	REACTOME_SIGNAL_TRANSDUCTION_BY_L1	32	-0.372271	-1.24844	0.164645	0.236866
microRNA motif	ACACTCC,MIR-122A	72	-0.304949	-1.249	0.126829	0.23633
TF motif	V$OCT1_02	198	-0.261998	-1.24938	0.0665702	0.23609
BioCarta pathway	BIOCARTA_PYK2_PATHWAY	25	-0.386519	-1.24954	0.167568	0.236112
TF motif	CGTSACG_V$PAX3_B	141	-0.274658	-1.24974	0.0819423	0.236095
GO Biological Process	REGULATION_OF_ANATOMICAL_STRUCTURE_MORPHOGENESIS	23	-0.395588	-1.2504	0.181495	0.235425
Reactome pathway	REACTOME_AMYLOIDS	49	-0.330295	-1.25259	0.135922	0.232578
TF motif	V$AP2_Q6_01	256	-0.255264	-1.25295	0.0493992	0.232307
GO Molecular Function	DI___TRI_VALENT_INORGANIC_CATION_TRANSMEMBRANE_TRANSPORTER_ACTIVITY	22	-0.396447	-1.25306	0.183274	0.232415
TF motif	V$ZID_01	244	-0.258825	-1.25495	0.0498615	0.229979
TF motif	V$PAX2_02	243	-0.256215	-1.25592	0.0522599	0.228946
microRNA motif	AGGGCCA,MIR-328	76	-0.305475	-1.25652	0.12069	0.228368
TF motif	CCAWWNAAGG_V$SRF_Q4	80	-0.303888	-1.25653	0.13522	0.228626
TF motif	WTTGKCTG_UNKNOWN	474	-0.241366	-1.25657	0.0347044	0.228837
GO Cellular Component	ORGANELLE_OUTER_MEMBRANE	24	-0.395208	-1.25736	0.160745	0.228006
GO Biological Process	MACROMOLECULE_LOCALIZATION	221	-0.259336	-1.2582	0.0602241	0.227088
TF motif	TCANNTGAY_V$SREBP1_01	453	-0.243085	-1.25924	0.0329114	0.225966
TF motif	TGACCTTG_V$SF1_Q6	233	-0.259705	-1.25947	0.0506329	0.225948
GO Cellular Component	OUTER_MEMBRANE	25	-0.392058	-1.25989	0.169399	0.225599
GO Cellular Component	MEMBRANE_BOUND_VESICLE	109	-0.292097	-1.25994	0.101208	0.225778
BioCarta pathway	BIOCARTA_NGF_PATHWAY	18	-0.427095	-1.26082	0.17103	0.224819
GO Molecular Function	INOSITOL_OR_PHOSPHATIDYLINOSITOL_KINASE_ACTIVITY	18	-0.433864	-1.26198	0.171096	0.223458
TF motif	V$SMAD4_Q6	224	-0.261124	-1.26202	0.0666667	0.223658
TF motif	AAAYRNCTG_UNKNOWN	352	-0.24862	-1.26203	0.0336474	0.223916
Reactome pathway	REACTOME_HS_GAG_DEGRADATION	20	-0.415543	-1.26258	0.164384	0.223465
TF motif	V$CDPCR1_01	121	-0.282477	-1.26336	0.0906298	0.222595
TF motif	V$ATF_01	235	-0.260245	-1.2641	0.0569343	0.221797
GO Molecular Function	IDENTICAL_PROTEIN_BINDING	295	-0.252709	-1.26433	0.0355114	0.221759
KEGG pathway	KEGG_SMALL_CELL_LUNG_CANCER	83	-0.302721	-1.26434	0.101749	0.222011
GO Biological Process	POSITIVE_REGULATION_OF_CELLULAR_METABOLIC_PROCESS	216	-0.263129	-1.26439	0.0542857	0.222221
GO Cellular Component	PERINUCLEAR_REGION_OF_CYTOPLASM	51	-0.337313	-1.26571	0.127036	0.220594
TF motif	V$SREBP1_01	160	-0.272859	-1.26602	0.0675676	0.220497
microRNA motif	CAGGGTC,MIR-504	80	-0.302793	-1.2671	0.0945736	0.219282
microRNA motif	ATAAGCT,MIR-21	113	-0.288505	-1.26757	0.1	0.21891
GO Biological Process	CELLULAR_CATABOLIC_PROCESS	198	-0.26703	-1.26789	0.0596798	0.218784
Reactome pathway	REACTOME_DAG_AND_IP3_SIGNALING	27	-0.376889	-1.26826	0.159734	0.218525
KEGG pathway	KEGG_GLYCOSYLPHOSPHATIDYLINOSITOL_GPI_ANCHOR_BIOSYNTHESIS	25	-0.394435	-1.26991	0.152961	0.216506
BioCarta pathway	BIOCARTA_MEF2D_PATHWAY	15	-0.44827	-1.27092	0.165187	0.215361
microRNA motif	TAGCTTT,MIR-9	229	-0.263162	-1.27101	0.0343348	0.215501
BioCarta pathway	BIOCARTA_ERK5_PATHWAY	17	-0.447414	-1.27113	0.163636	0.215595
GO Biological Process	CATABOLIC_PROCESS	211	-0.26608	-1.27195	0.0606488	0.214694
TF motif	TNCATNTCCYR_UNKNOWN	122	-0.287288	-1.27205	0.0793157	0.214831
KEGG pathway	KEGG_LYSOSOME	117	-0.287012	-1.27229	0.0833333	0.214763
GO Molecular Function	TRANSFERASE_ACTIVITY_TRANSFERRING_GROUPS_OTHER_THAN_AMINO_ACYL_GROUPS	43	-0.34417	-1.2735	0.137874	0.213373
TF motif	V$PAX5_01	145	-0.279582	-1.2756	0.0637329	0.210895
microRNA motif	CATTTCA,MIR-203	269	-0.25925	-1.27587	0.0370899	0.210827
microRNA motif	CTCAGGG,MIR-125B,MIR-125A	314	-0.252953	-1.27633	0.0251748	0.21044
KEGG pathway	KEGG_PATHWAYS_IN_CANCER	318	-0.250267	-1.27637	0.0294511	0.210643
Reactome pathway	REACTOME_PURINE_METABOLISM	32	-0.367396	-1.2768	0.142612	0.210367
GO Molecular Function	DOUBLE_STRANDED_RNA_BINDING	17	-0.427368	-1.27755	0.167241	0.209664
Reactome pathway	REACTOME_CELL_DEATH_SIGNALLING_VIA_NRAGE_NRIF_AND_NADE	58	-0.327899	-1.27757	0.125397	0.209888
GO Biological Process	STRESS_ACTIVATED_PROTEIN_KINASE_SIGNALING_PATHWAY	47	-0.341934	-1.2781	0.111111	0.209424
GO Biological Process	G1_S_TRANSITION_OF_MITOTIC_CELL_CYCLE	27	-0.392237	-1.27825	0.160393	0.209497
microRNA motif	AATGGAG,MIR-136	80	-0.305468	-1.27912	0.0887097	0.208689
TF motif	V$PR_02	128	-0.283166	-1.27912	0.0741886	0.208939
Reactome pathway	REACTOME_AMINO_ACID_TRANSPORT_ACROSS_THE_PLASMA_MEMBRANE	31	-0.38316	-1.27961	0.131034	0.20863
GO Molecular Function	ADENYL_RIBONUCLEOTIDE_BINDING	159	-0.278162	-1.2798	0.058908	0.208629
TF motif	V$ERR1_Q2	243	-0.261899	-1.28026	0.0375522	0.208302
KEGG pathway	KEGG_GAP_JUNCTION	83	-0.308333	-1.28089	0.0866774	0.207737
KEGG pathway	KEGG_DORSO_VENTRAL_AXIS_FORMATION	22	-0.406944	-1.28165	0.15529	0.206997
TF motif	MCAATNNNNNGCG_UNKNOWN	79	-0.308717	-1.28256	0.092504	0.206057
microRNA motif	TATTATA,MIR-374	276	-0.259119	-1.28302	0.0307487	0.205751
TF motif	V$TCF11MAFG_01	193	-0.269943	-1.28391	0.0601504	0.204818
Reactome pathway	REACTOME_FATTY_ACID_TRIACYLGLYCEROL_AND_KETONE_BODY_METABOLISM	159	-0.277794	-1.28402	0.0665702	0.204928
microRNA motif	CTCTGGA,MIR-520A,MIR-525	153	-0.278176	-1.28433	0.057903	0.204773
TF motif	V$NRF2_Q4	237	-0.262334	-1.28477	0.0436681	0.204463
KEGG pathway	KEGG_MELANOGENESIS	95	-0.297845	-1.28509	0.0795455	0.204319
KEGG pathway	KEGG_PHENYLALANINE_METABOLISM	17	-0.436629	-1.28597	0.14087	0.203417
GO Cellular Component	TRANSPORT_VESICLE	31	-0.373749	-1.28687	0.123539	0.202567
TF motif	V$PIT1_Q6	214	-0.266213	-1.28741	0.0300429	0.202116
TF motif	V$MZF1_01	221	-0.26541	-1.28758	0.0530191	0.202146
microRNA motif	ATGTTTC,MIR-494	158	-0.276815	-1.28813	0.0524691	0.201676
TF motif	GCGNNANTTCC_UNKNOWN	111	-0.293483	-1.28819	0.0657492	0.201863
BioCarta pathway	BIOCARTA_HCMV_PATHWAY	17	-0.438696	-1.28875	0.158333	0.201307
TF motif	V$COUP_DR1_Q6	226	-0.264896	-1.28941	0.025641	0.200709
GO Biological Process	EXTRACELLULAR_STRUCTURE_ORGANIZATION_AND_BIOGENESIS	27	-0.390191	-1.28997	0.135325	0.200273
GO Biological Process	PROTEIN_AMINO_ACID_LIPIDATION	24	-0.403567	-1.29	0.149826	0.200492
KEGG pathway	KEGG_MTOR_SIGNALING_PATHWAY	51	-0.340527	-1.29086	0.120419	0.199672
TF motif	V$USF_C	261	-0.259635	-1.29087	0.0268362	0.199915
TF motif	V$MAZ_Q6	182	-0.276779	-1.29112	0.0471976	0.199824
GO Biological Process	LIPOPROTEIN_BIOSYNTHETIC_PROCESS	26	-0.392977	-1.29137	0.134715	0.199751
Reactome pathway	REACTOME_METABOLISM_OF_PROTEINS	368	-0.25314	-1.29214	0.024	0.199038
GO Molecular Function	ENZYME_BINDING	172	-0.276007	-1.29244	0.0487106	0.198869
GO Molecular Function	ADENYL_NUCLEOTIDE_BINDING	165	-0.274175	-1.29282	0.0505051	0.198639
microRNA motif	ACACTAC,MIR-142-3P	123	-0.288645	-1.29298	0.0720859	0.198673
GO Biological Process	PROTEIN_AMINO_ACID_AUTOPHOSPHORYLATION	31	-0.383707	-1.29418	0.113145	0.197409
GO Molecular Function	HORMONE_RECEPTOR_BINDING	26	-0.387094	-1.29561	0.143339	0.195732
microRNA motif	TCCAGAT,MIR-516-5P	100	-0.300311	-1.29574	0.0880989	0.195818
GO Cellular Component	MITOCHONDRION	316	-0.257196	-1.29668	0.0223152	0.194783
BioCarta pathway	BIOCARTA_PITX2_PATHWAY	15	-0.464764	-1.29746	0.152397	0.194077
TF motif	V$PAX8_B	98	-0.302008	-1.29819	0.0742496	0.19334
TF motif	V$AHR_Q5	200	-0.276257	-1.29834	0.0527086	0.19341
KEGG pathway	KEGG_REGULATION_OF_AUTOPHAGY	21	-0.412246	-1.29889	0.126712	0.192985
microRNA motif	TCTATGA,MIR-376A,MIR-376B	76	-0.31472	-1.30047	0.0926518	0.191265
GO Cellular Component	CYTOPLASMIC_MEMBRANE_BOUND_VESICLE	107	-0.29853	-1.30069	0.0788643	0.191251
GO Biological Process	PROTEIN_COMPLEX_ASSEMBLY	159	-0.279952	-1.30069	0.049459	0.191497
KEGG pathway	KEGG_HEDGEHOG_SIGNALING_PATHWAY	53	-0.342603	-1.30079	0.0841751	0.191613
BioCarta pathway	BIOCARTA_IGF1R_PATHWAY	21	-0.414842	-1.30092	0.135043	0.191708
Reactome pathway	REACTOME_SHC1_EVENTS_IN_EGFR_SIGNALING	15	-0.454192	-1.30107	0.132042	0.19175
Reactome pathway	REACTOME_PKA_MEDIATED_PHOSPHORYLATION_OF_CREB	16	-0.458519	-1.30118	0.129145	0.19189
TF motif	V$OCT1_03	215	-0.269264	-1.30154	0.029661	0.191632
KEGG pathway	KEGG_RENIN_ANGIOTENSIN_SYSTEM	17	-0.443356	-1.30299	0.150943	0.190097
microRNA motif	TGCTTTG,MIR-330	312	-0.261692	-1.30408	0.0190996	0.189053
BioCarta pathway	BIOCARTA_GPCR_PATHWAY	30	-0.38813	-1.30409	0.135823	0.189285
microRNA motif	AAGTCCA,MIR-422B,MIR-422A	69	-0.323896	-1.3041	0.0969305	0.189521
Reactome pathway	REACTOME_PERK_REGULATED_GENE_EXPRESSION	26	-0.397788	-1.30619	0.117241	0.187229
BioCarta pathway	BIOCARTA_IGF1MTOR_PATHWAY	18	-0.441126	-1.30795	0.140652	0.185357
microRNA motif	AATGTGA,MIR-23A,MIR-23B	397	-0.257304	-1.30858	0.0187166	0.184891
GO Biological Process	PROTEIN_POLYMERIZATION	17	-0.449424	-1.31107	0.131349	0.182206
TF motif	V$SMAD_Q6	235	-0.270182	-1.31133	0.030086	0.182188
Reactome pathway	REACTOME_P53_DEPENDENT_G1_DNA_DAMAGE_RESPONSE	51	-0.347797	-1.31345	0.0921053	0.179999
TF motif	GCTNWTTGK_UNKNOWN	281	-0.267646	-1.31398	0.0182073	0.179619
TF motif	V$TITF1_Q3	224	-0.271356	-1.31446	0.0314735	0.179302
TF motif	V$ATF4_Q2	240	-0.269019	-1.31671	0.0235131	0.176919
TF motif	V$AP2REP_01	164	-0.282238	-1.31751	0.0391872	0.176262
KEGG pathway	KEGG_PANCREATIC_CANCER	69	-0.327874	-1.31793	0.0830721	0.175976
BioCarta pathway	BIOCARTA_BAD_PATHWAY	22	-0.427282	-1.31966	0.125637	0.1742
microRNA motif	GTGGTGA,MIR-197	68	-0.328649	-1.32052	0.0858034	0.173434
GO Molecular Function	PURINE_RIBONUCLEOTIDE_BINDING	199	-0.277239	-1.32108	0.0293686	0.173013
Reactome pathway	REACTOME_ADHERENS_JUNCTIONS_INTERACTIONS	26	-0.400337	-1.3211	0.117338	0.173223
microRNA motif	TTGGGAG,MIR-150	87	-0.313009	-1.32172	0.064	0.172754
Reactome pathway	REACTOME_POST_TRANSLATIONAL_MODIFICATION_SYNTHESIS_OF_GPI_ANCHORED_PROTEINS	26	-0.401787	-1.32299	0.111111	0.171538
KEGG pathway	KEGG_SELENOAMINO_ACID_METABOLISM	24	-0.411154	-1.32323	0.120069	0.17151
Reactome pathway	REACTOME_P75_NTR_RECEPTOR_MEDIATED_SIGNALLING	79	-0.318495	-1.32409	0.0769231	0.170729
microRNA motif	GTGACTT,MIR-224	150	-0.286938	-1.32424	0.0455882	0.170782
microRNA motif	AAGCCAT,MIR-135A,MIR-135B	315	-0.262737	-1.32498	0.0163711	0.170168
TF motif	V$CMYB_01	236	-0.269929	-1.32534	0.0250696	0.170012
GO Molecular Function	ANION_CATION_SYMPORTER_ACTIVITY	16	-0.456411	-1.32567	0.134752	0.169904
GO Molecular Function	PURINE_NUCLEOTIDE_BINDING	205	-0.274061	-1.32649	0.0246734	0.169173
GO Molecular Function	N_ACETYLTRANSFERASE_ACTIVITY	18	-0.449671	-1.32654	0.138648	0.169351
GO Molecular Function	NUCLEOTIDE_BINDING	218	-0.27348	-1.32707	0.0301205	0.168938
TF motif	V$SRF_01	44	-0.360807	-1.32713	0.0841924	0.169087
GO Biological Process	PHOSPHOINOSITIDE_BIOSYNTHETIC_PROCESS	24	-0.414899	-1.32885	0.115789	0.167319
BioCarta pathway	BIOCARTA_MTA3_PATHWAY	17	-0.457093	-1.32927	0.112263	0.167061
TF motif	V$CETS1P54_01	243	-0.27017	-1.33107	0.0186782	0.165284
GO Biological Process	NUCLEOTIDE_METABOLIC_PROCESS	40	-0.368422	-1.33208	0.100683	0.164407
BioCarta pathway	BIOCARTA_INTEGRIN_PATHWAY	35	-0.386399	-1.33294	0.113559	0.163687
TF motif	V$POU3F2_02	237	-0.273974	-1.33445	0.0266106	0.162311
GO Biological Process	GLYCEROPHOSPHOLIPID_BIOSYNTHETIC_PROCESS	30	-0.394984	-1.33447	0.104348	0.162518
TF motif	V$HLF_01	244	-0.273877	-1.33621	0.0234483	0.160938
microRNA motif	ATAACCT,MIR-154	58	-0.341275	-1.3366	0.077686	0.160729
TF motif	V$SOX5_01	249	-0.27403	-1.33716	0.0166205	0.160356
GO Molecular Function	EXOPEPTIDASE_ACTIVITY	31	-0.389823	-1.33843	0.0931034	0.159263
TF motif	V$ZF5_01	221	-0.280345	-1.33887	0.0250696	0.158959
TF motif	TGCTGAY_UNKNOWN	500	-0.253893	-1.339	0.00898588	0.159077
TF motif	V$GATA1_01	229	-0.278357	-1.34116	0.022409	0.156969
Reactome pathway	REACTOME_AMINO_ACID_SYNTHESIS_AND_INTERCONVERSION_TRANSAMINATION	15	-0.476921	-1.34326	0.125209	0.155039
GO Biological Process	TRANSFORMING_GROWTH_FACTOR_BETA_RECEPTOR_SIGNALING_PATHWAY	34	-0.385716	-1.34345	0.0909091	0.155073
Reactome pathway	REACTOME_RNA_POL_III_CHAIN_ELONGATION	16	-0.462801	-1.34403	0.117541	0.154719
KEGG pathway	KEGG_PROSTATE_CANCER	86	-0.316678	-1.34455	0.057971	0.154389
GO Biological Process	CYTOSKELETON_ORGANIZATION_AND_BIOGENESIS	196	-0.285421	-1.34485	0.0202605	0.154325
Reactome pathway	REACTOME_RNA_POL_I_PROMOTER_OPENING	32	-0.396927	-1.34592	0.0904348	0.153488
microRNA motif	CTCCAAG,MIR-432	75	-0.330052	-1.34603	0.0583468	0.153586
TF motif	V$GRE_C	115	-0.30369	-1.34652	0.0435459	0.153296
TF motif	V$E4BP4_01	213	-0.278394	-1.34696	0.0190058	0.153041
GO Molecular Function	RAS_GTPASE_BINDING	24	-0.420696	-1.3487	0.0864407	0.151428
Reactome pathway	REACTOME_INSULIN_RECEPTOR_SIGNALLING_CASCADE	83	-0.322783	-1.34898	0.0543131	0.151384
microRNA motif	GAGCCTG,MIR-484	100	-0.30777	-1.34939	0.0529801	0.151179
TF motif	AAANWWTGC_UNKNOWN	180	-0.289212	-1.34951	0.0297177	0.151279
microRNA motif	AAAGACA,MIR-511	190	-0.284412	-1.35008	0.0224215	0.150887
TF motif	V$MYCMAX_01	237	-0.278696	-1.3508	0.0201149	0.150412
TF motif	TTCYRGAA_UNKNOWN	305	-0.27127	-1.35104	0.00952381	0.150371
TF motif	V$NFY_Q6_01	238	-0.277188	-1.35135	0.0141044	0.150268
TF motif	V$SRF_Q6	225	-0.27763	-1.35236	0.0179558	0.149412
TF motif	V$SRF_C	198	-0.284544	-1.35256	0.0271903	0.149434
GO Molecular Function	GTPASE_BINDING	33	-0.392673	-1.35256	0.0921053	0.149643
GO Biological Process	PHOSPHOLIPID_BIOSYNTHETIC_PROCESS	39	-0.380393	-1.35331	0.0805369	0.149043
BioCarta pathway	BIOCARTA_ATM_PATHWAY	20	-0.441494	-1.3538	0.0925267	0.148731
TF motif	CCAWYNNGAAR_UNKNOWN	131	-0.302684	-1.35383	0.0327381	0.148914
BioCarta pathway	BIOCARTA_MTOR_PATHWAY	22	-0.438	-1.35694	0.109185	0.145992
microRNA motif	ACAGGGT,MIR-10A,MIR-10B	116	-0.311083	-1.35958	0.0434783	0.143557
KEGG pathway	KEGG_NON_SMALL_CELL_LUNG_CANCER	54	-0.355447	-1.36017	0.0788177	0.143222
TF motif	V$FXR_IR1_Q6	104	-0.312238	-1.3607	0.0341615	0.14292
KEGG pathway	KEGG_NEUROTROPHIN_SIGNALING_PATHWAY	117	-0.307344	-1.36132	0.0334395	0.142555
TF motif	GGCKCATGS_UNKNOWN	66	-0.33681	-1.36138	0.0548589	0.142703
TF motif	RACTNNRTTTNC_UNKNOWN	114	-0.308988	-1.36184	0.0284431	0.142461
Reactome pathway	REACTOME_SHC1_EVENTS_IN_ERBB4_SIGNALING	19	-0.452124	-1.36347	0.0984456	0.141059
microRNA motif	GGTAACC,MIR-409-5P	31	-0.402061	-1.3642	0.0765306	0.140527
TF motif	V$SREBP1_Q6	232	-0.281785	-1.36469	0.00980392	0.140264
microRNA motif	CACGTTT,MIR-302A	31	-0.400041	-1.36504	0.0871795	0.14016
GO Cellular Component	MITOCHONDRIAL_ENVELOPE	86	-0.322906	-1.3653	0.0487062	0.140109
GO Biological Process	INTRACELLULAR_RECEPTOR_MEDIATED_SIGNALING_PATHWAY	20	-0.451348	-1.36733	0.0816697	0.138439
microRNA motif	ATGCTGC,MIR-103,MIR-107	209	-0.284675	-1.36862	0.0149031	0.13739
GO Biological Process	CELLULAR_RESPIRATION	17	-0.466464	-1.36888	0.107664	0.137351
BioCarta pathway	BIOCARTA_MAL_PATHWAY	18	-0.462215	-1.36939	0.114286	0.137065
microRNA motif	GTGTGAG,MIR-342	63	-0.348608	-1.36988	0.0606557	0.136756
GO Biological Process	NUCLEOBASENUCLEOSIDE_AND_NUCLEOTIDE_METABOLIC_PROCESS	50	-0.359528	-1.37002	0.0608229	0.136813
TF motif	V$GR_Q6_01	254	-0.280778	-1.37094	0.00560224	0.136187
TF motif	TTAYRTAA_V$E4BP4_01	253	-0.280177	-1.37096	0.00831025	0.136372
Reactome pathway	REACTOME_RNA_POL_I_TRANSCRIPTION_TERMINATION	19	-0.464101	-1.37243	0.108541	0.135163
KEGG pathway	KEGG_ADHERENS_JUNCTION	67	-0.345892	-1.3728	0.0582677	0.135006
GO Biological Process	TRANSMEMBRANE_RECEPTOR_PROTEIN_SERINE_THREONINE_KINASE_SIGNALING_PATHWAY	45	-0.362653	-1.37304	0.0634391	0.134985
microRNA motif	AGGTGCA,MIR-500	94	-0.320167	-1.3737	0.0396341	0.134566
Reactome pathway	REACTOME_APC_C_CDC20_MEDIATED_DEGRADATION_OF_MITOTIC_PROTEINS	62	-0.342242	-1.37574	0.0554675	0.132879
TF motif	YNTTTNNNANGCARM_UNKNOWN	65	-0.343948	-1.37607	0.0509554	0.132753
microRNA motif	CTTTGTA,MIR-524	417	-0.268338	-1.37656	0.00520833	0.132517
Reactome pathway	REACTOME_CELL_CELL_JUNCTION_ORGANIZATION	54	-0.356082	-1.37685	0.0623003	0.132456
GO Molecular Function	NUCLEASE_ACTIVITY	51	-0.36311	-1.37713	0.0601002	0.132405
TF motif	V$AR_Q6	235	-0.284012	-1.37781	0.0130058	0.131926
GO Molecular Function	SMALL_GTPASE_BINDING	32	-0.398407	-1.37985	0.0759717	0.130281
TF motif	SYATTGTG_UNKNOWN	209	-0.288275	-1.38025	0.0157143	0.13014
GO Cellular Component	MITOCHONDRIAL_LUMEN	44	-0.382415	-1.38215	0.0647249	0.128744
TF motif	CGGAARNGGCNG_UNKNOWN	50	-0.366709	-1.38342	0.0649351	0.127798
Reactome pathway	REACTOME_RNA_POL_III_TRANSCRIPTION_TERMINATION	18	-0.467168	-1.38413	0.0873288	0.12735
Reactome pathway	REACTOME_AUTODEGRADATION_OF_CDH1_BY_CDH1_APC_C	54	-0.355571	-1.38415	0.0605565	0.127519
GO Biological Process	TUBE_DEVELOPMENT	17	-0.463204	-1.38423	0.102473	0.127619
TF motif	V$SF1_Q6	240	-0.284964	-1.38472	0.0130058	0.127433
TF motif	V$PPARG_01	41	-0.379147	-1.38543	0.0557432	0.127007
Reactome pathway	REACTOME_SIGNALLING_BY_NGF	205	-0.29038	-1.38544	0.0143266	0.127193
Reactome pathway	REACTOME_RNA_POL_I_TRANSCRIPTION_INITIATION	22	-0.438623	-1.38617	0.0777027	0.126726
GO Cellular Component	MITOCHONDRIAL_INNER_MEMBRANE	57	-0.359081	-1.38653	0.0574163	0.126619
GO Biological Process	SULFUR_METABOLIC_PROCESS	35	-0.3875	-1.38829	0.044702	0.125245
GO Cellular Component	MITOCHONDRIAL_MEMBRANE	76	-0.337594	-1.38839	0.0342679	0.125358
GO Biological Process	CELL_DIVISION	20	-0.451815	-1.38876	0.0923077	0.125232
GO Molecular Function	EXONUCLEASE_ACTIVITY	19	-0.455276	-1.38879	0.0865874	0.125382
microRNA motif	ATGCACG,MIR-517B	19	-0.466252	-1.39043	0.078534	0.124137
GO Biological Process	MACROMOLECULE_CATABOLIC_PROCESS	130	-0.311077	-1.39072	0.0265211	0.124089
TF motif	V$TFIII_Q6	194	-0.29413	-1.39104	0.0100719	0.124002
microRNA motif	TTGCCAA,MIR-182	311	-0.276908	-1.39118	0.00574713	0.124088
Reactome pathway	REACTOME_DARPP_32_EVENTS	19	-0.464207	-1.39134	0.102041	0.12414
TF motif	V$HIF1_Q3	219	-0.289449	-1.39197	0.00846262	0.123817
GO Biological Process	MEMBRANE_LIPID_BIOSYNTHETIC_PROCESS	48	-0.372951	-1.39325	0.0672	0.122894
TF motif	V$YY1_01	225	-0.288588	-1.39389	0.013986	0.12258
microRNA motif	CACTGCC,MIR-34A,MIR-34C,MIR-449	272	-0.284261	-1.39413	0.00832178	0.122569
Reactome pathway	REACTOME_CHONDROITIN_SULFATE_DERMATAN_SULFATE_METABOLISM	47	-0.367878	-1.3947	0.0645161	0.122247
microRNA motif	CAGCTTT,MIR-320	243	-0.285512	-1.39602	0.00286533	0.121291
GO Cellular Component	MITOCHONDRIAL_MATRIX	44	-0.382415	-1.39644	0.0551053	0.121115
microRNA motif	CCAGGGG,MIR-331	91	-0.331132	-1.39747	0.0321027	0.120409
TF motif	V$MYCMAX_B	249	-0.287063	-1.39794	0.012016	0.12018
KEGG pathway	KEGG_TIGHT_JUNCTION	127	-0.313678	-1.3985	0.0297806	0.119933
TF motif	V$STAT1_01	64	-0.350529	-1.39938	0.0426229	0.11938
microRNA motif	CACTGTG,MIR-128A,MIR-128B	323	-0.276383	-1.39949	0.00542005	0.119465
GO Biological Process	SYNAPSE_ORGANIZATION_AND_BIOGENESIS	19	-0.469998	-1.401	0.088968	0.118438
microRNA motif	AGCACTT,MIR-93,MIR-302A,MIR-302B,MIR-302C,MIR-302D,MIR-372,MIR-373,MIR-520E,MIR-520A,MIR-526B,MIR-520B,MIR-520C,MIR-520D	330	-0.278175	-1.40132	0.00406504	0.118363
TF motif	ACAWNRNSRCGG_UNKNOWN	59	-0.353773	-1.40281	0.0472313	0.117323
Reactome pathway	REACTOME_CYCLIN_E_ASSOCIATED_EVENTS_DURING_G1_S_TRANSITION_	60	-0.358264	-1.40375	0.0430622	0.116716
GO Biological Process	PHOSPHOLIPID_METABOLIC_PROCESS	72	-0.342135	-1.40377	0.030303	0.116887
microRNA motif	TTTTGAG,MIR-373	220	-0.291663	-1.40419	0.00869565	0.116729
Reactome pathway	REACTOME_APC_C_CDH1_MEDIATED_DEGRADATION_OF_CDC20_AND_OTHER_APC_C_CDH1_TARGETED_PROTEINS_IN_LATE_MITOSIS_EARLY_G1	62	-0.359879	-1.40509	0.0481541	0.116165
GO Cellular Component	VESICLE_MEMBRANE	30	-0.419476	-1.40513	0.0746004	0.116325
GO Cellular Component	RNA_POLYMERASE_COMPLEX	18	-0.477633	-1.40585	0.0793651	0.115927
GO Biological Process	CELLULAR_MACROMOLECULE_CATABOLIC_PROCESS	97	-0.327291	-1.40649	0.0338462	0.11562
TF motif	V$AHRARNT_02	15	-0.494975	-1.40772	0.0794224	0.11483
microRNA motif	CGCTGCT,MIR-503	23	-0.447396	-1.40786	0.0824561	0.114899
microRNA motif	GCATTTG,MIR-105	169	-0.300965	-1.40816	0.0128571	0.114862
TF motif	V$MIF1_01	175	-0.299793	-1.40826	0.0102639	0.114961
TF motif	V$EFC_Q6	253	-0.286315	-1.40854	0.00730994	0.114937
microRNA motif	GTATTAT,MIR-369-3P	198	-0.292536	-1.40915	0.0146199	0.114594
GO Cellular Component	NUCLEAR_DNA_DIRECTED_RNA_POLYMERASE_COMPLEX	18	-0.477633	-1.40969	0.0877193	0.11428
TF motif	V$SP1_Q6	242	-0.290339	-1.41088	0.00719425	0.113505
GO Biological Process	MEMBRANE_LIPID_METABOLIC_PROCESS	98	-0.325527	-1.41278	0.023622	0.112201
GO Cellular Component	ORGANELLE_INNER_MEMBRANE	65	-0.350682	-1.41501	0.039801	0.110533
KEGG pathway	KEGG_COLORECTAL_CANCER	61	-0.354433	-1.41608	0.0518395	0.109906
microRNA motif	GTGCAAT,MIR-25,MIR-32,MIR-92,MIR-363,MIR-367	292	-0.283069	-1.41653	0.002886	0.109717
Reactome pathway	REACTOME_GLYCOSPHINGOLIPID_METABOLISM	32	-0.416359	-1.41712	0.0595447	0.109405
microRNA motif	GTATGAT,MIR-154,MIR-487	67	-0.354849	-1.41868	0.0286169	0.108463
microRNA motif	ATGTTAA,MIR-302C	234	-0.292571	-1.41893	0.00291545	0.108434
TF motif	V$CREB_Q3	233	-0.293348	-1.41904	0.00291121	0.108513
GO Molecular Function	THYROID_HORMONE_RECEPTOR_BINDING	16	-0.488231	-1.41951	0.0610413	0.108332
microRNA motif	AAACCAC,MIR-140	105	-0.330695	-1.42063	0.0144	0.107687
Reactome pathway	REACTOME_SYNTHESIS_AND_INTERCONVERSION_OF_NUCLEOTIDE_DI_AND_TRIPHOSPHATES	19	-0.463272	-1.42074	0.0786713	0.107773
TF motif	TGACGTCA_V$ATF3_Q6	215	-0.291922	-1.42103	0.00843882	0.107727
TF motif	WCAANNNYCAG_UNKNOWN	241	-0.293872	-1.42121	0.00699301	0.107756
GO Cellular Component	MICROTUBULE_ORGANIZING_CENTER_PART	19	-0.469529	-1.42243	0.0725389	0.106959
GO Cellular Component	DNA_DIRECTED_RNA_POLYMERASE_COMPLEX	18	-0.477633	-1.42285	0.0799289	0.106793
Reactome pathway	REACTOME_PPARA_ACTIVATES_GENE_EXPRESSION	98	-0.333217	-1.42345	0.0200927	0.106505
microRNA motif	CAGCACT,MIR-512-3P	145	-0.314693	-1.42499	0.024024	0.105469
TF motif	GCCNNNWTAAR_UNKNOWN	141	-0.315287	-1.42539	0.0192024	0.105353
TF motif	CTGRYYYNATT_UNKNOWN	68	-0.356158	-1.42552	0.0361248	0.105426
TF motif	V$VDR_Q3	209	-0.297161	-1.42594	0.00437318	0.105328
TF motif	V$CREBP1CJUN_01	243	-0.291857	-1.426	0.00588235	0.105463
GO Biological Process	AXON_GUIDANCE	19	-0.463376	-1.42705	0.0593368	0.104797
TF motif	V$STAT1_02	236	-0.293905	-1.42728	0.00713267	0.104799
GO Molecular Function	ACETYLTRANSFERASE_ACTIVITY	22	-0.454908	-1.42858	0.0552677	0.103989
Reactome pathway	REACTOME_SPHINGOLIPID_DE_NOVO_BIOSYNTHESIS	29	-0.430965	-1.43032	0.0611205	0.102871
GO Cellular Component	CONDENSED_NUCLEAR_CHROMOSOME	18	-0.476687	-1.43033	0.078853	0.103039
[truncated: 588 more rows]
