# Supplementary material for: Murine host response to Neisseria gonorrhoeae upper genital tract infection reveals a common transcriptional signature, plus distinct inflammatory responses that vary between reproductive cycle phases
Source: BMC Genomics. 2018 Aug 22;19:627. doi: 10.1186/s12864-018-5000-7 (PMC6106831; doi:10.1186/s12864-018-5000-7)
Supplement: Supplementary file 4 — File contains full results from GSEA analysis of phase:treatment interaction effect genes in table form. (XLSX 286 kb) [file 12864_2018_5000_MOESM4_ESM.xlsx]

## Sheet: phase-treatment
Group	Gene Set Name	Gene Set Size	Enrichment Score (ES)	Normalized Enrichment Score (NES)	Nominal p value	FDR q value
Reactome pathway	REACTOME_INTERFERON_ALPHA_BETA_SIGNALING	39	0.705734	2.50193	0	0
GO Molecular Function	CHEMOKINE_ACTIVITY	26	0.727776	2.34237	0	0
GO Molecular Function	CHEMOKINE_RECEPTOR_BINDING	27	0.67744	2.19262	0	0.000623738
GO Molecular Function	CALMODULIN_BINDING	22	0.64045	1.99359	0	0.0453922
GO Biological Process	RESPONSE_TO_OTHER_ORGANISM	65	0.50309	1.99137	0	0.0370757
GO Biological Process	MYELOID_CELL_DIFFERENTIATION	32	0.575167	1.97066	0	0.0401439
KEGG pathway	KEGG_OLFACTORY_TRANSDUCTION	255	0.401006	1.95468	0	0.0425599
GO Molecular Function	G_PROTEIN_COUPLED_RECEPTOR_BINDING	36	0.562346	1.95345	0	0.0375868
BioCarta pathway	BIOCARTA_NFKB_PATHWAY	22	0.633873	1.94847	0	0.0361349
GO Molecular Function	ANION_TRANSMEMBRANE_TRANSPORTER_ACTIVITY	56	0.498866	1.9344	0	0.0399471
BioCarta pathway	BIOCARTA_TNFR2_PATHWAY	18	0.653618	1.93019	0	0.03827
KEGG pathway	KEGG_TOLL_LIKE_RECEPTOR_SIGNALING_PATHWAY	84	0.453362	1.91153	0.00181818	0.0470473
Reactome pathway	REACTOME_CGMP_EFFECTS	19	0.645004	1.90034	0.00185529	0.0490677
GO Biological Process	RESPONSE_TO_VIRUS	40	0.515555	1.87179	0.00168919	0.0643144
KEGG pathway	KEGG_CYTOSOLIC_DNA_SENSING_PATHWAY	41	0.523792	1.85949	0	0.0706117
KEGG pathway	KEGG_TYPE_I_DIABETES_MELLITUS	31	0.549532	1.8463	0.00174216	0.07601
KEGG pathway	KEGG_NOD_LIKE_RECEPTOR_SIGNALING_PATHWAY	53	0.481546	1.84226	0.00178891	0.0750166
Reactome pathway	REACTOME_OLFACTORY_SIGNALING_PATHWAY	202	0.389981	1.84068	0	0.0723601
Reactome pathway	REACTOME_TRAF6_MEDIATED_IRF7_ACTIVATION	18	0.625492	1.82174	0.0039604	0.0869383
GO Biological Process	DETECTION_OF_STIMULUS	45	0.488501	1.81224	0	0.0917151
GO Molecular Function	CYTOKINE_ACTIVITY	83	0.431904	1.80532	0	0.0947768
TF motif	GTTRYCATRR_UNKNOWN	158	0.391192	1.79826	0	0.0973849
BioCarta pathway	BIOCARTA_TALL1_PATHWAY	15	0.634319	1.7926	0.00929368	0.0984687
Reactome pathway	REACTOME_INTERFERON_SIGNALING	115	0.410365	1.78996	0	0.0971035
KEGG pathway	KEGG_RIG_I_LIKE_RECEPTOR_SIGNALING_PATHWAY	52	0.464529	1.78807	0	0.0953564
Reactome pathway	REACTOME_NUCLEOTIDE_BINDING_DOMAIN_LEUCINE_RICH_REPEAT_CONTAINING_RECEPTOR_NLR_SIGNALING_PATHWAYS	43	0.484621	1.7828	0.00369686	0.0968458
TF motif	STTTCRNTTT_V$IRF_Q6	177	0.384025	1.78184	0	0.0946211
Reactome pathway	REACTOME_RIG_I_MDA5_MEDIATED_INDUCTION_OF_IFN_ALPHA_BETA_PATHWAYS	53	0.472535	1.77994	0	0.0930527
GO Biological Process	DEFENSE_RESPONSE	216	0.372007	1.77955	0	0.0903308
Reactome pathway	REACTOME_DEGRADATION_OF_THE_EXTRACELLULAR_MATRIX	26	0.547072	1.7728	0.0034662	0.0937432
Reactome pathway	REACTOME_NITRIC_OXIDE_STIMULATES_GUANYLATE_CYCLASE	25	0.562567	1.76691	0.00746269	0.0959246
Reactome pathway	REACTOME_HS_GAG_BIOSYNTHESIS	30	0.524873	1.7603	0.00740741	0.0983315
TF motif	GGGNNTTTCC_V$NFKB_Q6_01	125	0.389974	1.72817	0	0.132436
GO Biological Process	INFLAMMATORY_RESPONSE	115	0.384826	1.71891	0	0.14096
BioCarta pathway	BIOCARTA_IL1R_PATHWAY	31	0.509851	1.71805	0.00929368	0.138193
BioCarta pathway	BIOCARTA_CD40_PATHWAY	15	0.611991	1.71507	0.00738007	0.138441
Reactome pathway	REACTOME_INTERFERON_GAMMA_SIGNALING	45	0.46772	1.71492	0.0034904	0.134825
KEGG pathway	KEGG_ARRHYTHMOGENIC_RIGHT_VENTRICULAR_CARDIOMYOPATHY_ARVC	71	0.423267	1.70645	0	0.142823
GO Cellular Component	NUCLEAR_CHROMOSOME	51	0.451918	1.69831	0.00743494	0.15062
GO Biological Process	LEUKOCYTE_DIFFERENTIATION	34	0.496774	1.6978	0.00185185	0.147488
GO Biological Process	RESPONSE_TO_BIOTIC_STIMULUS	99	0.392775	1.69098	0	0.153179
GO Biological Process	IMMUNE_SYSTEM_DEVELOPMENT	76	0.410401	1.68767	0.00351494	0.154475
GO Biological Process	IMMUNE_EFFECTOR_PROCESS	32	0.48321	1.68323	0.00896057	0.156919
GO Biological Process	CHROMATIN_MODIFICATION	52	0.44725	1.67829	0.0037037	0.159944
BioCarta pathway	BIOCARTA_TID_PATHWAY	18	0.563024	1.67669	0.0131086	0.158874
GO Molecular Function	CHLORIDE_CHANNEL_ACTIVITY	18	0.568653	1.66357	0.00736648	0.175432
GO Molecular Function	ANION_CHANNEL_ACTIVITY	19	0.549149	1.65973	0.0114286	0.177669
Reactome pathway	REACTOME_PRE_NOTCH_TRANSCRIPTION_AND_TRANSLATION	25	0.508425	1.65732	0.0162162	0.177255
GO Biological Process	AMINO_SUGAR_METABOLIC_PROCESS	17	0.567504	1.65192	0.00742115	0.181696
GO Biological Process	REGULATION_OF_MYELOID_CELL_DIFFERENTIATION	17	0.563585	1.63648	0.00968992	0.203632
KEGG pathway	KEGG_DILATED_CARDIOMYOPATHY	84	0.388057	1.63498	0	0.20213
TF motif	V$NFKAPPAB_01	237	0.339598	1.6327	0	0.202106
GO Biological Process	HISTONE_MODIFICATION	23	0.525911	1.63082	0.0201835	0.201375
Reactome pathway	REACTOME_DNA_STRAND_ELONGATION	30	0.479506	1.62799	0.0197842	0.202629
GO Biological Process	HEMOPOIETIC_OR_LYMPHOID_ORGAN_DEVELOPMENT	72	0.398147	1.62583	0	0.202597
GO Biological Process	HEMOPOIESIS	70	0.411867	1.62299	0	0.203902
GO Biological Process	COVALENT_CHROMATIN_MODIFICATION	24	0.512036	1.62272	0.0215264	0.200671
BioCarta pathway	BIOCARTA_NTHI_PATHWAY	22	0.525375	1.61601	0.0207972	0.208962
Reactome pathway	REACTOME_TRAF6_MEDIATED_NFKB_ACTIVATION	18	0.55394	1.61208	0.020202	0.212457
GO Biological Process	ESTABLISHMENT_AND_OR_MAINTENANCE_OF_CHROMATIN_ARCHITECTURE	70	0.400156	1.60969	0.00693241	0.213378
GO Biological Process	DETECTION_OF_EXTERNAL_STIMULUS	23	0.505385	1.60944	0.0254083	0.210434
GO Cellular Component	EXTRACELLULAR_SPACE	209	0.335999	1.59722	0	0.229262
GO Biological Process	RESPONSE_TO_BACTERIUM	24	0.494546	1.59267	0.0325671	0.233891
Reactome pathway	REACTOME_HEPARAN_SULFATE_HEPARIN_HS_GAG_METABOLISM	51	0.424893	1.59109	0.0138648	0.232805
GO Molecular Function	SYMPORTER_ACTIVITY	31	0.468725	1.5864	0.0203704	0.238241
TF motif	V$CREL_01	242	0.324422	1.58418	0	0.23891
GO Biological Process	RESPONSE_TO_UV	25	0.491174	1.58356	0.0254083	0.236522
BioCarta pathway	BIOCARTA_STRESS_PATHWAY	25	0.492689	1.58288	0.0189753	0.234312
KEGG pathway	KEGG_ALLOGRAFT_REJECTION	25	0.485149	1.57549	0.0259259	0.245834
GO Biological Process	MORPHOGENESIS_OF_AN_EPITHELIUM	15	0.563873	1.57547	0.0287356	0.242336
TF motif	V$PPARA_01	35	0.449448	1.56869	0.0238532	0.253218
BioCarta pathway	BIOCARTA_INFLAM_PATHWAY	25	0.501922	1.56452	0.032197	0.258282
TF motif	V$NFKAPPAB65_01	224	0.320625	1.55994	0	0.264341
TF motif	V$ICSBP_Q6	237	0.32357	1.55833	0.00167785	0.264034
TF motif	V$CREBP1_01	172	0.336603	1.55768	0.00331675	0.261741
TF motif	V$IRF7_01	232	0.323432	1.55133	0	0.271613
GO Biological Process	ACTIVATION_OF_PROTEIN_KINASE_ACTIVITY	25	0.485038	1.55124	0.0315399	0.268243
GO Biological Process	POSITIVE_REGULATION_OF_TRANSLATION	31	0.466422	1.54998	0.0255009	0.267139
GO Biological Process	CYTOSKELETON_DEPENDENT_INTRACELLULAR_TRANSPORT	25	0.47831	1.54975	0.02	0.264222
GO Cellular Component	NUCLEAR_CHROMOSOME_PART	32	0.451541	1.54262	0.02	0.275831
GO Cellular Component	BASAL_LAMINA	21	0.497332	1.53883	0.0442804	0.280663
KEGG pathway	KEGG_HYPERTROPHIC_CARDIOMYOPATHY_HCM	79	0.381495	1.53475	0.00706714	0.286787
Reactome pathway	REACTOME_CHEMOKINE_RECEPTORS_BIND_CHEMOKINES	42	0.426646	1.53306	0.00974659	0.287141
GO Biological Process	RESPONSE_TO_ABIOTIC_STIMULUS	88	0.363276	1.52774	0.00335008	0.295457
BioCarta pathway	BIOCARTA_CYTOKINE_PATHWAY	18	0.510293	1.52714	0.0475285	0.293196
GO Biological Process	CYTOKINE_PRODUCTION	66	0.382869	1.52552	0.0181159	0.293247
GO Molecular Function	RECEPTOR_SIGNALING_PROTEIN_SERINE_THREONINE_KINASE_ACTIVITY	33	0.455294	1.52536	0.0228471	0.290277
GO Biological Process	POLYSACCHARIDE_METABOLIC_PROCESS	17	0.520231	1.52244	0.0388007	0.293371
GO Molecular Function	DI___TRI_VALENT_INORGANIC_CATION_TRANSMEMBRANE_TRANSPORTER_ACTIVITY	22	0.488047	1.51604	0.0382409	0.304417
Reactome pathway	REACTOME_N_GLYCAN_ANTENNAE_ELONGATION_IN_THE_MEDIAL_TRANS_GOLGI	18	0.521126	1.51211	0.0398551	0.310181
GO Molecular Function	RIBONUCLEASE_ACTIVITY	21	0.49807	1.50553	0.0462428	0.322307
GO Biological Process	MULTI_ORGANISM_PROCESS	124	0.342981	1.50437	0.00680272	0.321242
Reactome pathway	REACTOME_EFFECTS_OF_PIP2_HYDROLYSIS	23	0.485427	1.5037	0.0472727	0.319623
TF motif	V$NFKB_Q6_01	219	0.314224	1.50031	0	0.323827
GO Biological Process	DEFENSE_RESPONSE_TO_BACTERIUM	19	0.511068	1.49798	0.0424779	0.326345
Reactome pathway	REACTOME_NOD1_2_SIGNALING_PATHWAY	28	0.45913	1.49606	0.0283019	0.327482
TF motif	V$LMO2COM_01	248	0.305427	1.49554	0.00167504	0.325511
Reactome pathway	REACTOME_INFLAMMASOMES	16	0.525095	1.49234	0.0634615	0.33009
GO Biological Process	LOCOMOTORY_BEHAVIOR	74	0.37086	1.49157	0.0210158	0.328656
KEGG pathway	KEGG_CYTOKINE_CYTOKINE_RECEPTOR_INTERACTION	213	0.316426	1.49074	0	0.327283
Reactome pathway	REACTOME_SIGNALING_BY_NODAL	17	0.510471	1.48507	0.0512367	0.338439
BioCarta pathway	BIOCARTA_PML_PATHWAY	16	0.529363	1.48361	0.0504505	0.339093
Reactome pathway	REACTOME_ABC_FAMILY_PROTEINS_MEDIATED_TRANSPORT	31	0.440002	1.48319	0.0385356	0.336931
GO Molecular Function	ION_TRANSMEMBRANE_TRANSPORTER_ACTIVITY	264	0.301685	1.48274	0.00156986	0.334748
KEGG pathway	KEGG_GRAFT_VERSUS_HOST_DISEASE	23	0.477947	1.48088	0.043088	0.336763
microRNA motif	GTGTTGA,MIR-505	98	0.346796	1.47955	0.0173913	0.337088
TF motif	V$NFKB_C	247	0.303954	1.47941	0.00161551	0.334315
KEGG pathway	KEGG_GLYCOSAMINOGLYCAN_BIOSYNTHESIS_HEPARAN_SULFATE	26	0.460924	1.47872	0.0625	0.333034
microRNA motif	CCAGGGG,MIR-331	91	0.353078	1.47864	0.0152027	0.33015
GO Molecular Function	ANION_CATION_SYMPORTER_ACTIVITY	16	0.515118	1.4786	0.0454545	0.327226
GO Cellular Component	INTEGRIN_COMPLEX	19	0.494054	1.47444	0.0704762	0.333552
Reactome pathway	REACTOME_NETRIN1_SIGNALING	36	0.421272	1.47027	0.0437956	0.340575
TF motif	V$LEF1_Q6	236	0.305704	1.46967	0.00333333	0.338883
Reactome pathway	REACTOME_PLATELET_CALCIUM_HOMEOSTASIS	16	0.505473	1.46965	0.0692308	0.335977
GO Biological Process	NUCLEOTIDE_EXCISION_REPAIR	20	0.476935	1.46808	0.0538922	0.336953
Reactome pathway	REACTOME_LAGGING_STRAND_SYNTHESIS	19	0.495897	1.46495	0.0309654	0.341377
TF motif	GCCNNNWTAAR_UNKNOWN	141	0.324774	1.46259	0.00841751	0.344089
GO Molecular Function	TRANSITION_METAL_ION_BINDING	101	0.339106	1.46218	0.0176991	0.342176
Reactome pathway	REACTOME_PROCESSIVE_SYNTHESIS_ON_THE_LAGGING_STRAND	15	0.526689	1.45976	0.0652174	0.345537
GO Cellular Component	VOLTAGE_GATED_CALCIUM_CHANNEL_COMPLEX	15	0.525114	1.45406	0.0726257	0.357062
GO Molecular Function	RECEPTOR_SIGNALING_PROTEIN_ACTIVITY	80	0.352576	1.45041	0.0265018	0.363792
GO Cellular Component	REPLICATION_FORK	17	0.497077	1.44954	0.0803059	0.363166
KEGG pathway	KEGG_ABC_TRANSPORTERS	42	0.397099	1.44929	0.0511811	0.360794
Reactome pathway	REACTOME_NEGATIVE_REGULATORS_OF_RIG_I_MDA5_SIGNALING	27	0.444004	1.44818	0.0455408	0.360813
TF motif	V$ZID_01	244	0.298854	1.4445	0.0015528	0.367462
BioCarta pathway	BIOCARTA_RELA_PATHWAY	16	0.503548	1.43868	0.0909091	0.379551
TF motif	V$POU3F2_01	95	0.344354	1.43862	0.025	0.376746
BioCarta pathway	BIOCARTA_LAIR_PATHWAY	15	0.5236	1.43667	0.0754352	0.378874
Reactome pathway	REACTOME_CD28_DEPENDENT_PI3K_AKT_SIGNALING	21	0.466578	1.43645	0.0509804	0.376528
TF motif	V$TATA_C	258	0.295253	1.43581	0.00492611	0.375244
GO Molecular Function	RECEPTOR_BINDING	328	0.286193	1.43404	0.00151515	0.376999
GO Biological Process	REGULATION_OF_NUCLEOCYTOPLASMIC_TRANSPORT	22	0.459949	1.43375	0.0708812	0.374975
KEGG pathway	KEGG_HEMATOPOIETIC_CELL_LINEAGE	75	0.351747	1.43339	0.0350877	0.373032
TF motif	V$LHX3_01	204	0.301726	1.43214	0.0110759	0.373412
GO Biological Process	FEMALE_GAMETE_GENERATION	16	0.50462	1.43007	0.0773585	0.376089
Reactome pathway	REACTOME_INNATE_IMMUNE_SYSTEM	200	0.298934	1.42893	0.00651466	0.376401
Reactome pathway	REACTOME_DOUBLE_STRAND_BREAK_REPAIR	22	0.472929	1.42799	0.0714286	0.376271
GO Biological Process	REGULATION_OF_INTRACELLULAR_TRANSPORT	24	0.454389	1.42778	0.0819367	0.37409
GO Biological Process	ADAPTIVE_IMMUNE_RESPONSE_GO_0002460	23	0.457059	1.42733	0.0695971	0.372487
Reactome pathway	REACTOME_HS_GAG_DEGRADATION	20	0.466296	1.42669	0.0763636	0.371463
microRNA motif	CGCTGCT,MIR-503	23	0.448162	1.42661	0.0520446	0.368995
TF motif	YNTTTNNNANGCARM_UNKNOWN	65	0.356775	1.42597	0.0381944	0.368038
BioCarta pathway	BIOCARTA_ACH_PATHWAY	15	0.500115	1.41855	0.0789474	0.385441
TF motif	V$AP4_Q5	254	0.290491	1.41836	0	0.383332
KEGG pathway	KEGG_APOPTOSIS	80	0.345136	1.41612	0.032872	0.386701
TF motif	V$E4BP4_01	213	0.295301	1.41319	0.00674536	0.391735
TF motif	V$HEN1_01	184	0.302915	1.41275	0.0102041	0.390184
GO Biological Process	ACTIVATION_OF_NF_KAPPAB_TRANSCRIPTION_FACTOR	17	0.484965	1.4127	0.0881226	0.387644
GO Biological Process	RESPONSE_TO_LIGHT_STIMULUS	45	0.382586	1.41206	0.056338	0.386812
GO Biological Process	ADAPTIVE_IMMUNE_RESPONSE	24	0.445138	1.41003	0.0732601	0.389688
GO Biological Process	HOMEOSTASIS_OF_NUMBER_OF_CELLS	20	0.459713	1.40913	0.0675944	0.389516
TF motif	V$EN1_01	100	0.325491	1.40905	0.0293103	0.387183
GO Biological Process	IMMUNE_SYSTEM_PROCESS	287	0.285546	1.40873	0.00949367	0.385537
GO Biological Process	CHROMATIN_REMODELING	23	0.444543	1.40731	0.0600375	0.386919
KEGG pathway	KEGG_GLYCOSAMINOGLYCAN_DEGRADATION	21	0.45951	1.40441	0.0698603	0.392709
GO Biological Process	POSITIVE_REGULATION_OF_METABOLIC_PROCESS	222	0.296167	1.40387	0.00634921	0.391801
GO Biological Process	POSITIVE_REGULATION_OF_CELLULAR_METABOLIC_PROCESS	216	0.293512	1.39975	0.00497512	0.400536
TF motif	V$IRF1_01	234	0.287509	1.39968	0.0117057	0.398215
Reactome pathway	REACTOME_PROTEOLYTIC_CLEAVAGE_OF_SNARE_COMPLEX_PROTEINS	15	0.497465	1.39907	0.0912477	0.397213
Reactome pathway	REACTOME_SIGNALING_BY_CONSTITUTIVELY_ACTIVE_EGFR	17	0.476602	1.39891	0.0759494	0.395165
GO Biological Process	REGULATION_OF_G_PROTEIN_COUPLED_RECEPTOR_PROTEIN_SIGNALING_PATHWAY	23	0.44158	1.39881	0.0694698	0.392949
GO Biological Process	POSITIVE_REGULATION_OF_TRANSCRIPTION_FACTOR_ACTIVITY	23	0.447229	1.39836	0.0814394	0.391759
GO Cellular Component	INTERMEDIATE_FILAMENT	19	0.45089	1.39793	0.0810811	0.390522
TF motif	V$IRF_Q6	228	0.290643	1.39662	0.00650406	0.391389
Reactome pathway	REACTOME_GLYCOSAMINOGLYCAN_METABOLISM	106	0.322607	1.39417	0.0241379	0.395384
GO Molecular Function	METALLOENDOPEPTIDASE_ACTIVITY	27	0.417723	1.39026	0.06814	0.403317
TF motif	V$SRY_02	240	0.288916	1.38788	0.0033389	0.407693
microRNA motif	ACACTGG,MIR-199A,MIR-199B	147	0.304123	1.38766	0.0205832	0.405915
GO Molecular Function	TRANSCRIPTION_COREPRESSOR_ACTIVITY	85	0.334602	1.38735	0.0247788	0.404403
TF motif	V$IK1_01	262	0.281749	1.38616	0.00661157	0.40531
BioCarta pathway	BIOCARTA_RACCYCD_PATHWAY	26	0.431765	1.3824	0.0897887	0.4131
KEGG pathway	KEGG_DORSO_VENTRAL_AXIS_FORMATION	22	0.44598	1.3806	0.0981132	0.415914
GO Molecular Function	ZINC_ION_BINDING	80	0.333651	1.38033	0.0412926	0.414254
TF motif	YAATNRNNNYNATT_UNKNOWN	96	0.32788	1.37967	0.0375671	0.413631
BioCarta pathway	BIOCARTA_CARM_ER_PATHWAY	34	0.397296	1.37828	0.0733945	0.415202
Reactome pathway	REACTOME_DESTABILIZATION_OF_MRNA_BY_KSRP	17	0.477693	1.37739	0.091954	0.415332
Reactome pathway	REACTOME_CYTOKINE_SIGNALING_IN_IMMUNE_SYSTEM	218	0.289104	1.37618	0.00805153	0.41642
KEGG pathway	KEGG_DNA_REPLICATION	35	0.395644	1.37268	0.0697674	0.424348
TF motif	V$IK2_01	253	0.281934	1.37255	0.00670017	0.422296
TF motif	V$PR_02	128	0.306587	1.37031	0.0301954	0.426243
GO Biological Process	REGULATION_OF_CYTOKINE_BIOSYNTHETIC_PROCESS	37	0.390278	1.36928	0.0790441	0.427036
TF motif	V$E47_01	235	0.283757	1.36845	0.0128411	0.42707
TF motif	V$STAT3_01	22	0.451958	1.36725	0.0916179	0.428085
TF motif	RGTTAMWNATT_V$HNF1_01	70	0.341672	1.36545	0.0663265	0.430736
Reactome pathway	REACTOME_HOMOLOGOUS_RECOMBINATION_REPAIR_OF_REPLICATION_INDEPENDENT_DOUBLE_STRAND_BREAKS	16	0.48431	1.36343	0.110694	0.434308
Reactome pathway	REACTOME_BOTULINUM_NEUROTOXICITY	17	0.464072	1.3633	0.102941	0.432367
Reactome pathway	REACTOME_PEPTIDE_LIGAND_BINDING_RECEPTORS	161	0.296832	1.36157	0.0297723	0.435125
GO Biological Process	REGULATION_OF_PROTEIN_IMPORT_INTO_NUCLEUS	16	0.475126	1.36041	0.110487	0.435897
GO Biological Process	DETECTION_OF_CHEMICAL_STIMULUS	16	0.473992	1.35969	0.126437	0.435504
GO Biological Process	LEUKOCYTE_ACTIVATION	63	0.348393	1.35859	0.0623917	0.436603
GO Biological Process	CYTOKINE_METABOLIC_PROCESS	41	0.385	1.35561	0.0875657	0.442632
GO Biological Process	ICOSANOID_METABOLIC_PROCESS	16	0.468019	1.35289	0.109589	0.44849
Reactome pathway	REACTOME_CHONDROITIN_SULFATE_DERMATAN_SULFATE_METABOLISM	47	0.361092	1.35183	0.0857143	0.449211
GO Molecular Function	CHROMATIN_BINDING	29	0.410359	1.35175	0.106762	0.447113
GO Biological Process	POSITIVE_REGULATION_OF_DNA_BINDING	24	0.431515	1.35038	0.0975177	0.448835
GO Biological Process	REGULATION_OF_TRANSCRIPTION_FACTOR_ACTIVITY	38	0.377616	1.34558	0.0827068	0.461223
KEGG pathway	KEGG_EPITHELIAL_CELL_SIGNALING_IN_HELICOBACTER_PYLORI_INFECTION	64	0.346924	1.34495	0.070568	0.460867
GO Molecular Function	UBIQUITIN_PROTEIN_LIGASE_ACTIVITY	49	0.361346	1.34257	0.0637931	0.465627
GO Cellular Component	EXTRACELLULAR_REGION_PART	298	0.270152	1.34217	0.0147059	0.464457
GO Molecular Function	SMALL_CONJUGATING_PROTEIN_LIGASE_ACTIVITY	51	0.355756	1.34188	0.0938053	0.462978
GO Biological Process	RESPONSE_TO_EXTERNAL_STIMULUS	282	0.271821	1.34116	0.0111821	0.462665
microRNA motif	TGCACTG,MIR-148A,MIR-152,MIR-148B	292	0.270083	1.34078	0.0164474	0.461489
TF motif	V$CDP_01	83	0.32254	1.34065	0.0562181	0.459675
TF motif	TTAYRTAA_V$E4BP4_01	253	0.276555	1.33948	0.0149007	0.461131
GO Biological Process	MICROTUBULE_BASED_MOVEMENT	16	0.46798	1.33902	0.10586	0.460139
TF motif	TAAYNRNNTCC_UNKNOWN	162	0.295486	1.33732	0.0169205	0.462919
Reactome pathway	REACTOME_PRE_NOTCH_EXPRESSION_AND_PROCESSING	40	0.369513	1.33638	0.0865724	0.463432
KEGG pathway	KEGG_NOTCH_SIGNALING_PATHWAY	46	0.361079	1.33519	0.0896947	0.464827
GO Cellular Component	INTERMEDIATE_FILAMENT_CYTOSKELETON	19	0.45089	1.33453	0.105735	0.464684
GO Biological Process	CELL_ACTIVATION	69	0.330685	1.33326	0.0591216	0.466406
GO Biological Process	RESPONSE_TO_HORMONE_STIMULUS	30	0.393811	1.33324	0.100733	0.46424
GO Biological Process	SULFUR_COMPOUND_BIOSYNTHETIC_PROCESS	18	0.446044	1.33217	0.124101	0.465057
GO Cellular Component	HISTONE_DEACETYLASE_COMPLEX	19	0.439398	1.33175	0.115163	0.464051
TF motif	V$IRF2_01	121	0.304029	1.33066	0.043771	0.46521
GO Molecular Function	TRANSCRIPTION_REPRESSOR_ACTIVITY	138	0.295536	1.32888	0.0434783	0.468582
GO Biological Process	OXYGEN_AND_REACTIVE_OXYGEN_SPECIES_METABOLIC_PROCESS	18	0.450136	1.32855	0.141221	0.467416
GO Biological Process	RESPONSE_TO_RADIATION	59	0.342996	1.3278	0.0659722	0.467501
GO Biological Process	BEHAVIOR	129	0.294226	1.32244	0.0384615	0.481753
GO Molecular Function	VOLTAGE_GATED_CALCIUM_CHANNEL_ACTIVITY	18	0.454282	1.32158	0.133459	0.48221
GO Biological Process	REGULATION_OF_CATABOLIC_PROCESS	16	0.465398	1.32098	0.122093	0.481806
GO Biological Process	REGULATION_OF_BINDING	55	0.347493	1.32015	0.0875	0.482175
GO Biological Process	LYMPHOCYTE_DIFFERENTIATION	26	0.404631	1.31726	0.135888	0.48876
GO Cellular Component	CELL_PROJECTION	103	0.303926	1.31668	0.0696095	0.488531
GO Biological Process	CELLULAR_MORPHOGENESIS_DURING_DIFFERENTIATION	45	0.359765	1.31332	0.102787	0.496951
Reactome pathway	REACTOME_DESTABILIZATION_OF_MRNA_BY_BRF1	17	0.450228	1.31207	0.128015	0.498795
GO Molecular Function	SUBSTRATE_SPECIFIC_TRANSMEMBRANE_TRANSPORTER_ACTIVITY	326	0.26159	1.31188	0.0145631	0.497117
GO Molecular Function	CATION_TRANSMEMBRANE_TRANSPORTER_ACTIVITY	205	0.273892	1.31171	0.0375817	0.495536
TF motif	V$GRE_C	115	0.298076	1.31158	0.051495	0.493768
GO Biological Process	SEXUAL_REPRODUCTION	115	0.297344	1.31111	0.0417391	0.493089
TF motif	V$TEF_Q6	231	0.274074	1.31072	0.0232172	0.492155
GO Biological Process	CYTOKINE_BIOSYNTHETIC_PROCESS	40	0.372397	1.30923	0.100182	0.494858
TF motif	V$RFX1_02	256	0.267914	1.30834	0.0223642	0.49528
GO Molecular Function	TRANSCRIPTION_FACTOR_BINDING	290	0.264628	1.30795	0.0142631	0.494464
TF motif	V$HLF_01	244	0.26698	1.30744	0.0271566	0.49408
GO Molecular Function	TRANSMEMBRANE_TRANSPORTER_ACTIVITY	357	0.258411	1.3061	0.0163399	0.496157
Reactome pathway	REACTOME_ION_TRANSPORT_BY_P_TYPE_ATPASES	31	0.381978	1.30214	0.127072	0.506767
KEGG pathway	KEGG_LEISHMANIA_INFECTION	60	0.332945	1.30065	0.082218	0.509426
GO Biological Process	CELLULAR_POLYSACCHARIDE_METABOLIC_PROCESS	15	0.459732	1.29937	0.149225	0.511462
GO Biological Process	CELLULAR_DEFENSE_RESPONSE	42	0.355277	1.29812	0.110507	0.513583
BioCarta pathway	BIOCARTA_IL10_PATHWAY	17	0.452342	1.29807	0.15511	0.511631
GO Biological Process	CELL_RECOGNITION	18	0.430439	1.29682	0.12594	0.513611
KEGG pathway	KEGG_ADIPOCYTOKINE_SIGNALING_PATHWAY	65	0.324595	1.29681	0.0972477	0.511512
GO Molecular Function	STEROID_BINDING	17	0.447403	1.29442	0.159696	0.517152
GO Biological Process	CELLULAR_CARBOHYDRATE_CATABOLIC_PROCESS	22	0.415872	1.29438	0.13578	0.515183
TF motif	V$SMAD4_Q6	224	0.269614	1.29331	0.0413081	0.516547
GO Biological Process	POSITIVE_REGULATION_OF_PROTEIN_METABOLIC_PROCESS	70	0.323335	1.29308	0.090106	0.515221
TF motif	V$CHX10_01	208	0.269157	1.29209	0.0393443	0.516425
GO Biological Process	HUMORAL_IMMUNE_RESPONSE	30	0.38804	1.29141	0.138122	0.516453
GO Biological Process	NEGATIVE_REGULATION_OF_TRANSCRIPTION_FROM_RNA_POLYMERASE_II_PROMOTER	75	0.31384	1.28481	0.0830389	0.536255
TF motif	V$NFKB_Q6	239	0.263334	1.2845	0.0348837	0.535187
GO Biological Process	LYMPHOCYTE_ACTIVATION	57	0.329224	1.28433	0.109091	0.533578
Reactome pathway	REACTOME_IL1_SIGNALING	37	0.370556	1.28382	0.126786	0.53315
TF motif	V$FOXO4_02	243	0.26605	1.28299	0.0448718	0.53362
BioCarta pathway	BIOCARTA_GSK3_PATHWAY	27	0.389687	1.28271	0.159049	0.532462
GO Molecular Function	TRANSFERASE_ACTIVITY_TRANSFERRING_PENTOSYL_GROUPS	19	0.432469	1.28147	0.167608	0.534518
GO Biological Process	NEGATIVE_REGULATION_OF_NUCLEOBASENUCLEOSIDENUCLEOTIDE_AND_NUCLEIC_ACID_METABOLIC_PROCESS	192	0.273034	1.28064	0.0422764	0.535153
GO Biological Process	IMMUNE_RESPONSE	203	0.266602	1.2791	0.0405844	0.53834
GO Molecular Function	PROTEASE_INHIBITOR_ACTIVITY	34	0.367216	1.27897	0.117978	0.536664
GO Biological Process	POSITIVE_REGULATION_OF_CELLULAR_PROTEIN_METABOLIC_PROCESS	68	0.317569	1.27841	0.0994372	0.53643
GO Biological Process	REGULATION_OF_DNA_BINDING	44	0.354353	1.27813	0.129326	0.535275
GO Molecular Function	SUBSTRATE_SPECIFIC_TRANSPORTER_ACTIVITY	369	0.252869	1.27723	0.022293	0.536224
microRNA motif	GGGGCCC,MIR-296	67	0.314356	1.27707	0.101549	0.534722
GO Biological Process	CHROMATIN_ASSEMBLY_OR_DISASSEMBLY	24	0.394436	1.2762	0.141284	0.535644
BioCarta pathway	BIOCARTA_DEATH_PATHWAY	30	0.374693	1.27538	0.146789	0.536465
GO Molecular Function	SECONDARY_ACTIVE_TRANSMEMBRANE_TRANSPORTER_ACTIVITY	45	0.339382	1.27531	0.123478	0.534682
GO Molecular Function	DAMAGED_DNA_BINDING	19	0.424591	1.27395	0.156934	0.537448
GO Molecular Function	SMALL_PROTEIN_CONJUGATING_ENZYME_ACTIVITY	52	0.336541	1.27119	0.125455	0.544766
TF motif	V$ISRE_01	235	0.264153	1.26958	0.0481366	0.548146
BioCarta pathway	BIOCARTA_TOLL_PATHWAY	35	0.354766	1.26862	0.114545	0.549177
GO Biological Process	HOMEOSTATIC_PROCESS	188	0.271079	1.26796	0.0584518	0.549308
BioCarta pathway	BIOCARTA_HIVNEF_PATHWAY	56	0.330478	1.26741	0.116608	0.549119
TF motif	V$MYCMAX_B	249	0.259376	1.26678	0.0363036	0.549236
GO Cellular Component	TIGHT_JUNCTION	31	0.378648	1.26676	0.147059	0.547268
GO Biological Process	PATTERN_SPECIFICATION_PROCESS	29	0.375054	1.2608	0.175131	0.565756
GO Molecular Function	PROTEIN_COMPLEX_BINDING	50	0.328335	1.2604	0.101449	0.565057
GO Biological Process	PHOSPHORYLATION	300	0.251522	1.25706	0.031348	0.574589
GO Biological Process	NUCLEAR_IMPORT	46	0.334652	1.25653	0.132759	0.574451
GO Molecular Function	TRANSCRIPTION_COFACTOR_ACTIVITY	213	0.262178	1.25549	0.0581761	0.575844
GO Cellular Component	EXTRACELLULAR_REGION	393	0.244992	1.25521	0.029052	0.574861
GO Biological Process	POSITIVE_REGULATION_OF_CELLULAR_COMPONENT_ORGANIZATION_AND_BIOGENESIS	32	0.37124	1.25469	0.145907	0.574649
GO Biological Process	CALCIUM_INDEPENDENT_CELL_CELL_ADHESION	22	0.403435	1.2541	0.168519	0.574683
Reactome pathway	REACTOME_SIGNALING_BY_NOTCH	98	0.292167	1.25365	0.0934744	0.574167
Reactome pathway	REACTOME_COMPLEMENT_CASCADE	21	0.408405	1.2517	0.182469	0.579001
TF motif	RAAGNYNNCTTY_UNKNOWN	134	0.277467	1.25023	0.0916667	0.581994
GO Biological Process	INNATE_IMMUNE_RESPONSE	17	0.426277	1.24951	0.192607	0.582564
GO Biological Process	PROTEIN_IMPORT_INTO_NUCLEUS	45	0.338236	1.24927	0.14955	0.581502
BioCarta pathway	BIOCARTA_ETS_PATHWAY	18	0.412381	1.24713	0.171053	0.587455
Reactome pathway	REACTOME_PLATELET_HOMEOSTASIS	75	0.306	1.24505	0.113014	0.593076
TF motif	V$LYF1_01	246	0.25904	1.24491	0.0551053	0.591622
KEGG pathway	KEGG_AUTOIMMUNE_THYROID_DISEASE	27	0.381855	1.24429	0.172348	0.591675
BioCarta pathway	BIOCARTA_41BB_PATHWAY	17	0.415069	1.24373	0.192015	0.591511
GO Molecular Function	PROTEIN_TYROSINE_KINASE_ACTIVITY	63	0.312981	1.24324	0.136622	0.591207
KEGG pathway	KEGG_CARDIAC_MUSCLE_CONTRACTION	63	0.315297	1.24215	0.137363	0.593111
TF motif	V$CEBP_01	254	0.253511	1.23906	0.0518395	0.602167
GO Biological Process	POSITIVE_REGULATION_OF_NUCLEOBASENUCLEOSIDENUCLEOTIDE_AND_NUCLEIC_ACID_METABOLIC_PROCESS	146	0.271245	1.23884	0.0843373	0.600955
KEGG pathway	KEGG_T_CELL_RECEPTOR_SIGNALING_PATHWAY	106	0.286222	1.23848	0.117347	0.600342
GO Biological Process	RESPONSE_TO_WOUNDING	173	0.267182	1.23795	0.0646766	0.60021
GO Cellular Component	CHROMATIN	32	0.361859	1.2367	0.185741	0.602633
GO Biological Process	NEGATIVE_REGULATION_OF_TRANSCRIPTION	170	0.271433	1.23393	0.0752508	0.610606
GO Molecular Function	HYDROLASE_ACTIVITY_ACTING_ON_ACID_ANHYDRIDESCATALYZING_TRANSMEMBRANE_MOVEMENT_OF_SUBSTANCES	38	0.345324	1.23173	0.159393	0.616395
GO Biological Process	SENSORY_PERCEPTION	177	0.262157	1.23155	0.0788091	0.614961
Reactome pathway	REACTOME_SYNTHESIS_OF_DNA	88	0.293832	1.23043	0.12415	0.617031
GO Molecular Function	TRANSCRIPTION_FACTOR_ACTIVITY	327	0.244309	1.22926	0.0466563	0.619075
KEGG pathway	KEGG_INTESTINAL_IMMUNE_NETWORK_FOR_IGA_PRODUCTION	38	0.350402	1.22908	0.18068	0.617749
KEGG pathway	KEGG_CHEMOKINE_SIGNALING_PATHWAY	162	0.267823	1.22884	0.095986	0.6166
GO Biological Process	DETECTION_OF_STIMULUS_INVOLVED_IN_SENSORY_PERCEPTION	19	0.414005	1.22825	0.193487	0.616695
Reactome pathway	REACTOME_EXTENSION_OF_TELOMERES	27	0.374741	1.22705	0.191882	0.619022
Reactome pathway	REACTOME_RIP_MEDIATED_NFKB_ACTIVATION_VIA_DAI	15	0.424831	1.22334	0.217647	0.630686
GO Molecular Function	ATPASE_ACTIVITY_COUPLED_TO_MOVEMENT_OF_SUBSTANCES	39	0.338509	1.22287	0.146691	0.630373
TF motif	V$HMX1_01	42	0.332616	1.2213	0.173838	0.634141
GO Molecular Function	INORGANIC_ANION_TRANSMEMBRANE_TRANSPORTER_ACTIVITY	19	0.402038	1.22121	0.202312	0.632477
BioCarta pathway	BIOCARTA_P53_PATHWAY	16	0.430923	1.22108	0.205992	0.630925
TF motif	V$HFH8_01	186	0.25825	1.22019	0.0919932	0.632251
TF motif	CATTGTYY_V$SOX9_B1	337	0.243668	1.21989	0.0654952	0.631328
GO Molecular Function	PRIMARY_ACTIVE_TRANSMEMBRANE_TRANSPORTER_ACTIVITY	39	0.343435	1.21964	0.181019	0.630347
GO Molecular Function	ACID_AMINO_ACID_LIGASE_ACTIVITY	57	0.309843	1.21682	0.157509	0.639169
KEGG pathway	KEGG_REGULATION_OF_AUTOPHAGY	21	0.398644	1.21654	0.21558	0.638138
GO Biological Process	NEUROGENESIS	84	0.292973	1.21633	0.146508	0.636891
GO Biological Process	CHEMICAL_HOMEOSTASIS	137	0.269172	1.21489	0.107383	0.640267
GO Biological Process	POSITIVE_REGULATION_OF_BINDING	26	0.377643	1.21478	0.208171	0.638682
TF motif	WCAANNNYCAG_UNKNOWN	241	0.253337	1.21421	0.103853	0.638746
GO Cellular Component	CLATHRIN_COATED_VESICLE	36	0.346845	1.21395	0.198488	0.637788
microRNA motif	CCCAGAG,MIR-326	151	0.267831	1.21319	0.120069	0.638635
GO Molecular Function	PROTEIN_N_TERMINUS_BINDING	37	0.344462	1.21124	0.183784	0.64403
Reactome pathway	REACTOME_ANTIGEN_ACTIVATES_B_CELL_RECEPTOR_LEADING_TO_GENERATION_OF_SECOND_MESSENGERS	26	0.367827	1.2093	0.192817	0.64928
TF motif	RYTAAWNNNTGAY_UNKNOWN	58	0.314189	1.20901	0.16548	0.648389
microRNA motif	GAGCTGG,MIR-337	151	0.263971	1.20888	0.119529	0.646879
TF motif	V$POU6F1_01	224	0.251357	1.20879	0.0926573	0.645305
KEGG pathway	KEGG_CHRONIC_MYELOID_LEUKEMIA	73	0.294404	1.20879	0.149723	0.643347
GO Biological Process	AXONOGENESIS	40	0.337729	1.20774	0.202147	0.645272
GO Biological Process	POSITIVE_REGULATION_OF_CYTOKINE_BIOSYNTHETIC_PROCESS	24	0.376427	1.20699	0.206897	0.646314
GO Biological Process	CARBOHYDRATE_CATABOLIC_PROCESS	23	0.385249	1.2069	0.2	0.644695
microRNA motif	CAGTCAC,MIR-134	49	0.32275	1.20535	0.167236	0.648876
microRNA motif	CTGAGCC,MIR-24	218	0.252756	1.20422	0.0930233	0.651116
TF motif	GTTNYYNNGGTNA_UNKNOWN	81	0.292722	1.20398	0.145763	0.650076
GO Biological Process	RESPONSE_TO_OXIDATIVE_STRESS	44	0.331435	1.2035	0.166667	0.649897
GO Molecular Function	METALLOPEPTIDASE_ACTIVITY	49	0.321694	1.20313	0.173184	0.649317
GO Biological Process	NEGATIVE_REGULATION_OF_CELLULAR_METABOLIC_PROCESS	239	0.248415	1.20157	0.0812102	0.653333
KEGG pathway	KEGG_CELL_ADHESION_MOLECULES_CAMS	114	0.27573	1.20084	0.13181	0.654117
GO Molecular Function	PROTEIN_KINASE_ACTIVITY	274	0.244142	1.20072	0.0925325	0.65262
GO Cellular Component	RUFFLE	31	0.359717	1.20054	0.203422	0.651442
TF motif	V$MYOD_Q6_01	239	0.247663	1.20041	0.0732484	0.649971
TF motif	V$SRF_01	44	0.326293	1.2	0.194444	0.649617
GO Biological Process	REGULATION_OF_DEFENSE_RESPONSE	18	0.398465	1.19917	0.221612	0.650814
TF motif	V$GR_01	192	0.25473	1.19866	0.0812183	0.650791
GO Cellular Component	MYOFIBRIL	16	0.419403	1.1983	0.245841	0.650319
GO Biological Process	INSULIN_RECEPTOR_SIGNALING_PATHWAY	19	0.394876	1.19649	0.248577	0.655465
GO Biological Process	REGULATION_OF_GENE_EXPRESSION_EPIGENETIC	27	0.36058	1.19576	0.222635	0.656342
GO Cellular Component	MITOCHONDRIAL_OUTER_MEMBRANE	18	0.409934	1.19563	0.248106	0.654972
TF motif	V$MSX1_01	163	0.259418	1.19362	0.122837	0.660755
GO Biological Process	VIRAL_GENOME_REPLICATION	16	0.428444	1.19318	0.221797	0.660478
GO Molecular Function	ACTIVE_TRANSMEMBRANE_TRANSPORTER_ACTIVITY	119	0.273878	1.19297	0.13913	0.659366
TF motif	V$TFIII_Q6	194	0.251447	1.19161	0.11204	0.662709
TF motif	V$HOX13_01	41	0.32994	1.19159	0.207317	0.660935
Reactome pathway	REACTOME_CLASS_A1_RHODOPSIN_LIKE_RECEPTORS	267	0.243359	1.19104	0.108514	0.661171
TF motif	TGGNNNNNNKCCAR_UNKNOWN	397	0.231914	1.18882	0.0794913	0.668078
GO Biological Process	NEGATIVE_REGULATION_OF_METABOLIC_PROCESS	241	0.246226	1.18844	0.103611	0.667607
TF motif	V$FOXO1_01	227	0.245424	1.18801	0.112903	0.667474
GO Biological Process	RESPONSE_TO_DRUG	20	0.398948	1.18795	0.243043	0.665816
GO Molecular Function	SUBSTRATE_SPECIFIC_CHANNEL_ACTIVITY	147	0.260275	1.18618	0.125418	0.670959
GO Biological Process	ION_TRANSPORT	176	0.255658	1.18577	0.135364	0.670847
GO Biological Process	POSITIVE_REGULATION_OF_TRANSPORT	22	0.376479	1.18519	0.207721	0.671263
GO Molecular Function	ION_CHANNEL_ACTIVITY	140	0.261933	1.18268	0.145798	0.678891
GO Molecular Function	SULFOTRANSFERASE_ACTIVITY	25	0.374328	1.18234	0.236332	0.678356
GO Biological Process	T_CELL_ACTIVATION	41	0.332218	1.18105	0.188645	0.681694
GO Cellular Component	BASEMENT_MEMBRANE	36	0.340022	1.18093	0.204887	0.680272
microRNA motif	ATGCACG,MIR-517B	19	0.399679	1.17973	0.255245	0.683306
TF motif	V$FREAC3_01	230	0.245023	1.17852	0.104101	0.686291
Reactome pathway	REACTOME_SIGNALING_BY_FGFR1_MUTANTS	28	0.349572	1.17789	0.212569	0.686897
GO Biological Process	PROTEOGLYCAN_METABOLIC_PROCESS	21	0.386255	1.17767	0.232645	0.685952
Reactome pathway	REACTOME_SIGNALLING_TO_RAS	27	0.358513	1.17691	0.236559	0.687156
GO Biological Process	NEGATIVE_REGULATION_OF_RNA_METABOLIC_PROCESS	118	0.269966	1.17646	0.16263	0.687025
GO Cellular Component	APICAL_JUNCTION_COMPLEX	34	0.337817	1.17573	0.246847	0.688052
BioCarta pathway	BIOCARTA_KERATINOCYTE_PATHWAY	46	0.314677	1.17496	0.215953	0.689333
Reactome pathway	REACTOME_SEMA4D_IN_SEMAPHORIN_SIGNALING	27	0.358334	1.17237	0.211397	0.697857
TF motif	V$PITX2_Q2	229	0.244281	1.17127	0.120579	0.700219
TF motif	SMTTTTGT_UNKNOWN	369	0.23082	1.17081	0.0902022	0.700188
GO Cellular Component	APICOLATERAL_PLASMA_MEMBRANE	34	0.337817	1.17033	0.229478	0.70037
GO Molecular Function	PHOSPHOTRANSFERASE_ACTIVITY_ALCOHOL_GROUP_AS_ACCEPTOR	323	0.234159	1.1702	0.105505	0.699058
TF motif	KTGGYRSGAA_UNKNOWN	72	0.286398	1.16789	0.187826	0.706688
Reactome pathway	REACTOME_ACTIVATION_OF_BH3_ONLY_PROTEINS	15	0.414829	1.16759	0.269303	0.705992
GO Biological Process	PROTEOGLYCAN_BIOSYNTHETIC_PROCESS	15	0.413749	1.16683	0.272727	0.707055
GO Biological Process	CATION_TRANSPORT	139	0.259015	1.16467	0.163695	0.71389
Reactome pathway	REACTOME_A_TETRASACCHARIDE_LINKER_SEQUENCE_IS_REQUIRED_FOR_GAG_SYNTHESIS	25	0.364852	1.16427	0.246847	0.713532
TF motif	V$LFA1_Q6	242	0.242634	1.16426	0.120462	0.711723
Reactome pathway	REACTOME_GLOBAL_GENOMIC_NER_GG_NER	32	0.344938	1.16376	0.244123	0.711925
GO Molecular Function	HYDROLASE_ACTIVITY_ACTING_ON_GLYCOSYL_BONDS	43	0.314901	1.16336	0.224265	0.711679
TF motif	SYATTGTG_UNKNOWN	209	0.241616	1.16333	0.140065	0.709932
GO Molecular Function	DOUBLE_STRANDED_RNA_BINDING	17	0.407726	1.16302	0.260618	0.709347
GO Biological Process	RESPONSE_TO_CHEMICAL_STIMULUS	271	0.237407	1.163	0.126263	0.707627
GO Molecular Function	METAL_ION_TRANSMEMBRANE_TRANSPORTER_ACTIVITY	141	0.256392	1.16292	0.163025	0.706099
GO Cellular Component	RECEPTOR_COMPLEX	54	0.303884	1.16291	0.197719	0.704331
GO Molecular Function	VOLTAGE_GATED_CATION_CHANNEL_ACTIVITY	65	0.291301	1.16247	0.190227	0.704329
microRNA motif	CAGTGTT,MIR-141,MIR-200A	300	0.234855	1.16149	0.117647	0.706364
TF motif	AAANWWTGC_UNKNOWN	180	0.248194	1.16139	0.138047	0.704922
Reactome pathway	REACTOME_ACTIVATION_OF_THE_PRE_REPLICATIVE_COMPLEX	29	0.350012	1.16087	0.25641	0.705165
GO Cellular Component	CELL_SURFACE	77	0.280165	1.1606	0.215328	0.704483
GO Molecular Function	GATED_CHANNEL_ACTIVITY	117	0.267386	1.16039	0.182444	0.703513
GO Biological Process	ION_HOMEOSTASIS	114	0.263573	1.15953	0.186325	0.705172
GO Biological Process	REGULATION_OF_IMMUNE_SYSTEM_PROCESS	59	0.299915	1.15951	0.240809	0.703491
GO Molecular Function	ATPASE_ACTIVITY	110	0.264918	1.1593	0.189236	0.702591
BioCarta pathway	BIOCARTA_MAPK_PATHWAY	85	0.27905	1.15911	0.193772	0.701587
TF motif	V$TATA_01	221	0.241216	1.15881	0.149742	0.700946
GO Cellular Component	SYNAPSE	25	0.359364	1.15873	0.265151	0.699507
GO Biological Process	GAMETE_GENERATION	93	0.274604	1.15785	0.205934	0.701167
TF motif	V$OCT_C	239	0.240768	1.15769	0.143975	0.700074
TF motif	GGCNRNWCTTYS_UNKNOWN	77	0.281729	1.15634	0.223881	0.703642
TF motif	V$HP1SITEFACTOR_Q6	215	0.243266	1.1562	0.161716	0.70251
TF motif	V$GR_Q6_01	254	0.238969	1.15553	0.130933	0.703438
TF motif	V$PR_01	140	0.260027	1.15384	0.191126	0.708333
GO Biological Process	CELL_CELL_ADHESION	81	0.277998	1.15336	0.197635	0.708521
GO Biological Process	RRNA_METABOLIC_PROCESS	15	0.399853	1.15322	0.273056	0.707401
GO Molecular Function	OXIDOREDUCTASE_ACTIVITY_GO_0016616	47	0.309872	1.15314	0.232432	0.70602
TF motif	V$MYB_Q6	239	0.239088	1.15248	0.16388	0.706891
microRNA motif	CCCACAT,MIR-299-3P	46	0.316446	1.15178	0.233273	0.707837
GO Cellular Component	ADHERENS_JUNCTION	22	0.369687	1.15141	0.282004	0.707647
GO Biological Process	RESPONSE_TO_STRESS	474	0.223533	1.15122	0.100156	0.706617
TF motif	V$CRX_Q4	247	0.236646	1.15051	0.140097	0.707752
TF motif	V$VDR_Q3	209	0.243144	1.15045	0.162338	0.706274
TF motif	V$MYCMAX_02	250	0.235567	1.1501	0.151961	0.705882
GO Biological Process	NEURON_DIFFERENTIATION	70	0.286666	1.14982	0.215929	0.705354
TF motif	V$GATA_C	250	0.236225	1.14927	0.129934	0.705789
TF motif	V$NKX61_01	221	0.239236	1.14842	0.154472	0.707483
GO Biological Process	RHYTHMIC_PROCESS	22	0.374685	1.14815	0.29009	0.706967
Reactome pathway	REACTOME_PEPTIDE_CHAIN_ELONGATION	55	0.298481	1.14684	0.250438	0.710498
GO Cellular Component	CELL_PROJECTION_PART	19	0.380947	1.14609	0.291513	0.711638
TF motif	V$AP2_Q6	243	0.237441	1.14606	0.160804	0.710059
TF motif	AACWWCAANK_UNKNOWN	136	0.255074	1.14535	0.18942	0.711201
GO Molecular Function	INORGANIC_CATION_TRANSMEMBRANE_TRANSPORTER_ACTIVITY	56	0.296197	1.14444	0.237925	0.713017
GO Biological Process	NEGATIVE_REGULATION_OF_TRANSCRIPTION_DNA_DEPENDENT	117	0.26046	1.14423	0.198276	0.712236
Reactome pathway	REACTOME_RNA_POL_III_TRANSCRIPTION_INITIATION_FROM_TYPE_2_PROMOTER	22	0.372674	1.14394	0.26151	0.711776
TF motif	V$ERR1_Q2	243	0.237322	1.14262	0.159609	0.715312
GO Biological Process	RIBOSOME_BIOGENESIS_AND_ASSEMBLY	17	0.385781	1.14227	0.274809	0.715008
KEGG pathway	KEGG_SMALL_CELL_LUNG_CANCER	83	0.274775	1.14157	0.205782	0.716191
microRNA motif	CTACCTC,LET-7A,LET-7B,LET-7C,LET-7D,LET-7E,LET-7F,MIR-98,LET-7G,LET-7I	377	0.224516	1.1415	0.130298	0.714797
GO Cellular Component	CELL_MATRIX_JUNCTION	16	0.393561	1.14145	0.294007	0.713339
Reactome pathway	REACTOME_SIGNALING_BY_ROBO_RECEPTOR	28	0.343167	1.14105	0.23855	0.713297
TF motif	V$MTF1_Q4	234	0.236384	1.1409	0.146538	0.712213
microRNA motif	GAGCCTG,MIR-484	100	0.265856	1.14074	0.221053	0.711211
TF motif	TGAYRTCA_V$ATF3_Q6	494	0.219445	1.14015	0.103448	0.711818
GO Biological Process	PROTEIN_AMINO_ACID_PHOSPHORYLATION	268	0.231599	1.13944	0.154446	0.712837
Reactome pathway	REACTOME_LATENT_INFECTION_OF_HOMO_SAPIENS_WITH_MYCOBACTERIUM_TUBERCULOSIS	30	0.343465	1.13919	0.286486	0.712127
TF motif	V$POU1F1_Q6	220	0.237266	1.13918	0.16804	0.710563
TF motif	V$MYOD_Q6	231	0.237468	1.13902	0.174267	0.709581
TF motif	TGATTTRY_V$GFI1_01	271	0.231006	1.13896	0.149231	0.708214
KEGG pathway	KEGG_AXON_GUIDANCE	128	0.255423	1.13883	0.202284	0.707076
TF motif	V$MEIS1AHOXA9_01	110	0.261451	1.13787	0.220713	0.709198
BioCarta pathway	BIOCARTA_RAS_PATHWAY	22	0.372213	1.13752	0.275335	0.709073
GO Biological Process	REGULATION_OF_MITOTIC_CELL_CYCLE	22	0.36905	1.13643	0.274131	0.711731
TF motif	TTGCWCAAY_V$CEBPB_02	61	0.292333	1.13635	0.249554	0.71046
GO Biological Process	TUBE_DEVELOPMENT	17	0.392866	1.13596	0.306542	0.710389
GO Molecular Function	ATPASE_ACTIVITY_COUPLED	91	0.268706	1.13541	0.214159	0.71099
TF motif	V$COREBINDINGFACTOR_Q6	255	0.235394	1.13468	0.167213	0.712418
GO Biological Process	NUCLEOCYTOPLASMIC_TRANSPORT	81	0.273547	1.13391	0.230634	0.713801
KEGG pathway	KEGG_MISMATCH_REPAIR	22	0.361971	1.13297	0.276753	0.715898
TF motif	V$PIT1_Q6	214	0.238159	1.13292	0.185124	0.714518
TF motif	MYAATNNNNNNNGGC_UNKNOWN	103	0.26516	1.13187	0.211704	0.717083
GO Molecular Function	KINASE_BINDING	68	0.287034	1.12944	0.246824	0.72489
microRNA motif	GGGACCA,MIR-133A,MIR-133B	190	0.239206	1.12901	0.190972	0.724942
GO Molecular Function	LIGASE_ACTIVITY_FORMING_CARBON_NITROGEN_BONDS	68	0.282909	1.12872	0.241739	0.724536
GO Molecular Function	ENZYME_BINDING	172	0.24352	1.12857	0.197694	0.723525
GO Biological Process	HOMOPHILIC_CELL_ADHESION	15	0.402284	1.12853	0.299445	0.722116
Reactome pathway	REACTOME_TRANSPORT_OF_INORGANIC_CATIONS_ANIONS_AND_AMINO_ACIDS_OLIGOPEPTIDES	93	0.265704	1.12733	0.238007	0.725131
GO Molecular Function	PROTEIN_SERINE_THREONINE_KINASE_ACTIVITY	195	0.23717	1.12701	0.193182	0.72485
GO Biological Process	CELLULAR_HOMEOSTASIS	133	0.253795	1.12621	0.214405	0.726502
Reactome pathway	REACTOME_BILE_ACID_AND_BILE_SALT_METABOLISM	26	0.346459	1.12594	0.290146	0.725972
GO Molecular Function	CYTOSKELETAL_PROTEIN_BINDING	156	0.244762	1.12575	0.206723	0.725174
GO Biological Process	T_CELL_PROLIFERATION	17	0.391958	1.12565	0.286486	0.724007
TF motif	V$TITF1_Q3	224	0.234417	1.12525	0.186709	0.72405
GO Molecular Function	PATTERN_BINDING	43	0.303885	1.12486	0.269784	0.723929
TF motif	V$CDX2_Q5	230	0.232254	1.12024	0.195548	0.7406
Reactome pathway	REACTOME_PURINE_METABOLISM	32	0.331542	1.119	0.304015	0.744001
TF motif	V$SOX5_01	249	0.229947	1.11799	0.195618	0.746352
microRNA motif	AGCACTT,MIR-93,MIR-302A,MIR-302B,MIR-302C,MIR-302D,MIR-372,MIR-373,MIR-520E,MIR-520A,MIR-526B,MIR-520B,MIR-520C,MIR-520D	330	0.22377	1.11747	0.174923	0.746828
GO Biological Process	POSITIVE_REGULATION_OF_TRANSCRIPTION	136	0.24679	1.11733	0.219723	0.745756
BioCarta pathway	BIOCARTA_HCMV_PATHWAY	17	0.382384	1.11725	0.309198	0.744477
GO Molecular Function	INTEGRIN_BINDING	27	0.335456	1.11709	0.284946	0.743593
GO Molecular Function	INTERLEUKIN_RECEPTOR_ACTIVITY	19	0.371804	1.11667	0.319188	0.743752
GO Molecular Function	TRANSFERASE_ACTIVITY_TRANSFERRING_SULFUR_CONTAINING_GROUPS	29	0.33398	1.11616	0.303309	0.744202
TF motif	V$SREBP1_Q6	232	0.231963	1.11615	0.193717	0.742681
GO Molecular Function	STRUCTURAL_CONSTITUENT_OF_MUSCLE	26	0.34224	1.11555	0.289272	0.743513
TF motif	V$E2A_Q2	225	0.231523	1.1154	0.218543	0.742536
GO Biological Process	VITAMIN_METABOLIC_PROCESS	17	0.386826	1.11477	0.339695	0.743543
BioCarta pathway	BIOCARTA_INTRINSIC_PATHWAY	22	0.355744	1.11462	0.294559	0.742639
Reactome pathway	REACTOME_SIGNALLING_TO_ERKS	35	0.32609	1.11352	0.28164	0.745289
microRNA motif	AGTTCTC,MIR-146A,MIR-146B	55	0.293372	1.11298	0.283451	0.745951
GO Biological Process	GLUCOSE_METABOLIC_PROCESS	28	0.332168	1.11191	0.284615	0.748656
GO Molecular Function	EXTRACELLULAR_LIGAND_GATED_ION_CHANNEL_ACTIVITY	21	0.359805	1.11177	0.295669	0.747653
GO Molecular Function	ACETYLGLUCOSAMINYLTRANSFERASE_ACTIVITY	16	0.389011	1.11163	0.325411	0.746642
BioCarta pathway	BIOCARTA_BAD_PATHWAY	22	0.36088	1.11125	0.314885	0.74675
TF motif	GGCKCATGS_UNKNOWN	66	0.278178	1.11027	0.270609	0.749042
GO Molecular Function	EXCITATORY_EXTRACELLULAR_LIGAND_GATED_ION_CHANNEL_ACTIVITY	21	0.359805	1.10874	0.295802	0.753333
TF motif	GCGNNANTTCC_UNKNOWN	111	0.253636	1.10869	0.261905	0.752028
microRNA motif	GCACCTT,MIR-18A,MIR-18B	112	0.252162	1.10646	0.256281	0.759164
Reactome pathway	REACTOME_SIGNALING_BY_HIPPO	20	0.357947	1.10608	0.325048	0.759121
TF motif	V$DR1_Q3	238	0.228369	1.10566	0.212072	0.759132
GO Molecular Function	KINASE_ACTIVITY	357	0.220062	1.10565	0.18949	0.757646
Reactome pathway	REACTOME_G_ALPHA_I_SIGNALLING_EVENTS	173	0.239917	1.10332	0.233444	0.765549
Reactome pathway	REACTOME_SYNTHESIS_OF_BILE_ACIDS_AND_BILE_SALTS_VIA_7ALPHA_HYDROXYCHOLESTEROL	15	0.394178	1.10202	0.342756	0.769235
KEGG pathway	KEGG_RIBOSOME	56	0.284424	1.1018	0.2959	0.768616
TF motif	CAGNWMCNNNGAC_UNKNOWN	79	0.267626	1.10127	0.25878	0.769181
Reactome pathway	REACTOME_M_G1_TRANSITION	75	0.271529	1.1001	0.285211	0.772196
TF motif	V$OCT1_05	229	0.227804	1.0993	0.225166	0.773876
TF motif	V$RORA2_01	140	0.244053	1.09912	0.257426	0.773096
Reactome pathway	REACTOME_S_PHASE	104	0.255151	1.09793	0.277574	0.776345
TF motif	V$GATA1_02	230	0.228592	1.09789	0.2263	0.774965
GO Biological Process	DETECTION_OF_ABIOTIC_STIMULUS	19	0.36808	1.09703	0.326241	0.776926
GO Biological Process	CASPASE_ACTIVATION	25	0.337566	1.0958	0.337615	0.780366
TF motif	V$HOXA4_Q2	251	0.225229	1.09578	0.244262	0.778901
GO Molecular Function	PROTEIN_KINASE_BINDING	60	0.27961	1.09537	0.319266	0.779042
GO Biological Process	NUCLEAR_TRANSPORT	82	0.265553	1.09444	0.287234	0.781177
TF motif	V$AP1_Q6	246	0.224827	1.09406	0.236975	0.781266
microRNA motif	CCTGTGA,MIR-513	116	0.251213	1.09401	0.282272	0.779959
TF motif	V$SRY_01	207	0.230091	1.09392	0.234609	0.778794
TF motif	V$AP2REP_01	164	0.236158	1.09388	0.267769	0.777486
GO Biological Process	CENTROSOME_ORGANIZATION_AND_BIOGENESIS	15	0.39141	1.09361	0.333333	0.777045
TF motif	V$AREB6_04	238	0.22761	1.09355	0.241379	0.775781
GO Cellular Component	CELL_SUBSTRATE_ADHERENS_JUNCTION	15	0.395344	1.0935	0.316384	0.774442
microRNA motif	GCAAAAA,MIR-129	170	0.233976	1.09348	0.243156	0.773063
TF motif	V$FXR_Q3	108	0.255333	1.09334	0.277961	0.772129
Reactome pathway	REACTOME_SIGNALING_BY_THE_B_CELL_RECEPTOR_BCR	115	0.250332	1.09325	0.277966	0.770939
TF motif	V$OCT1_03	215	0.226909	1.09309	0.22931	0.77012
GO Cellular Component	CYTOPLASMIC_VESICLE	111	0.251131	1.09269	0.283276	0.770177
TF motif	V$SREBP_Q3	246	0.225854	1.09236	0.240204	0.770004
GO Biological Process	REGULATION_OF_RNA_METABOLIC_PROCESS	438	0.212411	1.09171	0.215409	0.771149
GO Biological Process	CELLULAR_CATION_HOMEOSTASIS	93	0.258955	1.09121	0.279863	0.771736
TF motif	V$AFP1_Q6	246	0.226525	1.09099	0.269044	0.771125
TF motif	V$CP2_01	239	0.227944	1.0899	0.255814	0.773865
microRNA motif	GGCACTT,MIR-519E	117	0.246715	1.08969	0.275132	0.773244
GO Biological Process	GENERATION_OF_NEURONS	75	0.266937	1.08939	0.291297	0.772897
Reactome pathway	REACTOME_SEMAPHORIN_INTERACTIONS	62	0.27471	1.08827	0.309441	0.775791
GO Biological Process	POSITIVE_REGULATION_OF_CASPASE_ACTIVITY	28	0.329385	1.08786	0.329114	0.775916
TF motif	ACCTGTTG_UNKNOWN	146	0.239759	1.0876	0.275338	0.77546
TF motif	V$SRF_C	198	0.22993	1.08719	0.258446	0.775583
TF motif	V$STAT5A_02	132	0.241064	1.0871	0.305369	0.774442
GO Biological Process	PROTEIN_IMPORT	59	0.283038	1.08702	0.292727	0.773305
TF motif	V$SF1_Q6	240	0.225529	1.0866	0.263911	0.773456
GO Biological Process	REGULATION_OF_TRANSCRIPTIONDNA_DEPENDENT	430	0.21049	1.08606	0.210287	0.774121
GO Biological Process	REGULATION_OF_DEVELOPMENTAL_PROCESS	409	0.211586	1.08582	0.218126	0.773611
GO Cellular Component	CYTOPLASMIC_MEMBRANE_BOUND_VESICLE	107	0.251252	1.08558	0.320755	0.773081
GO Biological Process	CATION_HOMEOSTASIS	96	0.253708	1.08476	0.294014	0.774815
Reactome pathway	REACTOME_CELL_CELL_JUNCTION_ORGANIZATION	54	0.281784	1.08381	0.31793	0.777175
GO Biological Process	NEGATIVE_REGULATION_OF_TRANSLATION	23	0.347052	1.08366	0.350365	0.77637
KEGG pathway	KEGG_METABOLISM_OF_XENOBIOTICS_BY_CYTOCHROME_P450	40	0.300299	1.0835	0.325455	0.775527
TF motif	V$MEF2_Q6_01	228	0.224637	1.08347	0.27883	0.774252
KEGG pathway	KEGG_VIRAL_MYOCARDITIS	57	0.279957	1.08152	0.290036	0.7805
TF motif	CATRRAGC_UNKNOWN	130	0.241406	1.08092	0.271812	0.781369
TF motif	V$FXR_IR1_Q6	104	0.251638	1.08071	0.29982	0.780755
Reactome pathway	REACTOME_ION_CHANNEL_TRANSPORT	51	0.283248	1.08069	0.324528	0.779411
GO Cellular Component	MEMBRANE_BOUND_VESICLE	109	0.24594	1.08053	0.321859	0.778552
Reactome pathway	REACTOME_NOTCH1_INTRACELLULAR_DOMAIN_REGULATES_TRANSCRIPTION	42	0.297195	1.08051	0.338182	0.777252
GO Biological Process	INTRACELLULAR_TRANSPORT	265	0.221093	1.07859	0.263934	0.783348
GO Biological Process	POSITIVE_REGULATION_OF_IMMUNE_SYSTEM_PROCESS	46	0.291764	1.07838	0.337522	0.782751
GO Biological Process	G_PROTEIN_SIGNALING_COUPLED_TO_IP3_SECOND_MESSENGERPHOSPHOLIPASE_C_ACTIVATING	40	0.300848	1.07731	0.352941	0.785553
GO Molecular Function	OXIDOREDUCTASE_ACTIVITY_ACTING_ON_CH_OH_GROUP_OF_DONORS	53	0.280329	1.07709	0.344029	0.78497
Reactome pathway	REACTOME_CELL_DEATH_SIGNALLING_VIA_NRAGE_NRIF_AND_NADE	58	0.273223	1.07617	0.343053	0.787233
TF motif	CTGRYYYNATT_UNKNOWN	68	0.266854	1.07552	0.338155	0.78835
GO Cellular Component	VESICLE	115	0.244141	1.07484	0.300366	0.789686
GO Biological Process	CHROMOSOME_ORGANIZATION_AND_BIOGENESIS	116	0.244625	1.07442	0.28866	0.789903
TF motif	V$AP1_Q2_01	261	0.220258	1.07323	0.281847	0.793075
GO Molecular Function	ENDONUCLEASE_ACTIVITY	24	0.337419	1.07207	0.357401	0.796234
TF motif	V$TFIIA_Q6	237	0.221879	1.07202	0.279146	0.795025
GO Biological Process	INORGANIC_ANION_TRANSPORT	18	0.360542	1.07156	0.381308	0.795502
GO Molecular Function	HYDROLASE_ACTIVITY_HYDROLYZING_O_GLYCOSYL_COMPOUNDS	34	0.309999	1.07121	0.352622	0.795498
TF motif	V$E12_Q6	248	0.222652	1.07107	0.289689	0.794589
GO Biological Process	PHAGOCYTOSIS	15	0.381652	1.07055	0.349794	0.795221
Reactome pathway	REACTOME_RNA_POL_III_CHAIN_ELONGATION	16	0.371119	1.06954	0.35175	0.797702
GO Biological Process	NEURON_DEVELOPMENT	56	0.278718	1.06919	0.366038	0.797693
GO Biological Process	ANION_TRANSPORT	30	0.317514	1.06867	0.360071	0.798311
TF motif	V$MYOD_01	248	0.218508	1.06841	0.272436	0.797933
TF motif	V$PXR_Q2	240	0.219653	1.06809	0.269036	0.797772
KEGG pathway	KEGG_MAPK_SIGNALING_PATHWAY	258	0.218077	1.06785	0.311606	0.797305
GO Cellular Component	CONTRACTILE_FIBER	21	0.344943	1.06761	0.334653	0.796826
TF motif	V$AP2ALPHA_01	231	0.222394	1.0675	0.319113	0.795872
microRNA motif	TCCAGAT,MIR-516-5P	100	0.251739	1.06744	0.327703	0.794696
KEGG pathway	KEGG_TYPE_II_DIABETES_MELLITUS	46	0.292655	1.06619	0.348354	0.7982
TF motif	V$RORA1_01	228	0.220187	1.066	0.313629	0.797511
TF motif	V$STAT_01	239	0.222876	1.06588	0.301948	0.796585
TF motif	V$FOXO4_01	226	0.222104	1.06581	0.285484	0.795475
GO Biological Process	REGULATION_OF_LYMPHOCYTE_ACTIVATION	31	0.318903	1.06385	0.362101	0.801928
GO Molecular Function	CALCIUM_CHANNEL_ACTIVITY	33	0.310204	1.06381	0.345656	0.800682
GO Biological Process	REGULATION_OF_TRANSLATION	87	0.254005	1.06348	0.332717	0.800701
TF motif	V$AP2_Q6_01	256	0.216728	1.06342	0.283388	0.799555
Reactome pathway	REACTOME_REGULATION_OF_MRNA_STABILITY_BY_PROTEINS_THAT_BIND_AU_RICH_ELEMENTS	77	0.26098	1.06321	0.331058	0.799038
TF motif	V$EGR2_01	191	0.224846	1.06186	0.303754	0.802988
GO Molecular Function	HYDROLASE_ACTIVITY_ACTING_ON_CARBON_NITROGEN_NOT_PEPTIDEBONDSIN_LINEAR_AMIDES	20	0.348394	1.06164	0.370445	0.80247
TF motif	SNACANNNYSYAGA_UNKNOWN	85	0.254204	1.06146	0.327496	0.801828
GO Biological Process	NUCLEAR_ORGANIZATION_AND_BIOGENESIS	28	0.316507	1.06122	0.364273	0.801457
GO Biological Process	NEGATIVE_REGULATION_OF_CELL_PROLIFERATION	143	0.234996	1.0604	0.311582	0.803411
TF motif	V$AR_01	148	0.232673	1.05939	0.309091	0.806038
Reactome pathway	REACTOME_GENERIC_TRANSCRIPTION_PATHWAY	210	0.223324	1.05846	0.303426	0.808451
KEGG pathway	KEGG_PRION_DISEASES	33	0.308473	1.05833	0.372694	0.807573
TF motif	V$CEBPB_01	250	0.217235	1.05812	0.306368	0.807044
GO Biological Process	PROGRAMMED_CELL_DEATH	405	0.205882	1.05812	0.269173	0.805694
Reactome pathway	REACTOME_IRON_UPTAKE_AND_TRANSPORT	35	0.298363	1.058	0.379962	0.804747
microRNA motif	GTCAACC,MIR-380-5P	20	0.350687	1.05774	0.37	0.804428
GO Molecular Function	CYTOKINE_BINDING	47	0.283203	1.05649	0.363481	0.808018
Reactome pathway	REACTOME_FORMATION_OF_INCISION_COMPLEX_IN_GG_NER	20	0.350039	1.05575	0.383743	0.809519
GO Biological Process	REGULATION_OF_RESPONSE_TO_STIMULUS	54	0.271773	1.05533	0.352014	0.809907
Reactome pathway	REACTOME_TRANSMEMBRANE_TRANSPORT_OF_SMALL_MOLECULES	394	0.207008	1.05501	0.2896	0.809741
microRNA motif	GTGCCAA,MIR-96	298	0.212042	1.05498	0.308176	0.808525
TF motif	V$TAL1BETAITF2_01	237	0.22047	1.05404	0.305921	0.810942
microRNA motif	TCTAGAG,MIR-517	45	0.287921	1.05342	0.366906	0.811938
GO Cellular Component	BASOLATERAL_PLASMA_MEMBRANE	33	0.308027	1.05168	0.354167	0.817268
TF motif	V$GR_Q6	242	0.216647	1.05164	0.306688	0.816101
GO Molecular Function	GTPASE_ACTIVATOR_ACTIVITY	60	0.268055	1.0516	0.348673	0.814915
GO Molecular Function	TRANSMEMBRANE_RECEPTOR_PROTEIN_KINASE_ACTIVITY	51	0.275708	1.05149	0.374552	0.813946
microRNA motif	ATCTTGC,MIR-31	73	0.258101	1.0509	0.367311	0.814922
TF motif	V$EFC_Q6	253	0.217468	1.05027	0.316045	0.816074
microRNA motif	ACCAAAG,MIR-9	483	0.202173	1.05009	0.283804	0.815443
Reactome pathway	REACTOME_PYRUVATE_METABOLISM	18	0.350751	1.05008	0.389734	0.814144
TF motif	V$FREAC7_01	176	0.227428	1.04987	0.347754	0.813617
GO Biological Process	APOPTOSIS_GO	404	0.203886	1.0493	0.302181	0.814442
microRNA motif	ACTGTGA,MIR-27A,MIR-27B	450	0.204088	1.04918	0.28725	0.813554
KEGG pathway	KEGG_PHENYLALANINE_METABOLISM	17	0.36281	1.04843	0.393657	0.815144
GO Biological Process	DNA_RECOMBINATION	44	0.283247	1.04748	0.367754	0.817476
Reactome pathway	REACTOME_GLUTATHIONE_CONJUGATION	19	0.349098	1.04721	0.416507	0.817169
TF motif	GTCNYYATGR_UNKNOWN	105	0.242036	1.0457	0.351006	0.821713
GO Molecular Function	GROWTH_FACTOR_ACTIVITY	54	0.273626	1.04563	0.366723	0.820664
TF motif	V$SP3_Q3	231	0.217447	1.04494	0.347039	0.821997
Reactome pathway	REACTOME_STRIATED_MUSCLE_CONTRACTION	24	0.329175	1.04491	0.391714	0.820754
GO Biological Process	POSITIVE_REGULATION_OF_LYMPHOCYTE_ACTIVATION	21	0.344915	1.04444	0.383016	0.821265
TF motif	V$HMGIY_Q6	222	0.217207	1.04372	0.339623	0.822919
Reactome pathway	REACTOME_CDK_MEDIATED_PHOSPHORYLATION_AND_REMOVAL_OF_CDC6	44	0.284562	1.04323	0.38061	0.823528
GO Biological Process	NEUROLOGICAL_SYSTEM_PROCESS	355	0.206765	1.04304	0.332288	0.822959
TF motif	V$TCF4_Q5	222	0.215817	1.04293	0.339901	0.822083
KEGG pathway	KEGG_LEUKOCYTE_TRANSENDOTHELIAL_MIGRATION	110	0.238973	1.04228	0.379549	0.823321
TF motif	V$NRSF_01	94	0.245501	1.0419	0.381601	0.823493
GO Biological Process	REGULATION_OF_CELL_DIFFERENTIATION	55	0.269427	1.04189	0.379433	0.822193
TF motif	V$COUP_DR1_Q6	226	0.214718	1.04165	0.36076	0.821915
TF motif	V$AP2GAMMA_01	237	0.214913	1.04158	0.348039	0.820891
TF motif	GGAANCGGAANY_UNKNOWN	94	0.247757	1.04107	0.373057	0.821568
GO Biological Process	POST_TRANSLATIONAL_PROTEIN_MODIFICATION	453	0.201312	1.04097	0.323529	0.820629
GO Molecular Function	SERINE_TYPE_ENDOPEPTIDASE_INHIBITOR_ACTIVITY	22	0.331974	1.04052	0.396429	0.821022
Reactome pathway	REACTOME_SIGNALING_BY_BMP	22	0.332946	1.04014	0.394687	0.821236
BioCarta pathway	BIOCARTA_PTEN_PATHWAY	18	0.354827	1.04001	0.388889	0.820425
BioCarta pathway	BIOCARTA_ARF_PATHWAY	17	0.354447	1.03972	0.421442	0.820268
TF motif	V$HAND1E47_01	252	0.216363	1.03923	0.381029	0.820886
microRNA motif	ATGTTTC,MIR-494	158	0.226573	1.03877	0.364726	0.821428
KEGG pathway	KEGG_BASAL_CELL_CARCINOMA	54	0.270845	1.03846	0.375	0.821298
TF motif	V$TAL1BETAE47_01	230	0.213134	1.03821	0.335605	0.820917
GO Biological Process	POSITIVE_REGULATION_OF_TRANSFERASE_ACTIVITY	82	0.24927	1.03812	0.358885	0.820014
GO Molecular Function	NUCLEOTIDE_BINDING	218	0.21561	1.03804	0.358333	0.819056
GO Molecular Function	VOLTAGE_GATED_CHANNEL_ACTIVITY	72	0.258326	1.03727	0.383944	0.820685
GO Biological Process	CARBOHYDRATE_BIOSYNTHETIC_PROCESS	47	0.279771	1.03704	0.393382	0.820277
GO Biological Process	POSITIVE_REGULATION_OF_MULTICELLULAR_ORGANISMAL_PROCESS	60	0.266247	1.03679	0.394286	0.819972
microRNA motif	TCCAGAG,MIR-518C	139	0.228509	1.03625	0.371575	0.820745
KEGG pathway	KEGG_ALPHA_LINOLENIC_ACID_METABOLISM	17	0.354177	1.0354	0.410985	0.822706
microRNA motif	CACGTTT,MIR-302A	31	0.301548	1.03531	0.403509	0.821774
Reactome pathway	REACTOME_REGULATORY_RNA_PATHWAYS	24	0.32965	1.03524	0.386617	0.820837
GO Biological Process	ESTABLISHMENT_AND_OR_MAINTENANCE_OF_CELL_POLARITY	18	0.35505	1.03498	0.390424	0.82059
BioCarta pathway	BIOCARTA_TEL_PATHWAY	18	0.353861	1.03434	0.404896	0.821786
GO Biological Process	REGULATION_OF_IMMUNE_RESPONSE	31	0.308415	1.03367	0.370722	0.823084
TF motif	V$SRF_Q4	203	0.219743	1.0334	0.392915	0.822811
microRNA motif	CTCAGGG,MIR-125B,MIR-125A	314	0.205733	1.03334	0.35861	0.821793
TF motif	V$PAX8_B	98	0.24228	1.03294	0.368601	0.822104
GO Biological Process	PHOSPHOINOSITIDE_MEDIATED_SIGNALING	43	0.28329	1.03277	0.393885	0.821467
TF motif	V$HMEF2_Q6	131	0.232403	1.03132	0.381113	0.825686
GO Biological Process	ANATOMICAL_STRUCTURE_MORPHOGENESIS	354	0.205894	1.03119	0.371166	0.824944
GO Cellular Component	COATED_VESICLE	46	0.281152	1.03114	0.402482	0.82391
GO Molecular Function	N_ACETYLTRANSFERASE_ACTIVITY	18	0.351781	1.0307	0.418	0.824364
Reactome pathway	REACTOME_TIGHT_JUNCTION_INTERACTIONS	28	0.316358	1.03042	0.391304	0.824228
BioCarta pathway	BIOCARTA_IL22BP_PATHWAY	15	0.364183	1.0304	0.409091	0.823053
KEGG pathway	KEGG_PANCREATIC_CANCER	69	0.25532	1.03022	0.38676	0.82251
TF motif	V$CIZ_01	225	0.213003	1.02994	0.381703	0.82231
GO Biological Process	B_CELL_ACTIVATION	20	0.34278	1.02967	0.427767	0.822117
TF motif	V$E47_02	237	0.210068	1.02743	0.365894	0.829372
TF motif	V$PAX2_02	243	0.211722	1.02706	0.401993	0.829543
microRNA motif	CAATGCA,MIR-33	86	0.247926	1.02699	0.381038	0.82856
TF motif	V$FOXO1_02	226	0.21695	1.0267	0.406504	0.828428
Reactome pathway	REACTOME_REGULATION_OF_APOPTOSIS	54	0.26965	1.02632	0.423818	0.828618
TF motif	V$AHRARNT_01	136	0.229242	1.02629	0.397569	0.827506
TF motif	RACCACAR_V$AML_Q6	243	0.21432	1.02593	0.383471	0.827625
microRNA motif	GGCACAT,MIR-455	58	0.265763	1.02539	0.409836	0.828433
GO Molecular Function	N_ACYLTRANSFERASE_ACTIVITY	20	0.334391	1.02512	0.415094	0.828218
TF motif	V$BACH2_01	256	0.211368	1.02462	0.375587	0.828908
GO Biological Process	POSITIVE_REGULATION_OF_RESPONSE_TO_STIMULUS	38	0.288242	1.02399	0.421338	0.830049
microRNA motif	ATATGCA,MIR-448	201	0.215972	1.02359	0.393688	0.830327
GO Molecular Function	TRANSMEMBRANE_RECEPTOR_PROTEIN_TYROSINE_KINASE_ACTIVITY	43	0.279641	1.0234	0.405745	0.829821
TF motif	V$SPZ1_01	214	0.214471	1.02318	0.391374	0.82946
GO Molecular Function	ADENYL_NUCLEOTIDE_BINDING	165	0.222479	1.02297	0.406723	0.829035
GO Biological Process	CELLULAR_BIOSYNTHETIC_PROCESS	286	0.208186	1.02293	0.404389	0.827954
GO Biological Process	NEGATIVE_REGULATION_OF_DEVELOPMENTAL_PROCESS	181	0.219376	1.02289	0.404475	0.826898
TF motif	YATGNWAAT_V$OCT_C	331	0.203922	1.02234	0.382911	0.827796
GO Molecular Function	LIGAND_GATED_CHANNEL_ACTIVITY	37	0.290016	1.02224	0.411658	0.826961
GO Biological Process	VIRAL_REPRODUCTIVE_PROCESS	31	0.299315	1.02192	0.423214	0.82687
KEGG pathway	KEGG_AMYOTROPHIC_LATERAL_SCLEROSIS_ALS	52	0.267014	1.0218	0.428309	0.826099
GO Biological Process	CALCIUM_ION_TRANSPORT	24	0.318504	1.02095	0.42278	0.828193
GO Biological Process	POTASSIUM_ION_TRANSPORT	56	0.266913	1.02039	0.404514	0.829132
TF motif	TGCTGAY_UNKNOWN	500	0.194963	1.02016	0.388724	0.828778
TF motif	WTTGKCTG_UNKNOWN	474	0.195346	1.01977	0.38626	0.829063
GO Biological Process	VIRAL_REPRODUCTION	35	0.293412	1.01938	0.426549	0.829327
TF motif	V$NF1_Q6	247	0.210797	1.01934	0.400616	0.828278
GO Biological Process	REGULATION_OF_PROGRAMMED_CELL_DEATH	321	0.202177	1.01912	0.400943	0.827912
TF motif	V$P300_01	242	0.209894	1.01873	0.4241	0.828164
GO Biological Process	POSITIVE_REGULATION_OF_CATALYTIC_ACTIVITY	156	0.222492	1.01871	0.416107	0.827042
GO Biological Process	NEGATIVE_REGULATION_OF_PROGRAMMED_CELL_DEATH	140	0.226086	1.01826	0.413907	0.827552
TF motif	V$TCF1P_Q6	253	0.20702	1.01654	0.412252	0.832821
GO Cellular Component	ORGANELLAR_RIBOSOME	20	0.336377	1.01649	0.43956	0.831836
Reactome pathway	REACTOME_SIGNALING_BY_NOTCH1	66	0.261131	1.01645	0.419065	0.830776
TF motif	V$FOXO3_01	231	0.210112	1.01615	0.417349	0.830698
GO Biological Process	POSITIVE_REGULATION_OF_SECRETION	18	0.345184	1.01552	0.458498	0.831924
GO Molecular Function	TRANSFERASE_ACTIVITY_TRANSFERRING_PHOSPHORUS_CONTAINING_GROUPS	412	0.198421	1.0152	0.41142	0.83189
microRNA motif	TGCAAAC,MIR-452	101	0.233796	1.01495	0.423143	0.831677
KEGG pathway	KEGG_SYSTEMIC_LUPUS_ERYTHEMATOSUS	84	0.244484	1.01485	0.423818	0.830904
GO Molecular Function	STRUCTURAL_CONSTITUENT_OF_RIBOSOME	53	0.267893	1.01478	0.432384	0.830007
microRNA motif	AGCGCTT,MIR-518F,MIR-518E,MIR-518A	18	0.339087	1.01455	0.433892	0.829637
microRNA motif	CTTGTAT,MIR-381	199	0.218065	1.01443	0.423786	0.82891
TF motif	V$S8_01	226	0.21078	1.01429	0.39094	0.828328
GO Biological Process	ORGANELLE_ORGANIZATION_AND_BIOGENESIS	446	0.196237	1.01421	0.405864	0.827485
KEGG pathway	KEGG_NUCLEOTIDE_EXCISION_REPAIR	43	0.278569	1.01342	0.436673	0.829307
GO Cellular Component	MITOCHONDRIAL_RIBOSOME	20	0.336377	1.01338	0.435424	0.828296
GO Molecular Function	CATION_CHANNEL_ACTIVITY	113	0.231018	1.01318	0.410122	0.82783
GO Molecular Function	ENDOPEPTIDASE_ACTIVITY	106	0.236596	1.01248	0.429078	0.829268
GO Biological Process	POSITIVE_REGULATION_OF_IMMUNE_RESPONSE	27	0.307507	1.01207	0.45709	0.829647
GO Molecular Function	TRANSMEMBRANE_RECEPTOR_ACTIVITY	382	0.198423	1.01198	0.39185	0.828819
TF motif	V$LBP1_Q6	209	0.213183	1.01139	0.454861	0.829806
TF motif	YRCCAKNNGNCGC_UNKNOWN	65	0.255668	1.01131	0.435714	0.828933
GO Molecular Function	NUCLEASE_ACTIVITY	51	0.269193	1.01095	0.430168	0.829095
GO Biological Process	T_CELL_DIFFERENTIATION	15	0.364911	1.01091	0.432171	0.82808
GO Biological Process	GLYCOPROTEIN_BIOSYNTHETIC_PROCESS	72	0.249826	1.01037	0.429577	0.828923
GO Cellular Component	LEADING_EDGE	47	0.273471	1.00881	0.421147	0.833432
TF motif	V$MEF2_01	136	0.224921	1.00785	0.42351	0.835801
TF motif	V$GATA6_01	252	0.206287	1.00754	0.423729	0.835831
TF motif	V$STAT3_02	138	0.222114	1.00708	0.439065	0.836407
GO Molecular Function	ADENYL_RIBONUCLEOTIDE_BINDING	159	0.220849	1.00703	0.418182	0.835399
TF motif	V$PBX1_02	124	0.230402	1.00697	0.438163	0.834485
TF motif	V$AHRARNT_02	15	0.364715	1.00686	0.434859	0.833749
Reactome pathway	REACTOME_SIGNALING_BY_ILS	102	0.235371	1.00674	0.420213	0.833093
BioCarta pathway	BIOCARTA_IL2RB_PATHWAY	37	0.283479	1.00631	0.443662	0.833455
microRNA motif	TTCCGTT,MIR-191	28	0.30917	1.00557	0.441441	0.83509
TF motif	V$CEBPA_01	228	0.207411	1.00499	0.446571	0.836195
TF motif	V$TBP_01	222	0.211512	1.00497	0.418239	0.835151
TF motif	V$HSF1_01	248	0.205615	1.00459	0.432602	0.83535
TF motif	ACAWYAAAG_UNKNOWN	94	0.237649	1.00456	0.427027	0.834313
GO Biological Process	CELL_MATRIX_ADHESION	36	0.285573	1.00448	0.441729	0.833423
KEGG pathway	KEGG_ENDOMETRIAL_CANCER	51	0.267771	1.0043	0.464286	0.833001
Reactome pathway	REACTOME_NUCLEOTIDE_EXCISION_REPAIR	47	0.271054	1.00335	0.446069	0.835348
TF motif	V$ATF4_Q2	240	0.207754	1.0033	0.446488	0.834403
microRNA motif	CCTGCTG,MIR-214	224	0.207752	1.00329	0.445902	0.833316
Reactome pathway	REACTOME_DEVELOPMENTAL_BIOLOGY	374	0.197499	1.00133	0.462963	0.839226
GO Biological Process	POSITIVE_REGULATION_OF_HYDROLASE_ACTIVITY	52	0.263957	1.00111	0.430451	0.838887
microRNA motif	TCTATGA,MIR-376A,MIR-376B	76	0.244198	1.00104	0.444444	0.838031
TF motif	V$HNF1_Q6	231	0.206529	1.00062	0.46129	0.838458
TF motif	V$MYOGNF1_01	45	0.271144	1.0005	0.453237	0.837847
TF motif	V$OCT1_02	198	0.210572	1.00042	0.457912	0.836994
Reactome pathway	REACTOME_P53_INDEPENDENT_G1_S_DNA_DAMAGE_CHECKPOINT	46	0.267972	1.00029	0.459357	0.836324
Reactome pathway	REACTOME_P75_NTR_RECEPTOR_MEDIATED_SIGNALLING	79	0.244739	1.00025	0.456679	0.835355
TF motif	V$AP1_C	258	0.204692	1.0001	0.44691	0.834768
microRNA motif	GGCAGCT,MIR-22	214	0.209603	1.00004	0.452033	0.833893
GO Molecular Function	PEPTIDASE_ACTIVITY	162	0.215685	0.999993	0.443719	0.832963
TF motif	CAGNYGKNAAA_UNKNOWN	70	0.245987	0.999921	0.447552	0.832157
GO Biological Process	CELL_MIGRATION	83	0.239165	0.999426	0.446918	0.832833
KEGG pathway	KEGG_BUTANOATE_METABOLISM	31	0.296427	0.99864	0.465291	0.834496
Reactome pathway	REACTOME_NRAGE_SIGNALS_DEATH_THROUGH_JNK	43	0.277795	0.998435	0.446494	0.834109
TF motif	V$AP4_Q6_01	243	0.205385	0.998244	0.458128	0.833704
GO Biological Process	FATTY_ACID_METABOLIC_PROCESS	59	0.253359	0.998116	0.446918	0.833059
GO Biological Process	REGULATION_OF_APOPTOSIS	320	0.19958	0.998015	0.45873	0.832302
GO Biological Process	NEURITE_DEVELOPMENT	48	0.267836	0.997335	0.464865	0.833637
microRNA motif	GGCAGAC,MIR-346	37	0.280887	0.996849	0.443223	0.834222
Reactome pathway	REACTOME_CD28_CO_STIMULATION	30	0.293776	0.996635	0.444251	0.833914
GO Biological Process	CELL_SUBSTRATE_ADHESION	37	0.283465	0.996375	0.458867	0.833766
GO Molecular Function	SERINE_TYPE_PEPTIDASE_ACTIVITY	38	0.280256	0.994007	0.475138	0.841262
TF motif	RYTGCNWTGGNR_UNKNOWN	109	0.227273	0.993597	0.465	0.841664
BioCarta pathway	BIOCARTA_PTDINS_PATHWAY	22	0.315839	0.993095	0.454545	0.842389
GO Molecular Function	RNA_POLYMERASE_ACTIVITY	16	0.352779	0.993063	0.466425	0.841397
GO Cellular Component	CELL_JUNCTION	79	0.238071	0.992218	0.431694	0.843367
TF motif	V$AP1_01	245	0.203192	0.991929	0.475513	0.843344
TF motif	V$STAT5B_01	234	0.205657	0.991721	0.477002	0.842955
Reactome pathway	REACTOME_PYRIMIDINE_METABOLISM	24	0.31375	0.991234	0.456075	0.843626
Reactome pathway	REACTOME_CELL_CELL_COMMUNICATION	111	0.228694	0.991132	0.465662	0.842888
GO Biological Process	METAL_ION_TRANSPORT	111	0.227812	0.990622	0.466087	0.843653
TF motif	V$USF_01	241	0.20446	0.989707	0.467532	0.845994
TF motif	V$IPF1_Q4	233	0.204756	0.98934	0.48366	0.846167
microRNA motif	AGCTCCT,MIR-28	85	0.239311	0.988907	0.491166	0.846586
Reactome pathway	REACTOME_GPCR_LIGAND_BINDING	362	0.195421	0.988546	0.492331	0.846806
GO Molecular Function	TUBULIN_BINDING	47	0.265668	0.987966	0.47089	0.847737
TF motif	V$SP1_Q6_01	234	0.2046	0.987454	0.501678	0.84849
GO Cellular Component	NEURON_PROJECTION	20	0.321495	0.986982	0.444853	0.849109
TF motif	V$HEN1_02	180	0.210949	0.9867	0.495528	0.848997
TF motif	GCTNWTTGK_UNKNOWN	281	0.199532	0.986657	0.520194	0.848073
Reactome pathway	REACTOME_ORC1_REMOVAL_FROM_CHROMATIN	63	0.247089	0.98662	0.44898	0.847128
TF motif	TCANNTGAY_V$SREBP1_01	453	0.191299	0.986616	0.507553	0.846058
microRNA motif	AACTGAC,MIR-223	92	0.229917	0.98649	0.486911	0.84546
GO Biological Process	POSITIVE_REGULATION_OF_CELL_DIFFERENTIATION	23	0.304648	0.983825	0.46729	0.853751
GO Biological Process	NEGATIVE_REGULATION_OF_APOPTOSIS	139	0.220668	0.983752	0.502521	0.852929
TF motif	TCCATTKW_UNKNOWN	214	0.20637	0.983742	0.483126	0.85189
GO Molecular Function	GTPASE_REGULATOR_ACTIVITY	124	0.223829	0.983421	0.4974	0.851914
KEGG pathway	KEGG_JAK_STAT_SIGNALING_PATHWAY	130	0.221697	0.983405	0.483363	0.850901
GO Biological Process	MACROMOLECULE_BIOSYNTHETIC_PROCESS	288	0.197746	0.982626	0.532154	0.852604
GO Molecular Function	PROTEIN_DOMAIN_SPECIFIC_BINDING	68	0.245022	0.982602	0.492883	0.851621
GO Biological Process	PROTEOLYSIS	186	0.209548	0.981837	0.492754	0.853246
GO Molecular Function	ATP_BINDING	152	0.212916	0.981753	0.468421	0.852487
GO Biological Process	NEGATIVE_REGULATION_OF_CELLULAR_BIOSYNTHETIC_PROCESS	29	0.292454	0.981543	0.469091	0.852131
TF motif	V$CACCCBINDINGFACTOR_Q6	249	0.202271	0.981394	0.498418	0.851564
microRNA motif	TTGCCAA,MIR-182	311	0.197303	0.981249	0.5184	0.850989
Reactome pathway	REACTOME_SIGNALING_BY_FGFR_IN_DISEASE	117	0.219726	0.980996	0.507909	0.850809
TF motif	V$IK3_01	214	0.205513	0.980795	0.496025	0.850488
TF motif	V$OSF2_Q6	249	0.202307	0.979326	0.52	0.854742
GO Biological Process	SULFUR_METABOLIC_PROCESS	35	0.281239	0.978695	0.47081	0.855923
Reactome pathway	REACTOME_PI3K_EVENTS_IN_ERBB4_SIGNALING	35	0.282461	0.978593	0.489247	0.855225
GO Molecular Function	TRANSCRIPTION_COACTIVATOR_ACTIVITY	117	0.223345	0.978249	0.499171	0.855376
KEGG pathway	KEGG_COLORECTAL_CANCER	61	0.25066	0.978176	0.515427	0.854567
GO Biological Process	CYTOPLASM_ORGANIZATION_AND_BIOGENESIS	15	0.348145	0.977999	0.484288	0.854127
microRNA motif	AGGGCAG,MIR-18A	132	0.218515	0.977857	0.502591	0.853542
KEGG pathway	KEGG_COMPLEMENT_AND_COAGULATION_CASCADES	58	0.25514	0.977764	0.489982	0.852778
TF motif	V$EVI1_04	216	0.20441	0.977508	0.532488	0.852706
GO Molecular Function	ATPASE_ACTIVITY_COUPLED_TO_TRANSMEMBRANE_MOVEMENT_OF_IONS_PHOSPHORYLATIVE_MECHANISM	19	0.332973	0.977337	0.490018	0.852293
TF motif	V$MEIS1BHOXA9_01	128	0.220916	0.977103	0.486667	0.85199
TF motif	V$SP1_Q4_01	241	0.201535	0.976922	0.489039	0.851542
TF motif	YTAATTAA_V$LHX3_01	166	0.211208	0.976887	0.512069	0.850617
TF motif	V$HNF3ALPHA_Q6	194	0.205793	0.976507	0.509213	0.850888
Reactome pathway	REACTOME_3_UTR_MEDIATED_TRANSLATIONAL_REGULATION	73	0.243127	0.976156	0.503571	0.851151
GO Biological Process	REGULATION_OF_MOLECULAR_FUNCTION	307	0.195352	0.975483	0.529506	0.852482
TF motif	V$CEBP_Q3	230	0.202281	0.975467	0.538983	0.851483
Reactome pathway	REACTOME_SHC_RELATED_EVENTS	17	0.334811	0.975333	0.446296	0.850885
Reactome pathway	REACTOME_ACTIVATED_TLR4_SIGNALLING	86	0.234555	0.974739	0.495682	0.851955
TF motif	V$DR4_Q2	237	0.201851	0.974271	0.538591	0.852531
GO Molecular Function	SERINE_TYPE_ENDOPEPTIDASE_ACTIVITY	34	0.286849	0.974261	0.478927	0.851525
Reactome pathway	REACTOME_DOWNSTREAM_SIGNALING_EVENTS_OF_B_CELL_RECEPTOR_BCR	89	0.23311	0.973615	0.506003	0.852742
GO Molecular Function	TRANSCRIPTION_ACTIVATOR_ACTIVITY	164	0.213359	0.973455	0.508772	0.852255
TF motif	V$OCT1_04	218	0.202901	0.973197	0.539344	0.852122
BioCarta pathway	BIOCARTA_DC_PATHWAY	19	0.323609	0.973112	0.501767	0.851392
TF motif	ARGGGTTAA_UNKNOWN	112	0.221907	0.973017	0.509946	0.850667
GO Molecular Function	PURINE_NUCLEOTIDE_BINDING	205	0.206099	0.972893	0.553018	0.850046
GO Biological Process	REGULATION_OF_T_CELL_ACTIVATION	25	0.302094	0.972279	0.479779	0.851284
Reactome pathway	REACTOME_METABOLISM_OF_NUCLEOTIDES	71	0.244478	0.971565	0.500888	0.852705
GO Molecular Function	EXOPEPTIDASE_ACTIVITY	31	0.287066	0.971533	0.497317	0.851788
TF motif	RRAGTTGT_UNKNOWN	241	0.20116	0.970685	0.562091	0.853707
GO Molecular Function	IDENTICAL_PROTEIN_BINDING	295	0.196227	0.970455	0.54321	0.853522
microRNA motif	ACTTTAT,MIR-142-5P	278	0.196325	0.970028	0.5408	0.853922
GO Biological Process	RESPONSE_TO_ENDOGENOUS_STIMULUS	189	0.206235	0.969955	0.534923	0.853141
microRNA motif	CACTGCC,MIR-34A,MIR-34C,MIR-449	272	0.197493	0.969808	0.554033	0.852629
TF motif	V$OCT1_B	245	0.199771	0.969786	0.548387	0.851676
microRNA motif	ACAACCT,MIR-453	41	0.272405	0.969739	0.51197	0.850795
GO Biological Process	MITOCHONDRIAL_TRANSPORT	19	0.32268	0.969447	0.483696	0.850775
KEGG pathway	KEGG_ACUTE_MYELOID_LEUKEMIA	56	0.254154	0.969038	0.514124	0.85118
TF motif	V$STAT6_01	240	0.200787	0.968888	0.518946	0.850668
GO Biological Process	I_KAPPAB_KINASE_NF_KAPPAB_CASCADE	104	0.225712	0.967888	0.518581	0.853209
Reactome pathway	REACTOME_AUTODEGRADATION_OF_THE_E3_UBIQUITIN_LIGASE_COP1	45	0.262107	0.967201	0.507326	0.854543
GO Biological Process	LIPID_TRANSPORT	26	0.294275	0.96606	0.5	0.857448
TF motif	V$HNF4_DR1_Q3	246	0.200623	0.965847	0.558632	0.857078
TF motif	V$AP4_01	246	0.197783	0.965088	0.543131	0.858698
Reactome pathway	REACTOME_ASSEMBLY_OF_THE_PRE_REPLICATIVE_COMPLEX	61	0.247599	0.963606	0.518784	0.862878
TF motif	V$E2F_Q3_01	221	0.200749	0.961549	0.55873	0.869005
BioCarta pathway	BIOCARTA_AMI_PATHWAY	19	0.326031	0.961408	0.508772	0.868471
KEGG pathway	KEGG_TIGHT_JUNCTION	127	0.214648	0.960815	0.556507	0.869513
microRNA motif	ACTGCCT,MIR-34B	209	0.201557	0.96053	0.572368	0.869463
KEGG pathway	KEGG_NICOTINATE_AND_NICOTINAMIDE_METABOLISM	21	0.316641	0.960357	0.517241	0.869044
GO Molecular Function	PURINE_RIBONUCLEOTIDE_BINDING	199	0.203452	0.960288	0.554439	0.868238
GO Biological Process	POSITIVE_REGULATION_OF_DEVELOPMENTAL_PROCESS	204	0.201137	0.960255	0.575251	0.867348
TF motif	V$SREBP1_02	80	0.234709	0.960153	0.52518	0.866657
TF motif	V$PAX4_03	234	0.197596	0.960076	0.573883	0.865913
microRNA motif	AAGCCAT,MIR-135A,MIR-135B	315	0.194223	0.960004	0.581649	0.865142
microRNA motif	AAAGACA,MIR-511	190	0.202225	0.959988	0.572621	0.864185
GO Biological Process	CELLULAR_LIPID_METABOLIC_PROCESS	236	0.198445	0.959905	0.574919	0.86346
GO Molecular Function	POTASSIUM_CHANNEL_ACTIVITY	47	0.256237	0.959613	0.532513	0.863347
microRNA motif	CTCTGGA,MIR-520A,MIR-525	153	0.210118	0.959295	0.519658	0.863427
TF motif	V$AREB6_03	246	0.19659	0.958442	0.585809	0.865243
GO Molecular Function	SERINE_HYDROLASE_ACTIVITY	39	0.272124	0.9579	0.550274	0.866051
TF motif	V$BRN2_01	223	0.198364	0.957405	0.593537	0.866702
microRNA motif	ATACTGT,MIR-144	188	0.20261	0.956838	0.596522	0.867615
GO Cellular Component	INTERCELLULAR_JUNCTION	64	0.240638	0.956493	0.552294	0.867808
Reactome pathway	REACTOME_ASSOCIATION_OF_TRIC_CCT_WITH_TARGET_PROTEINS_DURING_BIOSYNTHESIS	26	0.291197	0.956123	0.507246	0.868041
GO Biological Process	CHROMATIN_ASSEMBLY	15	0.344481	0.955587	0.524085	0.868807
TF motif	V$CEBPDELTA_Q6	226	0.198735	0.954449	0.570017	0.871585
Reactome pathway	REACTOME_SIGNALING_BY_RHO_GTPASES	107	0.222012	0.954412	0.559524	0.870703
GO Biological Process	MUSCLE_DEVELOPMENT	91	0.226612	0.954021	0.519737	0.871106
TF motif	V$HSF2_01	229	0.196256	0.953034	0.599673	0.873373
TF motif	V$NFAT_Q4_01	250	0.19666	0.952823	0.589316	0.873085
TF motif	V$TTF1_Q6	240	0.19511	0.951959	0.590985	0.874995
GO Biological Process	REGULATION_OF_CELL_ADHESION	31	0.283902	0.951839	0.530651	0.874391
GO Biological Process	CELL_CELL_SIGNALING	365	0.187648	0.95158	0.623298	0.874294
GO Molecular Function	ACETYLTRANSFERASE_ACTIVITY	22	0.298969	0.95064	0.51444	0.876364
Reactome pathway	REACTOME_TAK1_ACTIVATES_NFKB_BY_PHOSPHORYLATION_AND_ACTIVATION_OF_IKKS_COMPLEX	19	0.319152	0.95046	0.550752	0.87597
GO Biological Process	POSITIVE_REGULATION_OF_RNA_METABOLIC_PROCESS	117	0.219964	0.95025	0.558574	0.875663
GO Molecular Function	STRUCTURAL_MOLECULE_ACTIVITY	183	0.202354	0.950144	0.591696	0.87503
Reactome pathway	REACTOME_SIGNALING_BY_FGFR	104	0.220063	0.949838	0.546429	0.875067
TF motif	V$MEF2_03	221	0.196618	0.949779	0.580128	0.87425
TF motif	GGAMTNNNNNTCCY_UNKNOWN	113	0.218203	0.949108	0.575342	0.87541
Reactome pathway	REACTOME_TRIF_MEDIATED_TLR3_SIGNALING	68	0.235371	0.948589	0.542279	0.876186
GO Biological Process	PROTEIN_COMPLEX_ASSEMBLY	159	0.204308	0.94818	0.607083	0.876493
KEGG pathway	KEGG_PPAR_SIGNALING_PATHWAY	63	0.243173	0.948046	0.556586	0.875961
GO Cellular Component	EARLY_ENDOSOME	18	0.319161	0.948002	0.536862	0.875132
TF motif	V$STAT1_03	228	0.196814	0.947812	0.597111	0.874844
GO Biological Process	NEGATIVE_REGULATION_OF_BIOSYNTHETIC_PROCESS	30	0.280804	0.947697	0.542403	0.874221
KEGG pathway	KEGG_PYRIMIDINE_METABOLISM	93	0.223936	0.947511	0.576364	0.873835
Reactome pathway	REACTOME_REGULATION_OF_BETA_CELL_DEVELOPMENT	29	0.281293	0.946934	0.529623	0.87477
GO Biological Process	RESPONSE_TO_DNA_DAMAGE_STIMULUS	154	0.208965	0.945508	0.584718	0.87858
TF motif	V$CREB_Q2	244	0.193602	0.945258	0.609555	0.878401
Reactome pathway	REACTOME_SLC_MEDIATED_TRANSMEMBRANE_TRANSPORT	233	0.195302	0.945123	0.613377	0.877859
TF motif	YATTNATC_UNKNOWN	348	0.186692	0.945084	0.623333	0.876996
TF motif	V$E2F1_Q4_01	214	0.199193	0.94393	0.621931	0.879869
microRNA motif	TATTATA,MIR-374	276	0.1928	0.943567	0.611374	0.880127
KEGG pathway	KEGG_GLIOMA	61	0.24128	0.943292	0.579041	0.880068
GO Biological Process	MONOVALENT_INORGANIC_CATION_TRANSPORT	89	0.223408	0.942147	0.558059	0.882817
GO Biological Process	REGULATION_OF_PROTEIN_SECRETION	19	0.309356	0.941993	0.528958	0.882334
GO Biological Process	REGULATION_OF_ANATOMICAL_STRUCTURE_MORPHOGENESIS	23	0.297657	0.940475	0.545113	0.886293
GO Molecular Function	UDP_GLYCOSYLTRANSFERASE_ACTIVITY	39	0.266055	0.94028	0.552773	0.885894
GO Biological Process	PROTEIN_AUTOPROCESSING	32	0.279867	0.9397	0.559853	0.88679
GO Cellular Component	VOLTAGE_GATED_POTASSIUM_CHANNEL_COMPLEX	39	0.262162	0.939406	0.564148	0.886827
microRNA motif	AAGCAAT,MIR-137	207	0.199177	0.939078	0.613105	0.886907
microRNA motif	GCATTTG,MIR-105	169	0.203786	0.938956	0.635135	0.88635
TF motif	V$MYOGENIN_Q6	237	0.195102	0.93885	0.61157	0.885717
Reactome pathway	REACTOME_AMINE_LIGAND_BINDING_RECEPTORS	35	0.26787	0.938318	0.54054	0.886473
GO Cellular Component	MEDIATOR_COMPLEX	18	0.320107	0.937928	0.550091	0.886754
microRNA motif	ACATTCC,MIR-1,MIR-206	289	0.190113	0.937826	0.642036	0.886146
Reactome pathway	REACTOME_CELL_JUNCTION_ORGANIZATION	73	0.232777	0.937657	0.569231	0.885725
TF motif	V$CEBP_Q2_01	255	0.19315	0.937342	0.635762	0.885825
KEGG pathway	KEGG_GLUTATHIONE_METABOLISM	44	0.257501	0.937312	0.553792	0.884962
KEGG pathway	KEGG_WNT_SIGNALING_PATHWAY	144	0.207821	0.937253	0.622296	0.884196
TF motif	YWATTWNNRGCT_UNKNOWN	67	0.233921	0.936486	0.590193	0.885724
KEGG pathway	KEGG_NEUROTROPHIN_SIGNALING_PATHWAY	117	0.215253	0.936424	0.602431	0.884946
TF motif	V$SOX9_B1	226	0.196445	0.936089	0.646204	0.885046
GO Biological Process	TRANSLATION	151	0.206317	0.935514	0.600334	0.885918
microRNA motif	ACTGCAG,MIR-17-3P	102	0.219812	0.935445	0.597884	0.885169
GO Biological Process	TRANSCRIPTION_FROM_RNA_POLYMERASE_II_PROMOTER	430	0.180972	0.934783	0.6783	0.886199
GO Biological Process	EMBRYONIC_DEVELOPMENT	55	0.241561	0.934722	0.568873	0.885445
KEGG pathway	KEGG_PORPHYRIN_AND_CHLOROPHYLL_METABOLISM	29	0.277326	0.934264	0.539162	0.885966
Reactome pathway	REACTOME_GAB1_SIGNALOSOME	36	0.269846	0.934141	0.57671	0.885396
TF motif	V$CREB_Q4_01	195	0.197321	0.93319	0.626667	0.887509
Reactome pathway	REACTOME_SMAD2_SMAD3_SMAD4_HETEROTRIMER_REGULATES_TRANSCRIPTION	25	0.29242	0.932549	0.588346	0.888641
KEGG pathway	KEGG_ARACHIDONIC_ACID_METABOLISM	51	0.25246	0.932417	0.578292	0.888097
Reactome pathway	REACTOME_RNA_POL_III_TRANSCRIPTION_TERMINATION	18	0.314933	0.932196	0.541509	0.887861
TF motif	CGTSACG_V$PAX3_B	141	0.208864	0.931967	0.605307	0.887623
TF motif	V$CP2_02	235	0.194783	0.931186	0.68369	0.889115
TF motif	V$PPAR_DR1_Q2	241	0.190849	0.930334	0.651613	0.890828
GO Cellular Component	CHROMOSOME	116	0.210924	0.929984	0.613445	0.890952
GO Biological Process	POSITIVE_REGULATION_OF_TRANSCRIPTIONDNA_DEPENDENT	115	0.212679	0.92944	0.604131	0.891714
microRNA motif	CAGCACT,MIR-512-3P	145	0.204382	0.929073	0.616776	0.891915
microRNA motif	GCAAGGA,MIR-502	68	0.229174	0.928973	0.590253	0.89126
BioCarta pathway	BIOCARTA_TNFR1_PATHWAY	28	0.282749	0.928795	0.566176	0.890863
TF motif	AAAYWAACM_V$HFH4_01	235	0.193437	0.928649	0.665072	0.890374
TF motif	TNCATNTCCYR_UNKNOWN	122	0.208409	0.928467	0.641815	0.889958
TF motif	CYTAGCAAY_UNKNOWN	139	0.20655	0.928418	0.60781	0.889168
TF motif	V$SP1_Q6	242	0.19272	0.926994	0.679567	0.892692
BioCarta pathway	BIOCARTA_TH1TH2_PATHWAY	18	0.317695	0.926237	0.56	0.894026
TF motif	V$CREB_Q2_01	203	0.193204	0.925832	0.67563	0.894385
TF motif	V$P53_02	239	0.190856	0.925809	0.648918	0.89351
TF motif	V$AP1_Q4	257	0.19045	0.925789	0.653199	0.892631
TF motif	V$NKX62_Q2	224	0.193948	0.925636	0.6672	0.892181
Reactome pathway	REACTOME_GAP_JUNCTION_ASSEMBLY	16	0.325103	0.924949	0.543278	0.893361
GO Biological Process	POSITIVE_REGULATION_OF_T_CELL_ACTIVATION	18	0.316857	0.924166	0.554702	0.894843
TF motif	V$PAX6_01	92	0.215183	0.923181	0.615955	0.896962
TF motif	V$NKX25_02	238	0.190882	0.922509	0.684729	0.898153
GO Molecular Function	PEPTIDE_BINDING	80	0.227032	0.921957	0.615646	0.898897
TF motif	WCTCNATGGY_UNKNOWN	76	0.224583	0.921752	0.611993	0.898615
GO Molecular Function	ENZYME_REGULATOR_ACTIVITY	304	0.185213	0.921462	0.695024	0.898591
GO Biological Process	REGULATION_OF_CELLULAR_COMPONENT_ORGANIZATION_AND_BIOGENESIS	112	0.212142	0.92047	0.655709	0.900768
GO Cellular Component	CHROMOSOMAL_PART	91	0.218405	0.919855	0.631119	0.90177
TF motif	V$CDP_02	100	0.218793	0.919675	0.611487	0.901384
GO Biological Process	REPRODUCTION	212	0.192748	0.919525	0.682645	0.900929
GO Biological Process	ANTI_APOPTOSIS	107	0.212292	0.919038	0.647863	0.90152
TF motif	V$PR_Q2	247	0.190129	0.919021	0.704809	0.900635
TF motif	V$MIF1_01	175	0.196361	0.916348	0.663317	0.907973
GO Molecular Function	LIPID_TRANSPORTER_ACTIVITY	23	0.291942	0.916327	0.578748	0.907085
Reactome pathway	REACTOME_SIGNALING_BY_FGFR1_FUSION_MUTANTS	17	0.320628	0.916217	0.57393	0.906472
Reactome pathway	REACTOME_REGULATION_OF_INSULIN_LIKE_GROWTH_FACTOR_IGF_ACTIVITY_BY_INSULIN_LIKE_GROWTH_FACTOR_BINDING_PROTEINS_IGFBPS	15	0.323468	0.915709	0.568998	0.907076
TF motif	AAAYRNCTG_UNKNOWN	352	0.181065	0.915551	0.715625	0.906612
TF motif	V$GATA2_01	99	0.214357	0.9147	0.644097	0.908269
KEGG pathway	KEGG_PRIMARY_BILE_ACID_BIOSYNTHESIS	16	0.324856	0.913877	0.558824	0.909887
KEGG pathway	KEGG_ASTHMA	21	0.301827	0.91365	0.583333	0.909663
TF motif	V$STAT5A_03	243	0.188317	0.912738	0.705686	0.911626
GO Molecular Function	VOLTAGE_GATED_POTASSIUM_CHANNEL_ACTIVITY	35	0.258952	0.912498	0.609489	0.911424
TF motif	V$ATF3_Q6	235	0.188788	0.912107	0.732909	0.911644
TF motif	V$RREB1_01	198	0.19281	0.911504	0.703259	0.912501
TF motif	V$AP3_Q6	229	0.189248	0.911332	0.699499	0.91208
TF motif	V$ARNT_02	228	0.190949	0.911041	0.728278	0.912006
GO Biological Process	VIRAL_INFECTIOUS_CYCLE	27	0.282382	0.910133	0.592308	0.913746
Reactome pathway	REACTOME_INFLUENZA_VIRAL_RNA_TRANSCRIPTION_AND_REPLICATION	70	0.226835	0.909296	0.62069	0.915302
GO Cellular Component	VACUOLE	62	0.230981	0.908807	0.634103	0.915827
KEGG pathway	KEGG_SNARE_INTERACTIONS_IN_VESICULAR_TRANSPORT	35	0.265613	0.908259	0.606742	0.916535
TF motif	V$AR_Q6	235	0.18884	0.908139	0.709176	0.915923
microRNA motif	CACTGTG,MIR-128A,MIR-128B	323	0.182513	0.907894	0.761218	0.915679
GO Biological Process	DNA_REPAIR	120	0.206593	0.907865	0.660345	0.91481
TF motif	V$PU1_Q6	220	0.1909	0.907428	0.721008	0.915175
TF motif	V$PBX1_01	236	0.189426	0.90716	0.720207	0.915039
TF motif	V$STAT5A_04	196	0.192426	0.906951	0.704809	0.914708
Reactome pathway	REACTOME_ACTIVATION_OF_NF_KAPPAB_IN_B_CELLS	58	0.232789	0.906792	0.646847	0.914246
TF motif	V$MZF1_01	221	0.187803	0.906706	0.693844	0.913569
GO Biological Process	REGULATION_OF_ANGIOGENESIS	24	0.288632	0.906412	0.569316	0.913539
GO Molecular Function	EXONUCLEASE_ACTIVITY	19	0.304945	0.90614	0.582543	0.913423
GO Molecular Function	MAGNESIUM_ION_BINDING	59	0.23421	0.905674	0.626692	0.913883
KEGG pathway	KEGG_NON_SMALL_CELL_LUNG_CANCER	54	0.236296	0.90355	0.62406	0.919202
GO Molecular Function	PEPTIDE_RECEPTOR_ACTIVITY	50	0.238554	0.90344	0.622951	0.918584
TF motif	V$E2F_Q4_01	223	0.18687	0.90319	0.721202	0.918387
TF motif	V$GATA_Q6	186	0.19273	0.902496	0.710572	0.919475
TF motif	V$STAT5A_01	239	0.186726	0.902207	0.749158	0.919365
GO Molecular Function	TRANSMEMBRANE_RECEPTOR_PROTEIN_PHOSPHATASE_ACTIVITY	18	0.303809	0.900854	0.603448	0.922293
microRNA motif	TTGGAGA,MIR-515-5P,MIR-519E	139	0.201879	0.900836	0.676007	0.921412
microRNA motif	TGTATGA,MIR-485-3P	148	0.197028	0.899798	0.72293	0.923607
TF motif	V$COUP_01	243	0.185802	0.899173	0.759536	0.924515
TF motif	V$NF1_Q6_01	248	0.183706	0.898809	0.75974	0.924635
TF motif	V$STAT_Q6	248	0.186001	0.898785	0.753311	0.923769
Reactome pathway	REACTOME_SIGNALLING_BY_NGF	205	0.186742	0.898738	0.732203	0.922987
GO Biological Process	PROTEIN_TRANSPORT	148	0.197825	0.89842	0.71912	0.923007
TF motif	V$OCT1_Q6	244	0.185858	0.898135	0.758224	0.922925
TF motif	V$AP1FJ_Q2	254	0.183984	0.897905	0.748355	0.922698
Reactome pathway	REACTOME_MUSCLE_CONTRACTION	38	0.255784	0.897799	0.640569	0.922074
BioCarta pathway	BIOCARTA_P53HYPOXIA_PATHWAY	21	0.293999	0.897177	0.618147	0.922988
GO Molecular Function	GROWTH_FACTOR_BINDING	31	0.261903	0.895831	0.613678	0.925831
TF motif	V$YY1_Q6	223	0.186457	0.895395	0.757825	0.926168
Reactome pathway	REACTOME_P53_DEPENDENT_G1_DNA_DAMAGE_RESPONSE	51	0.237847	0.894954	0.662055	0.926525
GO Biological Process	NEGATIVE_REGULATION_OF_PROTEIN_METABOLIC_PROCESS	46	0.243704	0.894775	0.644283	0.926089
KEGG pathway	KEGG_PATHWAYS_IN_CANCER	318	0.179607	0.894569	0.797147	0.925793
KEGG pathway	KEGG_B_CELL_RECEPTOR_SIGNALING_PATHWAY	73	0.219095	0.894297	0.679376	0.925721
KEGG pathway	KEGG_TGF_BETA_SIGNALING_PATHWAY	84	0.217017	0.894016	0.672014	0.925574
TF motif	WGGAATGY_V$TEF1_Q6	346	0.177859	0.893881	0.8096	0.92504
Reactome pathway	REACTOME_SYNTHESIS_OF_BILE_ACIDS_AND_BILE_SALTS	19	0.294937	0.893791	0.605313	0.92436
Reactome pathway	REACTOME_MITOCHONDRIAL_TRNA_AMINOACYLATION	20	0.303452	0.893617	0.598901	0.923938
GO Biological Process	SENSORY_PERCEPTION_OF_CHEMICAL_STIMULUS	16	0.31388	0.89287	0.594912	0.925159
Reactome pathway	REACTOME_G1_S_SPECIFIC_TRANSCRIPTION	17	0.307596	0.892611	0.612132	0.924967
TF motif	CCGNMNNTNACG_UNKNOWN	72	0.222074	0.892075	0.66554	0.925521
GO Biological Process	REGULATION_OF_TRANSCRIPTION_FROM_RNA_POLYMERASE_II_PROMOTER	274	0.181498	0.891943	0.777027	0.924989
microRNA motif	GCAAGAC,MIR-431	43	0.248815	0.891767	0.630314	0.924561
microRNA motif	CTATGCA,MIR-153	207	0.186808	0.8912	0.743802	0.925188
GO Biological Process	POSITIVE_REGULATION_OF_PHOSPHORYLATION	24	0.286905	0.89113	0.621771	0.924477
GO Biological Process	REGULATION_OF_PROTEIN_METABOLIC_PROCESS	164	0.192871	0.890723	0.732026	0.92475
Reactome pathway	REACTOME_RNA_POL_III_TRANSCRIPTION	32	0.264055	0.890669	0.636201	0.924003
TF motif	YTTCCNNNGGAMR_UNKNOWN	46	0.241265	0.890226	0.654784	0.924265
TF motif	RACTNNRTTTNC_UNKNOWN	114	0.201393	0.890144	0.717014	0.923586
TF motif	V$AP4_Q6	212	0.188026	0.889878	0.75793	0.923425
GO Biological Process	PROTEIN_SECRETION	29	0.267083	0.889875	0.635827	0.922527
GO Molecular Function	RNA_BINDING	222	0.184065	0.889433	0.780612	0.922899
Reactome pathway	REACTOME_ACTIVATION_OF_ATR_IN_RESPONSE_TO_REPLICATION_STRESS	35	0.26055	0.888979	0.663551	0.923252
Reactome pathway	REACTOME_PI3K_EVENTS_IN_ERBB2_SIGNALING	41	0.247713	0.887406	0.653501	0.926739
Reactome pathway	REACTOME_ACTIVATED_POINT_MUTANTS_OF_FGFR2	16	0.31246	0.887355	0.613027	0.925983
Reactome pathway	REACTOME_PIP3_ACTIVATES_AKT_SIGNALING	27	0.271705	0.886556	0.65045	0.927288
Reactome pathway	REACTOME_LIPOPROTEIN_METABOLISM	25	0.270789	0.886525	0.651032	0.926466
TF motif	TAAWWATAG_V$RSRFC4_Q2	150	0.194975	0.886377	0.720539	0.925998
KEGG pathway	KEGG_CALCIUM_SIGNALING_PATHWAY	169	0.189221	0.88598	0.770383	0.926219
GO Biological Process	MEIOTIC_RECOMBINATION	17	0.314606	0.885207	0.611215	0.927391
GO Biological Process	EXTRACELLULAR_STRUCTURE_ORGANIZATION_AND_BIOGENESIS	27	0.273485	0.883969	0.630112	0.929817
GO Biological Process	SECOND_MESSENGER_MEDIATED_SIGNALING	146	0.193557	0.883918	0.733108	0.929072
microRNA motif	CCATCCA,MIR-432	56	0.22809	0.883292	0.69258	0.929826
Reactome pathway	REACTOME_SIGNALING_BY_ERBB2	92	0.20877	0.882972	0.686667	0.929851
GO Molecular Function	DNA_DEPENDENT_ATPASE_ACTIVITY	22	0.28431	0.882797	0.635161	0.929462
GO Biological Process	EXCRETION	34	0.259006	0.882759	0.624299	0.928654
Reactome pathway	REACTOME_DNA_REPAIR	102	0.206732	0.882696	0.699822	0.927922
Reactome pathway	REACTOME_ADHERENS_JUNCTIONS_INTERACTIONS	26	0.271035	0.88259	0.630631	0.927298
TF motif	V$FOX_Q2	197	0.184555	0.88148	0.783113	0.92938
TF motif	V$GNCF_01	70	0.221385	0.881098	0.685665	0.929544
KEGG pathway	KEGG_PURINE_METABOLISM	153	0.193568	0.880876	0.733444	0.929245
TF motif	V$HNF6_Q6	221	0.184265	0.879865	0.797054	0.931003
microRNA motif	AGGAGTG,MIR-483	62	0.225163	0.879745	0.694158	0.930424
BioCarta pathway	BIOCARTA_CERAMIDE_PATHWAY	22	0.285372	0.879369	0.635701	0.930554
GO Biological Process	REGULATION_OF_MULTICELLULAR_ORGANISMAL_PROCESS	133	0.196439	0.879145	0.750449	0.930219
GO Biological Process	MONOCARBOXYLIC_ACID_METABOLIC_PROCESS	83	0.21275	0.878939	0.724315	0.929896
TF motif	V$USF_02	257	0.18014	0.878824	0.815789	0.929316
TF motif	YNGTTNNNATT_UNKNOWN	344	0.173852	0.87881	0.861789	0.928468
TF motif	V$AML1_01	246	0.181809	0.878663	0.784893	0.927969
TF motif	V$FREAC2_01	238	0.182538	0.878581	0.797364	0.927308
GO Biological Process	REGULATION_OF_TRANSLATIONAL_INITIATION	27	0.270085	0.878139	0.633858	0.927575
Reactome pathway	REACTOME_MICRORNA_MIRNA_BIOGENESIS	21	0.288515	0.877555	0.623377	0.928253
TF motif	V$MYCMAX_01	237	0.182544	0.87696	0.81672	0.928876
TF motif	V$CDPCR1_01	121	0.201406	0.876866	0.731239	0.928241
Reactome pathway	REACTOME_METABOLISM_OF_MRNA	176	0.189083	0.876773	0.774359	0.927607
TF motif	V$AML1_Q6	246	0.181809	0.876515	0.810231	0.927383
GO Biological Process	REGULATION_OF_CYTOKINE_PRODUCTION	22	0.279525	0.876214	0.665448	0.92729
TF motif	V$GFI1_01	247	0.180836	0.876205	0.812883	0.926435
GO Molecular Function	MICROTUBULE_BINDING	33	0.258981	0.875542	0.644161	0.927257
KEGG pathway	KEGG_LYSINE_DEGRADATION	40	0.245454	0.873358	0.658318	0.932008
GO Biological Process	COENZYME_METABOLIC_PROCESS	36	0.245977	0.872838	0.675045	0.932514
TF motif	V$CDC5_01	230	0.179507	0.872765	0.816092	0.931837
GO Biological Process	RESPONSE_TO_TEMPERATURE_STIMULUS	16	0.309057	0.870186	0.648393	0.937624
TF motif	TTCNRGNNNNTTC_V$HSF_Q6	142	0.191456	0.870145	0.783595	0.936845
microRNA motif	GGCCAGT,MIR-193A,MIR-193B	86	0.209884	0.868396	0.724138	0.940469
GO Biological Process	POSITIVE_REGULATION_OF_PHOSPHATE_METABOLIC_PROCESS	26	0.263438	0.868224	0.653846	0.940001
GO Biological Process	PROTEIN_LOCALIZATION	201	0.1843	0.867924	0.794958	0.939881
KEGG pathway	KEGG_GLYCOSAMINOGLYCAN_BIOSYNTHESIS_CHONDROITIN_SULFATE	22	0.277434	0.867735	0.636882	0.939467
GO Biological Process	PROTEIN_AMINO_ACID_AUTOPHOSPHORYLATION	31	0.254406	0.867028	0.668561	0.940327
KEGG pathway	KEGG_MELANOMA	71	0.219499	0.866176	0.712146	0.941637
TF motif	V$MEF2_02	211	0.181145	0.866069	0.822828	0.941014
GO Biological Process	PROTEIN_AMINO_ACID_LIPIDATION	24	0.276815	0.865865	0.665434	0.940669
TF motif	GGARNTKYCCA_UNKNOWN	73	0.211782	0.865668	0.739895	0.940287
BioCarta pathway	BIOCARTA_ERK5_PATHWAY	17	0.300711	0.865179	0.672161	0.940614
GO Biological Process	REGULATION_OF_PROTEIN_KINASE_ACTIVITY	146	0.191128	0.864924	0.784247	0.940373
GO Biological Process	GLYCOLIPID_METABOLIC_PROCESS	16	0.301521	0.86469	0.638026	0.940098
GO Biological Process	PROTEIN_MODIFICATION_BY_SMALL_PROTEIN_CONJUGATION	42	0.238409	0.864496	0.690141	0.939716
TF motif	V$E2F1DP1RB_01	215	0.179931	0.863949	0.825228	0.940182
microRNA motif	TATCTGG,MIR-488	57	0.224993	0.863533	0.725275	0.940328
BioCarta pathway	BIOCARTA_SPRY_PATHWAY	17	0.289393	0.862663	0.664815	0.941574
Reactome pathway	REACTOME_PRE_NOTCH_PROCESSING_IN_GOLGI	16	0.304948	0.862071	0.647059	0.942133
GO Cellular Component	SOLUBLE_FRACTION	146	0.190017	0.861137	0.814262	0.943544
GO Biological Process	MEIOTIC_CELL_CYCLE	34	0.247411	0.860511	0.692586	0.944189
Reactome pathway	REACTOME_POTASSIUM_CHANNELS	96	0.206239	0.860471	0.742905	0.94341
Reactome pathway	REACTOME_APOPTOSIS	131	0.190972	0.860116	0.781629	0.943428
Reactome pathway	REACTOME_CDT1_ASSOCIATION_WITH_THE_CDC6_ORC_ORIGIN_COMPLEX	52	0.225805	0.860003	0.698182	0.942806
microRNA motif	GGTGTGT,MIR-329	107	0.196706	0.859883	0.781356	0.942227
GO Cellular Component	OUTER_MEMBRANE	25	0.267755	0.859569	0.659649	0.942152
GO Molecular Function	NEUROPEPTIDE_RECEPTOR_ACTIVITY	21	0.283615	0.859481	0.680431	0.941519
BioCarta pathway	BIOCARTA_ATM_PATHWAY	20	0.289978	0.859307	0.649447	0.941042
GO Molecular Function	NEUROPEPTIDE_BINDING	21	0.283615	0.859054	0.670455	0.940801
KEGG pathway	KEGG_PROSTATE_CANCER	86	0.202651	0.858474	0.756906	0.941266
GO Cellular Component	RIBOSOME	33	0.249455	0.858154	0.710247	0.941148
Reactome pathway	REACTOME_DOWNSTREAM_SIGNALING_OF_ACTIVATED_FGFR	93	0.202949	0.857541	0.766551	0.941768
GO Cellular Component	ORGANELLE_OUTER_MEMBRANE	24	0.269086	0.856712	0.687037	0.942887
GO Biological Process	SYNAPSE_ORGANIZATION_AND_BIOGENESIS	19	0.285684	0.85591	0.680608	0.943915
GO Molecular Function	SEQUENCE_SPECIFIC_DNA_BINDING	56	0.221395	0.855706	0.725455	0.943533
Reactome pathway	REACTOME_SIGNALING_BY_EGFR_IN_CANCER	98	0.198612	0.855518	0.797274	0.943152
GO Biological Process	REGULATION_OF_KINASE_ACTIVITY	148	0.187462	0.855408	0.818803	0.942539
KEGG pathway	KEGG_HOMOLOGOUS_RECOMBINATION	27	0.263207	0.854918	0.648014	0.94285
GO Molecular Function	ENZYME_ACTIVATOR_ACTIVITY	118	0.193128	0.853868	0.797364	0.944454
GO Biological Process	ADENYLATE_CYCLASE_ACTIVATION	17	0.290603	0.853804	0.67803	0.943756
GO Biological Process	CYTOKINE_SECRETION	15	0.304385	0.853753	0.66092	0.943022
GO Biological Process	REGULATION_OF_CELLULAR_PROTEIN_METABOLIC_PROCESS	154	0.188814	0.853407	0.795122	0.942975
Reactome pathway	REACTOME_MYOGENESIS	26	0.262102	0.853076	0.700917	0.942899
microRNA motif	GACTGTT,MIR-212,MIR-132	153	0.187716	0.853052	0.814189	0.942098
TF motif	V$CETS1P54_01	243	0.178785	0.852816	0.876221	0.941803
GO Biological Process	MICROTUBULE_ORGANIZING_CENTER_ORGANIZATION_AND_BIOGENESIS	16	0.299251	0.852641	0.658582	0.941376
GO Molecular Function	SPECIFIC_RNA_POLYMERASE_II_TRANSCRIPTION_FACTOR_ACTIVITY	31	0.253351	0.852009	0.702128	0.941966
GO Cellular Component	GOLGI_ASSOCIATED_VESICLE	29	0.260633	0.851804	0.690346	0.941611
TF motif	V$USF_C	261	0.172747	0.851156	0.879173	0.942203
microRNA motif	GAGCCAG,MIR-149	134	0.189049	0.8501	0.81198	0.943832
Reactome pathway	REACTOME_DOWNSTREAM_SIGNAL_TRANSDUCTION	87	0.202825	0.849686	0.75382	0.943896
TF motif	V$NKX25_01	118	0.193398	0.849426	0.787197	0.94362
TF motif	RGAGGAARY_V$PU1_Q6	472	0.163779	0.848938	0.945537	0.943835
BioCarta pathway	BIOCARTA_VIP_PATHWAY	22	0.278491	0.848708	0.712381	0.94351
Reactome pathway	REACTOME_INWARDLY_RECTIFYING_K_CHANNELS	31	0.249982	0.848595	0.714015	0.942916
GO Biological Process	REGULATION_OF_HYDROLASE_ACTIVITY	75	0.203998	0.846148	0.77425	0.947523
TF motif	YTCCCRNNAGGY_UNKNOWN	67	0.211256	0.846102	0.78481	0.946769
TF motif	RNCTGNYNRNCTGNY_UNKNOWN	73	0.209025	0.845961	0.773196	0.946226
TF motif	V$FAC1_01	202	0.178246	0.845418	0.865	0.946614
Reactome pathway	REACTOME_SIGNALING_BY_FGFR_MUTANTS	42	0.234072	0.845177	0.738095	0.946307
KEGG pathway	KEGG_PATHOGENIC_ESCHERICHIA_COLI_INFECTION	46	0.226222	0.844841	0.72028	0.946211
Reactome pathway	REACTOME_ANTIGEN_PROCESSING_UBIQUITINATION_PROTEASOME_DEGRADATION	193	0.178379	0.844575	0.841751	0.94596
Reactome pathway	REACTOME_COSTIMULATION_BY_THE_CD28_FAMILY	54	0.220814	0.844461	0.726334	0.945356
GO Biological Process	LIPOPROTEIN_BIOSYNTHETIC_PROCESS	26	0.260898	0.842861	0.698529	0.948014
TF motif	V$NMYC_01	256	0.172439	0.842724	0.9072	0.947492
TF motif	CCANNAGRKGGC_UNKNOWN	104	0.197947	0.842471	0.817726	0.947214
TF motif	V$GATA3_01	222	0.175695	0.84237	0.888715	0.946567
TF motif	V$E2F1_Q4	229	0.175064	0.841125	0.885135	0.948481
Reactome pathway	REACTOME_TRAF6_MEDIATED_INDUCTION_OF_NFKB_AND_MAP_KINASES_UPON_TLR7_8_OR_9_ACTIVATION	70	0.209046	0.840115	0.78534	0.949825
GO Biological Process	CELLULAR_COMPONENT_ASSEMBLY	274	0.170108	0.840032	0.915584	0.949172
GO Biological Process	PROTEIN_TARGETING	103	0.195487	0.839986	0.81149	0.948423
GO Molecular Function	ATPASE_ACTIVITY_COUPLED_TO_TRANSMEMBRANE_MOVEMENT_OF_IONS	23	0.2676	0.839737	0.696462	0.948107
TF motif	V$AP1_Q6_01	251	0.172444	0.838576	0.891374	0.949755
GO Cellular Component	CELL_CORTEX	39	0.23782	0.838082	0.747212	0.949991
microRNA motif	AACATTC,MIR-409-3P	140	0.184403	0.837596	0.848993	0.950218
Reactome pathway	REACTOME_PROTEIN_FOLDING	48	0.222183	0.837118	0.745234	0.950375
Reactome pathway	REACTOME_NONSENSE_MEDIATED_DECAY_ENHANCED_BY_THE_EXON_JUNCTION_COMPLEX	76	0.202345	0.83635	0.793345	0.951095
TF motif	V$EVI1_03	57	0.217729	0.835033	0.772809	0.952993
Reactome pathway	REACTOME_IL_RECEPTOR_SHC_SIGNALING	25	0.259506	0.834868	0.697266	0.952532
Reactome pathway	REACTOME_G_ALPHA1213_SIGNALLING_EVENTS	72	0.207123	0.834427	0.781982	0.952631
Reactome pathway	REACTOME_DESTABILIZATION_OF_MRNA_BY_TRISTETRAPROLIN_TTP	17	0.286958	0.834079	0.721495	0.952499
Reactome pathway	REACTOME_VOLTAGE_GATED_POTASSIUM_CHANNELS	43	0.228796	0.833651	0.724954	0.95258
GO Biological Process	REGULATION_OF_CATALYTIC_ACTIVITY	261	0.169563	0.833361	0.92504	0.952346
Reactome pathway	REACTOME_G_ALPHA_Q_SIGNALLING_EVENTS	171	0.177838	0.833025	0.878425	0.952204
GO Biological Process	TRANSCRIPTION_FROM_RNA_POLYMERASE_III_PROMOTER	18	0.285282	0.832735	0.689394	0.95196
Reactome pathway	REACTOME_ACTIVATED_NOTCH1_TRANSMITS_SIGNAL_TO_THE_NUCLEUS	26	0.25697	0.832254	0.7	0.952143
TF motif	V$PPARA_02	122	0.188309	0.832104	0.83557	0.951642
TF motif	V$CREBP1_Q2	234	0.171543	0.831347	0.893791	0.952305
Reactome pathway	REACTOME_G1_S_TRANSITION	101	0.193125	0.831234	0.82852	0.951699
GO Biological Process	PROTEIN_POLYMERIZATION	17	0.281843	0.831087	0.704504	0.951167
Reactome pathway	REACTOME_AUTODEGRADATION_OF_CDH1_BY_CDH1_APC_C	54	0.218197	0.830897	0.767225	0.950741
GO Biological Process	COFACTOR_BIOSYNTHETIC_PROCESS	21	0.27342	0.830594	0.714829	0.950555
Reactome pathway	REACTOME_YAP1_AND_WWTR1_TAZ_STIMULATED_GENE_EXPRESSION	23	0.269452	0.830531	0.716878	0.949862
TF motif	V$CREB_Q4	250	0.170818	0.830509	0.919485	0.949076
microRNA motif	CTCTAGA,MIR-526C,MIR-518F,MIR-526A	54	0.216912	0.830065	0.785461	0.949173
GO Biological Process	MACROMOLECULE_CATABOLIC_PROCESS	130	0.184885	0.829015	0.837563	0.95045
TF motif	V$ER_Q6_01	253	0.169736	0.828276	0.910543	0.951083
TF motif	V$SP1_Q2_01	233	0.170608	0.828067	0.911532	0.95068
BioCarta pathway	BIOCARTA_MCM_PATHWAY	18	0.282237	0.826009	0.729367	0.953848
GO Biological Process	SPLICEOSOME_ASSEMBLY	15	0.292533	0.82597	0.731518	0.953118
TF motif	V$DBP_Q6	237	0.170591	0.825655	0.908046	0.952907
GO Biological Process	RESPONSE_TO_ORGANIC_SUBSTANCE	30	0.245881	0.825369	0.756522	0.95264
BioCarta pathway	BIOCARTA_FMLP_PATHWAY	32	0.241724	0.825183	0.765138	0.952185
GO Biological Process	NEGATIVE_REGULATION_OF_CELLULAR_PROTEIN_METABOLIC_PROCESS	44	0.225641	0.825182	0.771127	0.951372
GO Biological Process	PROTEIN_UBIQUITINATION	39	0.226752	0.825061	0.771277	0.950811
GO Biological Process	DEVELOPMENT_OF_PRIMARY_SEXUAL_CHARACTERISTICS	25	0.257866	0.825001	0.735568	0.950111
Reactome pathway	REACTOME_RNA_POL_III_TRANSCRIPTION_INITIATION_FROM_TYPE_3_PROMOTER	25	0.254801	0.824361	0.708481	0.950524
BioCarta pathway	BIOCARTA_PITX2_PATHWAY	15	0.295128	0.823053	0.711538	0.952159
GO Molecular Function	STRUCTURAL_CONSTITUENT_OF_CYTOSKELETON	48	0.220773	0.822705	0.779174	0.952012
TF motif	GATGKMRGCG_UNKNOWN	60	0.211258	0.822352	0.777372	0.951892
GO Biological Process	ACTIVATION_OF_IMMUNE_RESPONSE	17	0.285894	0.821991	0.721311	0.95176
KEGG pathway	KEGG_ALZHEIMERS_DISEASE	140	0.184194	0.821906	0.877221	0.951112
GO Biological Process	REGULATION_OF_TRANSFERASE_ACTIVITY	152	0.182289	0.8215	0.868113	0.951038
GO Molecular Function	ELECTRON_CARRIER_ACTIVITY	72	0.19931	0.820538	0.808394	0.951943
GO Biological Process	REGULATION_OF_PHOSPHORYLATION	46	0.223566	0.82029	0.760589	0.951618
GO Biological Process	PROTEIN_CATABOLIC_PROCESS	68	0.20736	0.818929	0.807107	0.953365
GO Molecular Function	OXYGEN_BINDING	17	0.286802	0.818727	0.723938	0.952918
TF motif	V$NGFIC_01	237	0.168284	0.818521	0.92691	0.952447
Reactome pathway	REACTOME_DESTABILIZATION_OF_MRNA_BY_AUF1_HNRNP_D0	47	0.220092	0.818286	0.793499	0.952041
TF motif	GKCGCNNNNNNNTGAYG_UNKNOWN	56	0.212707	0.818224	0.781818	0.951346
GO Molecular Function	STRUCTURE_SPECIFIC_DNA_BINDING	52	0.215001	0.818175	0.767857	0.950626
TF motif	V$CART1_01	205	0.172213	0.816618	0.894378	0.952569
GO Biological Process	DNA_METABOLIC_PROCESS	245	0.167937	0.816528	0.92393	0.951916
GO Molecular Function	COENZYME_BINDING	15	0.288351	0.816461	0.713483	0.951244
TF motif	WWTAAGGC_UNKNOWN	133	0.180044	0.816452	0.87695	0.95047
TF motif	V$VDR_Q6	253	0.167226	0.815741	0.927184	0.950975
GO Biological Process	MACROMOLECULAR_COMPLEX_ASSEMBLY	257	0.166973	0.813959	0.931854	0.953312
TF motif	V$E2F1_Q6_01	218	0.169369	0.810872	0.94359	0.957924
GO Molecular Function	RHODOPSIN_LIKE_RECEPTOR_ACTIVITY	125	0.18283	0.809972	0.899489	0.958743
microRNA motif	AGGTGCA,MIR-500	94	0.190784	0.809635	0.836237	0.958515
GO Biological Process	CELL_CYCLE_ARREST_GO_0007050	53	0.21443	0.809074	0.805704	0.958734
Reactome pathway	REACTOME_ACYL_CHAIN_REMODELLING_OF_PE	20	0.268862	0.808359	0.723757	0.959085
Reactome pathway	REACTOME_VIF_MEDIATED_DEGRADATION_OF_APOBEC3G	45	0.220447	0.808236	0.772388	0.958483
GO Biological Process	G_PROTEIN_COUPLED_RECEPTOR_PROTEIN_SIGNALING_PATHWAY	314	0.162955	0.807791	0.965257	0.958466
GO Biological Process	PROTEIN_KINASE_CASCADE	278	0.164924	0.807283	0.947452	0.95851
Reactome pathway	REACTOME_RESPIRATORY_ELECTRON_TRANSPORT	57	0.211327	0.806801	0.811723	0.958546
KEGG pathway	KEGG_GNRH_SIGNALING_PATHWAY	92	0.191439	0.806494	0.863105	0.95827
GO Biological Process	TRANSMISSION_OF_NERVE_IMPULSE	179	0.170181	0.806394	0.910017	0.957626
Reactome pathway	REACTOME_INTRINSIC_PATHWAY_FOR_APOPTOSIS	27	0.245118	0.805071	0.774621	0.959022
Reactome pathway	REACTOME_REGULATION_OF_GENE_EXPRESSION_IN_BETA_CELLS	20	0.268168	0.804729	0.742342	0.958788
Reactome pathway	REACTOME_DOWNREGULATION_OF_SMAD2_3_SMAD4_TRANSCRIPTIONAL_ACTIVITY	19	0.272395	0.804595	0.741935	0.958208
Reactome pathway	REACTOME_STEROID_HORMONES	28	0.247227	0.80436	0.756654	0.957812
TF motif	V$ETS1_B	246	0.166116	0.804157	0.95915	0.957341
GO Molecular Function	CARBOXYLESTERASE_ACTIVITY	30	0.246164	0.803991	0.770093	0.956825
TF motif	V$E2F_Q6	219	0.167673	0.803433	0.923599	0.956933
Reactome pathway	REACTOME_THE_ROLE_OF_NEF_IN_HIV1_REPLICATION_AND_DISEASE_PATHOGENESIS	24	0.253744	0.802357	0.755556	0.957868
GO Cellular Component	ENDOSOME	66	0.201806	0.802126	0.829861	0.957467
GO Biological Process	NEGATIVE_REGULATION_OF_CELL_CYCLE	74	0.197944	0.801114	0.849741	0.958331
TF motif	V$EVI1_01	16	0.275538	0.799408	0.741036	0.9602
GO Biological Process	INTRACELLULAR_RECEPTOR_MEDIATED_SIGNALING_PATHWAY	20	0.263942	0.798803	0.772727	0.960354
Reactome pathway	REACTOME_ACTIVATED_TAK1_MEDIATES_P38_MAPK_ACTIVATION	16	0.279796	0.797501	0.745174	0.961663
TF motif	V$OCT1_07	147	0.175064	0.796719	0.922166	0.962099
TF motif	V$CDPCR3HD_01	222	0.16598	0.796457	0.942675	0.961723
GO Cellular Component	MITOCHONDRIAL_RESPIRATORY_CHAIN	21	0.256235	0.796411	0.745387	0.961001
TF motif	WYAAANNRNNNGCG_UNKNOWN	63	0.199664	0.795288	0.844086	0.961974
GO Biological Process	NEGATIVE_REGULATION_OF_DNA_METABOLIC_PROCESS	18	0.273709	0.794253	0.775895	0.962802
TF motif	V$ZF5_01	221	0.167141	0.793361	0.944715	0.963377
GO Molecular Function	SMALL_GTPASE_BINDING	32	0.22957	0.790251	0.783109	0.967314
Reactome pathway	REACTOME_SEMA4D_INDUCED_CELL_MIGRATION_AND_GROWTH_CONE_COLLAPSE	22	0.253573	0.790224	0.785455	0.966564
GO Biological Process	POSITIVE_REGULATION_OF_PROTEIN_MODIFICATION_PROCESS	27	0.238165	0.789588	0.808194	0.966697
Reactome pathway	REACTOME_INTEGRIN_CELL_SURFACE_INTERACTIONS	77	0.191574	0.787918	0.877442	0.968314
Reactome pathway	REACTOME_MEIOSIS	82	0.188573	0.7865	0.874576	0.969544
TF motif	V$ZF5_B	228	0.163561	0.786449	0.953795	0.968835
GO Molecular Function	LIPID_BINDING	84	0.18961	0.786443	0.860738	0.968057
GO Molecular Function	GUANYL_NUCLEOTIDE_EXCHANGE_FACTOR_ACTIVITY	46	0.211093	0.785476	0.821239	0.968664
TF motif	CGGAARNGGCNG_UNKNOWN	50	0.208276	0.7853	0.842779	0.968132
Reactome pathway	REACTOME_PI_3K_CASCADE	54	0.207243	0.784119	0.858182	0.96904
TF motif	V$E2F_01	62	0.201361	0.783197	0.843643	0.9695
Reactome pathway	REACTOME_HOST_INTERACTIONS_OF_HIV_FACTORS	107	0.178367	0.782757	0.920474	0.969331
Reactome pathway	REACTOME_TRANSCRIPTIONAL_ACTIVITY_OF_SMAD2_SMAD3_SMAD4_HETEROTRIMER	36	0.221649	0.781553	0.821053	0.970218
Reactome pathway	REACTOME_MITOTIC_G1_G1_S_PHASES	125	0.175563	0.780779	0.921273	0.970466
KEGG pathway	KEGG_TASTE_TRANSDUCTION	43	0.216119	0.780521	0.832727	0.970028
Reactome pathway	REACTOME_ANTIVIRAL_MECHANISM_BY_IFN_STIMULATED_GENES	56	0.20419	0.777529	0.861511	0.973333
BioCarta pathway	BIOCARTA_AKT_PATHWAY	20	0.255032	0.777451	0.746241	0.97265
Reactome pathway	REACTOME_TRANSPORT_OF_GLUCOSE_AND_OTHER_SUGARS_BILE_SALTS_AND_ORGANIC_ACIDS_METAL_IONS_AND_AMINE_COMPOUNDS	86	0.18692	0.77732	0.901861	0.972026
TF motif	CCTNTMAGA_UNKNOWN	119	0.177312	0.775842	0.926829	0.973147
Reactome pathway	REACTOME_SIGNALING_BY_WNT	60	0.199697	0.775834	0.89071	0.972368
GO Molecular Function	AMINE_RECEPTOR_ACTIVITY	33	0.2239	0.774955	0.821229	0.972783
GO Molecular Function	G_PROTEIN_COUPLED_RECEPTOR_ACTIVITY	178	0.167137	0.774452	0.951456	0.972679
GO Molecular Function	INTERLEUKIN_BINDING	24	0.247466	0.774293	0.815838	0.972107
TF motif	V$E2F1_Q3_01	227	0.160421	0.771516	0.973019	0.97494
Reactome pathway	REACTOME_RESOLUTION_OF_AP_SITES_VIA_THE_MULTIPLE_NUCLEOTIDE_PATCH_REPLACEMENT_PATHWAY	16	0.269628	0.771403	0.783154	0.974299
GO Biological Process	POSITIVE_REGULATION_OF_TRANSCRIPTION_FROM_RNA_POLYMERASE_II_PROMOTER	63	0.196551	0.770548	0.893653	0.974588
KEGG pathway	KEGG_PRIMARY_IMMUNODEFICIENCY	33	0.227402	0.769597	0.81913	0.97502
Reactome pathway	REACTOME_INSULIN_RECEPTOR_RECYCLING	22	0.251183	0.766729	0.797753	0.977801
GO Biological Process	SYNAPTIC_TRANSMISSION	164	0.164852	0.765308	0.969055	0.978747
Reactome pathway	REACTOME_GASTRIN_CREB_SIGNALLING_PATHWAY_VIA_PKC_AND_MAPK	192	0.16254	0.763585	0.971667	0.980042
GO Molecular Function	GTPASE_BINDING	33	0.22316	0.761091	0.848858	0.982236
BioCarta pathway	BIOCARTA_RAC1_PATHWAY	22	0.247004	0.76008	0.815324	0.98261
GO Cellular Component	NUCLEAR_PORE	30	0.230206	0.759379	0.805505	0.982622
TF motif	V$AML_Q6	252	0.155657	0.759284	0.987179	0.98194
BioCarta pathway	BIOCARTA_MITOCHONDRIA_PATHWAY	21	0.249255	0.759032	0.814159	0.98145
GO Biological Process	DNA_REPLICATION	97	0.178992	0.758903	0.927434	0.980821
Reactome pathway	REACTOME_ER_PHAGOSOME_PATHWAY	52	0.20124	0.758508	0.888288	0.98049
Reactome pathway	REACTOME_METABOLISM_OF_RNA	214	0.159933	0.758498	0.975923	0.979721
GO Biological Process	EPIDERMAL_GROWTH_FACTOR_RECEPTOR_SIGNALING_PATHWAY	22	0.246723	0.757026	0.822669	0.980617
BioCarta pathway	BIOCARTA_BCELLSURVIVAL_PATHWAY	16	0.266082	0.756734	0.812977	0.980153
microRNA motif	CTGTTAC,MIR-194	103	0.177527	0.755532	0.924269	0.980752
Reactome pathway	REACTOME_MYD88_MAL_CASCADE_INITIATED_ON_PLASMA_MEMBRANE	76	0.185723	0.75553	0.920078	0.979978
BioCarta pathway	BIOCARTA_GLEEVEC_PATHWAY	23	0.242	0.752494	0.824092	0.982496
GO Molecular Function	SH3_SH2_ADAPTOR_ACTIVITY	39	0.213657	0.749303	0.866913	0.985146
GO Biological Process	G_PROTEIN_SIGNALING_COUPLED_TO_CYCLIC_NUCLEOTIDE_SECOND_MESSENGER	97	0.176433	0.748759	0.939068	0.98494
Reactome pathway	REACTOME_NEF_MEDIATES_DOWN_MODULATION_OF_CELL_SURFACE_RECEPTORS_BY_RECRUITING_THEM_TO_CLATHRIN_ADAPTERS	17	0.260308	0.74583	0.825368	0.987265
GO Molecular Function	SH2_DOMAIN_BINDING	15	0.2727	0.745731	0.813084	0.98659
TF motif	V$PAX4_01	247	0.153648	0.744482	0.993538	0.987076
GO Cellular Component	LAMELLIPODIUM	25	0.233603	0.744392	0.862319	0.986376
microRNA motif	TCTCTCC,MIR-185	113	0.16928	0.743	0.972973	0.986996
TF motif	V$EVI1_02	123	0.167381	0.74255	0.95972	0.986648
Reactome pathway	REACTOME_DAG_AND_IP3_SIGNALING	27	0.227163	0.742211	0.823636	0.98621
BioCarta pathway	BIOCARTA_G1_PATHWAY	28	0.224651	0.74195	0.876588	0.985696
KEGG pathway	KEGG_GAP_JUNCTION	83	0.180184	0.74098	0.929066	0.985866
GO Cellular Component	DENDRITE	16	0.258013	0.740514	0.842402	0.985571
KEGG pathway	KEGG_PROXIMAL_TUBULE_BICARBONATE_RECLAMATION	21	0.239596	0.737958	0.838938	0.987217
GO Molecular Function	THIOLESTER_HYDROLASE_ACTIVITY	16	0.256774	0.736953	0.859519	0.987392
GO Biological Process	APOPTOTIC_PROGRAM	57	0.192308	0.735728	0.915044	0.98778
GO Biological Process	RIBONUCLEOPROTEIN_COMPLEX_BIOGENESIS_AND_ASSEMBLY	73	0.180359	0.734229	0.934483	0.988449
KEGG pathway	KEGG_GLYCOSAMINOGLYCAN_BIOSYNTHESIS_KERATAN_SULFATE	15	0.265708	0.73043	0.814042	0.991204
GO Molecular Function	HORMONE_ACTIVITY	39	0.205847	0.72976	0.88743	0.99101
TF motif	SGCGSSAAA_V$E2F1DP2_01	157	0.159528	0.729634	0.971581	0.990369
GO Biological Process	NEGATIVE_REGULATION_OF_CELL_DIFFERENTIATION	26	0.224113	0.728903	0.855805	0.990241
Reactome pathway	REACTOME_SCF_BETA_TRCP_MEDIATED_DEGRADATION_OF_EMI1	47	0.195649	0.728762	0.930657	0.989602
Reactome pathway	REACTOME_CTLA4_INHIBITORY_SIGNALING	20	0.235623	0.72819	0.848429	0.989344
GO Biological Process	UBIQUITIN_CYCLE	47	0.19708	0.727338	0.923214	0.989346
Reactome pathway	REACTOME_NEGATIVE_REGULATION_OF_FGFR_SIGNALING	36	0.21008	0.725606	0.881295	0.990062
Reactome pathway	REACTOME_FORMATION_OF_THE_TERNARY_COMPLEX_AND_SUBSEQUENTLY_THE_43S_COMPLEX	35	0.209621	0.725599	0.896739	0.989299
Reactome pathway	REACTOME_TELOMERE_MAINTENANCE	55	0.18572	0.725161	0.921676	0.988917
GO Biological Process	DNA_DEPENDENT_DNA_REPLICATION	53	0.189551	0.724753	0.914132	0.988496
GO Molecular Function	RHO_GTPASE_ACTIVATOR_ACTIVITY	19	0.241911	0.72432	0.849906	0.988095
GO Biological Process	CELLULAR_PROTEIN_COMPLEX_ASSEMBLY	31	0.212204	0.723371	0.88	0.988186
GO Biological Process	LIPOPROTEIN_METABOLIC_PROCESS	32	0.210336	0.723124	0.885981	0.98764
GO Molecular Function	MRNA_BINDING	20	0.238124	0.722668	0.858527	0.987249
GO Biological Process	ONE_CARBON_COMPOUND_METABOLIC_PROCESS	25	0.223451	0.721265	0.874545	0.987643
GO Biological Process	STEROID_HORMONE_RECEPTOR_SIGNALING_PATHWAY	19	0.239235	0.718936	0.856392	0.988844
BioCarta pathway	BIOCARTA_GCR_PATHWAY	16	0.252403	0.718634	0.859259	0.988319
Reactome pathway	REACTOME_RESPIRATORY_ELECTRON_TRANSPORT_ATP_SYNTHESIS_BY_CHEMIOSMOTIC_COUPLING_AND_HEAT_PRODUCTION_BY_UNCOUPLING_PROTEINS_	67	0.179192	0.717005	0.950617	0.988863
GO Cellular Component	CELL_CORTEX_PART	24	0.223015	0.716445	0.897004	0.988525
GO Cellular Component	PORE_COMPLEX	35	0.204222	0.71507	0.899814	0.988819
GO Molecular Function	SH3_DOMAIN_BINDING	15	0.254812	0.712849	0.845725	0.989754
microRNA motif	AGGGCCA,MIR-328	76	0.17426	0.712177	0.962633	0.989487
GO Biological Process	CELLULAR_MACROMOLECULE_CATABOLIC_PROCESS	97	0.165226	0.709694	0.984127	0.990568
Reactome pathway	REACTOME_DOWNREGULATION_OF_TGF_BETA_RECEPTOR_SIGNALING	20	0.234511	0.707873	0.865275	0.991111
GO Molecular Function	CARBON_CARBON_LYASE_ACTIVITY	17	0.24685	0.706618	0.867188	0.991265
GO Cellular Component	NUCLEAR_DNA_DIRECTED_RNA_POLYMERASE_COMPLEX	18	0.23558	0.706314	0.874074	0.990742
GO Molecular Function	MOLECULAR_ADAPTOR_ACTIVITY	45	0.189954	0.704985	0.921415	0.990942
Reactome pathway	REACTOME_BASE_EXCISION_REPAIR	18	0.239263	0.702249	0.856863	0.99211
GO Molecular Function	GALACTOSYLTRANSFERASE_ACTIVITY	16	0.243488	0.702245	0.864706	0.991354
KEGG pathway	KEGG_MELANOGENESIS	95	0.165404	0.700846	0.968421	0.991582
GO Molecular Function	NUCLEOBASENUCLEOSIDENUCLEOTIDE_KINASE_ACTIVITY	25	0.215841	0.700186	0.89464	0.991306
Reactome pathway	REACTOME_GENERATION_OF_SECOND_MESSENGER_MOLECULES	22	0.223565	0.699113	0.898876	0.991247
GO Biological Process	REGULATION_OF_I_KAPPAB_KINASE_NF_KAPPAB_CASCADE	86	0.167974	0.699042	0.982238	0.990537
GO Biological Process	RNA_PROCESSING	157	0.152123	0.698367	0.991259	0.9902
GO Biological Process	REGULATION_OF_SIGNAL_TRANSDUCTION	211	0.14557	0.696952	0.998293	0.990388
GO Cellular Component	GOLGI_MEMBRANE	43	0.189876	0.696722	0.918626	0.98979
GO Molecular Function	PROTEIN_C_TERMINUS_BINDING	72	0.172148	0.696279	0.960714	0.989325
GO Molecular Function	LIGASE_ACTIVITY	96	0.165795	0.695994	0.976589	0.988757
GO Cellular Component	RNA_POLYMERASE_COMPLEX	18	0.23558	0.69451	0.868561	0.988918
BioCarta pathway	BIOCARTA_IL6_PATHWAY	22	0.222857	0.694234	0.884972	0.98835
KEGG pathway	KEGG_OTHER_GLYCAN_DEGRADATION	16	0.241234	0.693544	0.875229	0.988058
TF motif	V$MEF2_04	22	0.220444	0.691672	0.910448	0.988502
GO Biological Process	REGULATION_OF_SECRETION	37	0.19903	0.690025	0.934211	0.988736
Reactome pathway	REACTOME_SHC_MEDIATED_SIGNALLING	15	0.242921	0.689539	0.858169	0.988295
GO Biological Process	PHOSPHOLIPID_METABOLIC_PROCESS	72	0.170012	0.688249	0.970803	0.988309
GO Cellular Component	DNA_DIRECTED_RNA_POLYMERASE_COMPLEX	18	0.23558	0.687966	0.901639	0.987729
GO Biological Process	G_PROTEIN_SIGNALING_ADENYLATE_CYCLASE_ACTIVATING_PATHWAY	23	0.223796	0.686027	0.892453	0.988116
GO Cellular Component	PROTEASOME_COMPLEX	22	0.218794	0.684315	0.901141	0.98835
TF motif	TAANNYSGCG_UNKNOWN	75	0.166581	0.684181	0.987784	0.98768
GO Biological Process	POSITIVE_REGULATION_OF_PROTEIN_AMINO_ACID_PHOSPHORYLATION	18	0.231337	0.681832	0.878731	0.988291
GO Cellular Component	CYTOSOLIC_PART	19	0.227057	0.680242	0.8879	0.988441
KEGG pathway	KEGG_LINOLEIC_ACID_METABOLISM	21	0.221785	0.678048	0.910747	0.988942
GO Cellular Component	CONDENSED_NUCLEAR_CHROMOSOME	18	0.225063	0.671754	0.92278	0.991546
GO Biological Process	PHOSPHOINOSITIDE_METABOLIC_PROCESS	31	0.198358	0.671475	0.953445	0.990936
GO Molecular Function	HEMATOPOIETIN_INTERFERON_CLASSD200_DOMAIN_CYTOKINE_RECEPTOR_BINDING	17	0.23242	0.669104	0.870201	0.991394
Reactome pathway	REACTOME_SIGNALING_BY_TGF_BETA_RECEPTOR_COMPLEX	59	0.173713	0.666315	0.977316	0.991944
microRNA motif	TCATCTC,MIR-143	144	0.146835	0.666083	0.99481	0.991307
Reactome pathway	REACTOME_NEUROTRANSMITTER_RELEASE_CYCLE	34	0.192921	0.665197	0.92973	0.990972
GO Cellular Component	NUCLEOLUS	114	0.15135	0.664586	0.993162	0.990539
Reactome pathway	REACTOME_NA_CL_DEPENDENT_NEUROTRANSMITTER_TRANSPORTERS	17	0.225284	0.664161	0.904762	0.989985
GO Cellular Component	CHROMATIN_REMODELING_COMPLEX	17	0.231163	0.66401	0.921642	0.989309
GO Molecular Function	DEOXYRIBONUCLEASE_ACTIVITY	22	0.214897	0.662942	0.922509	0.989082
GO Biological Process	NEGATIVE_REGULATION_OF_MAP_KINASE_ACTIVITY	17	0.226506	0.662691	0.908592	0.988467
BioCarta pathway	BIOCARTA_NO2IL12_PATHWAY	17	0.228964	0.660881	0.898113	0.988546
microRNA motif	GGTGAAG,MIR-412	58	0.169211	0.658889	0.976449	0.988695
GO Biological Process	PROTEIN_RNA_COMPLEX_ASSEMBLY	55	0.170927	0.657396	0.974004	0.988638
Reactome pathway	REACTOME_REGULATION_OF_ORNITHINE_DECARBOXYLASE_ODC	46	0.180163	0.655454	0.971963	0.988755
TF motif	RYCACNNRNNRNCAG_UNKNOWN	70	0.162365	0.651616	0.987633	0.989577
microRNA motif	CTACTAG,MIR-325	17	0.219514	0.650734	0.93578	0.989212
GO Cellular Component	RIBOSOMAL_SUBUNIT	17	0.222541	0.649809	0.927405	0.988856
GO Molecular Function	SINGLE_STRANDED_DNA_BINDING	32	0.190762	0.649254	0.964286	0.988341
GO Molecular Function	TRANSLATION_INITIATION_FACTOR_ACTIVITY	22	0.210555	0.647796	0.924419	0.988204
GO Biological Process	RHO_PROTEIN_SIGNAL_TRANSDUCTION	36	0.182895	0.645929	0.953488	0.988199
GO Molecular Function	MONOVALENT_INORGANIC_CATION_TRANSMEMBRANE_TRANSPORTER_ACTIVITY	32	0.189117	0.644467	0.94971	0.987997
Reactome pathway	REACTOME_ACYL_CHAIN_REMODELLING_OF_PC	21	0.208106	0.642342	0.926655	0.988069
GO Biological Process	MEIOSIS_I	20	0.209397	0.640453	0.925651	0.988043
GO Molecular Function	RAS_GTPASE_BINDING	24	0.202058	0.635991	0.931354	0.98888
BioCarta pathway	BIOCARTA_IGF1R_PATHWAY	21	0.206323	0.635244	0.951036	0.988416
Reactome pathway	REACTOME_TGF_BETA_RECEPTOR_SIGNALING_ACTIVATES_SMADS	23	0.200338	0.6304	0.943609	0.989334
GO Biological Process	SECONDARY_METABOLIC_PROCESS	26	0.19686	0.62797	0.96	0.989371
KEGG pathway	KEGG_PROTEASOME	42	0.170641	0.615977	0.980462	0.992278
BioCarta pathway	BIOCARTA_HER2_PATHWAY	22	0.193468	0.610006	0.957692	0.993152
BioCarta pathway	BIOCARTA_CTLA4_PATHWAY	17	0.209421	0.609601	0.960227	0.992528
Reactome pathway	REACTOME_SHC1_EVENTS_IN_ERBB4_SIGNALING	19	0.20364	0.608321	0.955357	0.992107
KEGG pathway	KEGG_TRYPTOPHAN_METABOLISM	38	0.168805	0.596311	0.980322	0.994291
GO Molecular Function	RNA_SPLICING_FACTOR_ACTIVITYTRANSESTERIFICATION_MECHANISM	18	0.199048	0.590905	0.961818	0.994717
BioCarta pathway	BIOCARTA_INSULIN_PATHWAY	22	0.189222	0.573259	0.961538	0.997269
KEGG pathway	KEGG_GLYCOSYLPHOSPHATIDYLINOSITOL_GPI_ANCHOR_BIOSYNTHESIS	25	0.180987	0.571798	0.973357	0.996786
GO Molecular Function	DNA_HELICASE_ACTIVITY	25	0.177716	0.558853	0.974638	0.998057
GO Biological Process	PIGMENT_BIOSYNTHETIC_PROCESS	17	0.181789	0.526908	0.979927	1
GO Biological Process	REGULATION_OF_SMALL_GTPASE_MEDIATED_SIGNAL_TRANSDUCTION	23	0.169729	0.522697	0.994495	1
Reactome pathway	REACTOME_AMINE_COMPOUND_SLC_TRANSPORTERS	27	0.160992	0.521794	0.998092	0.99999
BioCarta pathway	BIOCARTA_GATA3_PATHWAY	15	0.180971	0.512435	0.973832	1
GO Molecular Function	HORMONE_RECEPTOR_BINDING	26	0.15406	0.50592	0.988806	0.999707
GO Biological Process	PIGMENT_METABOLIC_PROCESS	18	0.172474	0.498496	0.981949	0.999436
Reactome pathway	REACTOME_ABORTIVE_ELONGATION_OF_HIV1_TRANSCRIPT_IN_THE_ABSENCE_OF_TAT	22	0.157809	0.486923	0.992537	0.999294
GO Molecular Function	NUCLEAR_HORMONE_RECEPTOR_BINDING	25	0.138633	0.443655	0.994595	0.99999
BioCarta pathway	BIOCARTA_CK1_PATHWAY	16	0.13714	0.387354	1	0.999885
GO Biological Process	RNA_SPLICINGVIA_TRANSESTERIFICATION_REACTIONS	29	-0.119412	-0.403078	1	0.999818
Reactome pathway	REACTOME_PREFOLDIN_MEDIATED_TRANSFER_OF_SUBSTRATE_TO_CCT_TRIC	25	-0.138596	-0.439581	0.997768	1
GO Molecular Function	UNFOLDED_PROTEIN_BINDING	40	-0.127499	-0.473428	1	1
GO Cellular Component	SPLICEOSOME	43	-0.131581	-0.485556	1	1
GO Biological Process	NEGATIVE_REGULATION_OF_TRANSFERASE_ACTIVITY	33	-0.14201	-0.493651	1	1
GO Biological Process	REGULATION_OF_RAS_PROTEIN_SIGNAL_TRANSDUCTION	19	-0.168757	-0.512494	0.985597	1
GO Biological Process	REGULATION_OF_DNA_REPLICATION	20	-0.169069	-0.525492	0.981013	1
GO Molecular Function	HELICASE_ACTIVITY	51	-0.136407	-0.526906	1	1
microRNA motif	GTCTACC,MIR-379	21	-0.176031	-0.54917	0.980645	0.999498
GO Molecular Function	AMINE_BINDING	23	-0.175013	-0.5539	0.980769	0.999693
Reactome pathway	REACTOME_FORMATION_OF_TUBULIN_FOLDING_INTERMEDIATES_BY_CCT_TRIC	18	-0.185274	-0.56103	0.970387	0.999559
GO Biological Process	REGULATION_OF_CELL_MIGRATION	28	-0.170409	-0.576236	0.984305	0.997949
GO Biological Process	REGULATION_OF_PROTEIN_MODIFICATION_PROCESS	42	-0.15671	-0.582836	0.993151	0.997532
GO Biological Process	DIGESTION	38	-0.161265	-0.586497	0.986333	0.997625
Reactome pathway	REACTOME_INTERACTION_BETWEEN_L1_AND_ANKYRINS	21	-0.184616	-0.586979	0.973913	0.998364
GO Molecular Function	HEMATOPOIETIN_INTERFERON_CLASSD200_DOMAIN_CYTOKINE_RECEPTOR_ACTIVITY	32	-0.167668	-0.590403	0.993072	0.998438
GO Biological Process	NEGATIVE_REGULATION_OF_BINDING	17	-0.20506	-0.599346	0.961693	0.99718
KEGG pathway	KEGG_RNA_POLYMERASE	26	-0.181146	-0.600365	0.95679	0.997771
KEGG pathway	KEGG_NITROGEN_METABOLISM	22	-0.192481	-0.609815	0.957684	0.996294
GO Molecular Function	THYROID_HORMONE_RECEPTOR_BINDING	16	-0.21447	-0.612321	0.95279	0.996424
Reactome pathway	REACTOME_POST_CHAPERONIN_TUBULIN_FOLDING_PATHWAY	15	-0.2123	-0.61263	0.945055	0.997179
GO Biological Process	CALCIUM_MEDIATED_SIGNALING	15	-0.213625	-0.612673	0.944326	0.998012
GO Cellular Component	TRANS_GOLGI_NETWORK	20	-0.198094	-0.613688	0.963303	0.998583
GO Molecular Function	LIPOPROTEIN_BINDING	18	-0.206985	-0.623131	0.955603	0.996682
GO Biological Process	MRNA_PROCESSING_GO_0006397	66	-0.152269	-0.623695	0.990544	0.997346
GO Biological Process	DOUBLE_STRAND_BREAK_REPAIR	23	-0.194312	-0.624798	0.95186	0.997832
Reactome pathway	REACTOME_ENDOSOMAL_SORTING_COMPLEX_REQUIRED_FOR_TRANSPORT_ESCRT	25	-0.188063	-0.633581	0.947368	0.995767
GO Molecular Function	CARBON_OXYGEN_LYASE_ACTIVITY	29	-0.190821	-0.639358	0.951271	0.994491
GO Biological Process	FEEDING_BEHAVIOR	22	-0.198578	-0.639998	0.951477	0.995144
GO Cellular Component	MICROTUBULE_ORGANIZING_CENTER_PART	19	-0.208575	-0.64062	0.933775	0.995743
Reactome pathway	REACTOME_CYCLIN_E_ASSOCIATED_EVENTS_DURING_G1_S_TRANSITION_	60	-0.160539	-0.640852	0.981265	0.996484
TF motif	V$ETF_Q6	109	-0.142513	-0.643942	0.986517	0.996135
GO Biological Process	NEGATIVE_REGULATION_OF_DNA_BINDING	16	-0.217378	-0.645429	0.904471	0.996401
Reactome pathway	REACTOME_CTNNB1_PHOSPHORYLATION_CASCADE	15	-0.22561	-0.645919	0.920168	0.99703
KEGG pathway	KEGG_BASE_EXCISION_REPAIR	31	-0.184046	-0.647194	0.970588	0.997389
Reactome pathway	REACTOME_ABCA_TRANSPORTERS_IN_LIPID_HOMEOSTASIS	16	-0.220503	-0.648616	0.920082	0.997682
Reactome pathway	REACTOME_APOPTOTIC_CLEAVAGE_OF_CELLULAR_PROTEINS	36	-0.176342	-0.652463	0.97351	0.996953
GO Molecular Function	PROTEIN_BINDING_BRIDGING	51	-0.165529	-0.655842	0.975664	0.996344
Reactome pathway	REACTOME_CROSS_PRESENTATION_OF_SOLUBLE_EXOGENOUS_ANTIGENS_ENDOSOMES	44	-0.173201	-0.657376	0.965116	0.996488
Reactome pathway	REACTOME_SULFUR_AMINO_ACID_METABOLISM	23	-0.208061	-0.665164	0.920234	0.993632
Reactome pathway	REACTOME_LYSOSOME_VESICLE_BIOGENESIS	22	-0.207196	-0.669948	0.926247	0.992166
microRNA motif	ATAAGCT,MIR-21	113	-0.149216	-0.67165	0.997625	0.992136
Reactome pathway	REACTOME_SCFSKP2_MEDIATED_DEGRADATION_OF_P27_P21	51	-0.169289	-0.67172	0.964365	0.992949
KEGG pathway	KEGG_HEDGEHOG_SIGNALING_PATHWAY	53	-0.170746	-0.672833	0.965092	0.993254
GO Biological Process	TRANSLATIONAL_INITIATION	33	-0.190868	-0.67319	0.936219	0.993916
Reactome pathway	REACTOME_AQUAPORIN_MEDIATED_TRANSPORT	48	-0.177044	-0.673665	0.96087	0.994531
GO Biological Process	CELLULAR_PROTEIN_CATABOLIC_PROCESS	57	-0.167348	-0.675433	0.975225	0.994478
GO Molecular Function	PHOSPHATASE_REGULATOR_ACTIVITY	24	-0.205315	-0.67695	0.922594	0.99452
Reactome pathway	REACTOME_METABOLISM_OF_STEROID_HORMONES_AND_VITAMINS_A_AND_D	34	-0.193643	-0.677899	0.928899	0.994885
GO Biological Process	PEPTIDYL_TYROSINE_PHOSPHORYLATION	25	-0.206806	-0.678612	0.935841	0.995358
GO Molecular Function	METHYLTRANSFERASE_ACTIVITY	34	-0.191547	-0.681532	0.941936	0.99469
Reactome pathway	REACTOME_SIGNALLING_TO_P38_VIA_RIT_AND_RIN	15	-0.237629	-0.685427	0.856566	0.993329
GO Molecular Function	INOSITOL_OR_PHOSPHATIDYLINOSITOL_KINASE_ACTIVITY	18	-0.223847	-0.690294	0.90224	0.991311
microRNA motif	CAGGGTC,MIR-504	80	-0.160108	-0.691354	0.988789	0.991473
BioCarta pathway	BIOCARTA_TGFB_PATHWAY	18	-0.228905	-0.692659	0.875527	0.991512
GO Biological Process	PEPTIDYL_TYROSINE_MODIFICATION	27	-0.206474	-0.694852	0.91453	0.991069
GO Cellular Component	CORTICAL_CYTOSKELETON	20	-0.226823	-0.697773	0.888889	0.99004
KEGG pathway	KEGG_ETHER_LIPID_METABOLISM	30	-0.20139	-0.698477	0.911111	0.990437
Reactome pathway	REACTOME_PHOSPHOLIPASE_C_MEDIATED_CASCADE	49	-0.180613	-0.699587	0.946785	0.990555
GO Molecular Function	OXIDOREDUCTASE_ACTIVITY_ACTING_ON_NADH_OR_NADPH	22	-0.216031	-0.699668	0.897959	0.991348
Reactome pathway	REACTOME_SHC1_EVENTS_IN_EGFR_SIGNALING	15	-0.242632	-0.699703	0.880435	0.99219
microRNA motif	GGGATGC,MIR-324-5P	48	-0.180202	-0.700179	0.936652	0.992748
GO Biological Process	SMALL_GTPASE_MEDIATED_SIGNAL_TRANSDUCTION	85	-0.163091	-0.700992	0.97669	0.993101
GO Biological Process	REGULATION_OF_GTPASE_ACTIVITY	15	-0.241406	-0.703866	0.855346	0.991945
Reactome pathway	REACTOME_APC_C_CDC20_MEDIATED_DEGRADATION_OF_MITOTIC_PROTEINS	62	-0.17294	-0.704372	0.946988	0.992502
KEGG pathway	KEGG_ONE_CARBON_POOL_BY_FOLATE	17	-0.239792	-0.708707	0.857749	0.990328
GO Molecular Function	ACTIN_FILAMENT_BINDING	23	-0.220889	-0.7115	0.866817	0.98922
GO Biological Process	REGULATION_OF_MAPKKK_CASCADE	18	-0.239149	-0.71253	0.897494	0.989268
microRNA motif	GTCAGGA,MIR-378	56	-0.178912	-0.714525	0.947242	0.988643
GO Biological Process	REGULATION_OF_PROTEIN_AMINO_ACID_PHOSPHORYLATION	28	-0.211343	-0.717352	0.865772	0.987398
Reactome pathway	REACTOME_SHC_MEDIATED_CASCADE	28	-0.21314	-0.71992	0.889135	0.986234
GO Biological Process	REGULATION_OF_PEPTIDYL_TYROSINE_PHOSPHORYLATION	16	-0.244635	-0.722047	0.848101	0.985472
GO Biological Process	MITOCHONDRION_ORGANIZATION_AND_BIOGENESIS	43	-0.189947	-0.722121	0.915138	0.986284
GO Molecular Function	RAS_GUANYL_NUCLEOTIDE_EXCHANGE_FACTOR_ACTIVITY	19	-0.239747	-0.722175	0.878243	0.987102
Reactome pathway	REACTOME_EGFR_DOWNREGULATION	21	-0.231312	-0.723163	0.845011	0.987139
KEGG pathway	KEGG_BLADDER_CANCER	41	-0.192061	-0.724461	0.909297	0.986963
GO Biological Process	HEART_DEVELOPMENT	36	-0.201448	-0.725511	0.899782	0.986969
GO Biological Process	FATTY_ACID_OXIDATION	16	-0.249282	-0.727362	0.836777	0.986259
microRNA motif	AGTCTAG,MIR-151	24	-0.225991	-0.727425	0.869565	0.987081
Reactome pathway	REACTOME_ANTIGEN_PROCESSING_CROSS_PRESENTATION	65	-0.178514	-0.727765	0.927739	0.987668
TF motif	V$HNF3B_01	203	-0.148355	-0.72806	0.989247	0.988293
TF motif	V$STAT1_01	64	-0.181462	-0.728155	0.937079	0.989086
Reactome pathway	REACTOME_ACYL_CHAIN_REMODELLING_OF_PG	15	-0.253816	-0.728572	0.838013	0.989604
GO Molecular Function	SODIUM_CHANNEL_ACTIVITY	16	-0.251016	-0.728791	0.835391	0.990287
KEGG pathway	KEGG_SPLICEOSOME	107	-0.162388	-0.728958	0.96875	0.99101
GO Biological Process	POSITIVE_REGULATION_OF_SIGNAL_TRANSDUCTION	118	-0.158045	-0.733681	0.977528	0.987761
TF motif	V$E2F_Q2	163	-0.152955	-0.733724	0.992701	0.988615
GO Molecular Function	TRANSLATION_REGULATOR_ACTIVITY	37	-0.2035	-0.733825	0.908497	0.989399
microRNA motif	GTGGTGA,MIR-197	68	-0.180258	-0.734294	0.92517	0.989867
GO Molecular Function	RNA_HELICASE_ACTIVITY	24	-0.225424	-0.735973	0.853881	0.989257
GO Molecular Function	HYDRO_LYASE_ACTIVITY	25	-0.225978	-0.739885	0.861171	0.986615
microRNA motif	TCTGGAC,MIR-198	78	-0.17389	-0.740325	0.939326	0.987065
Reactome pathway	REACTOME_PI3K_AKT_ACTIVATION	36	-0.208762	-0.742718	0.886463	0.985649
Reactome pathway	REACTOME_ACTIVATION_OF_GENES_BY_ATF4	23	-0.225071	-0.744175	0.861678	0.985119
TF motif	V$NKX3A_01	214	-0.149981	-0.745183	0.986842	0.985024
GO Cellular Component	PERINUCLEAR_REGION_OF_CYTOPLASM	51	-0.192562	-0.751219	0.881104	0.979769
GO Biological Process	RNA_SPLICING	80	-0.176759	-0.751869	0.919903	0.979953
GO Cellular Component	TRANSPORT_VESICLE	31	-0.21834	-0.753178	0.861298	0.979496
GO Molecular Function	NEUROTRANSMITTER_BINDING	51	-0.193212	-0.753355	0.861111	0.980177
GO Cellular Component	UBIQUITIN_LIGASE_COMPLEX	26	-0.228185	-0.756372	0.82268	0.977838
microRNA motif	CACCAGC,MIR-138	212	-0.150796	-0.756621	0.983516	0.978471
GO Molecular Function	PHOSPHOTRANSFERASE_ACTIVITY_PHOSPHATE_GROUP_AS_ACCEPTOR	18	-0.258119	-0.75996	0.816456	0.975652
GO Biological Process	MRNA_METABOLIC_PROCESS	76	-0.18114	-0.760666	0.939326	0.97578
microRNA motif	CCTGAGT,MIR-510	39	-0.210518	-0.762373	0.84375	0.974714
GO Cellular Component	APICAL_PART_OF_CELL	17	-0.256553	-0.762777	0.812775	0.975126
BioCarta pathway	BIOCARTA_SHH_PATHWAY	15	-0.262998	-0.763977	0.76626	0.974591
GO Cellular Component	ACTIN_FILAMENT	17	-0.260142	-0.766129	0.793926	0.972907
GO Molecular Function	RAS_GTPASE_ACTIVATOR_ACTIVITY	29	-0.227553	-0.766547	0.850816	0.973266
GO Molecular Function	ACETYLCHOLINE_BINDING	17	-0.25707	-0.770037	0.773836	0.969988
Reactome pathway	REACTOME_ACTIVATION_OF_THE_MRNA_UPON_BINDING_OF_THE_CAP_BINDING_COMPLEX_AND_EIFS_AND_SUBSEQUENT_BINDING_TO_43S	43	-0.205578	-0.770788	0.848812	0.969967
BioCarta pathway	BIOCARTA_MTA3_PATHWAY	17	-0.255144	-0.770893	0.798781	0.970717
BioCarta pathway	BIOCARTA_ERK_PATHWAY	28	-0.229068	-0.773067	0.825893	0.968903
GO Biological Process	SODIUM_ION_TRANSPORT	21	-0.249927	-0.773586	0.810235	0.969128
Reactome pathway	REACTOME_GLUCONEOGENESIS	29	-0.221689	-0.773769	0.808036	0.969803
GO Biological Process	GLYCEROPHOSPHOLIPID_METABOLIC_PROCESS	45	-0.206632	-0.776414	0.848276	0.967329
TF motif	V$NRF2_01	257	-0.151708	-0.776762	0.989583	0.967766
GO Molecular Function	NEUROTRANSMITTER_RECEPTOR_ACTIVITY	49	-0.199587	-0.776856	0.85034	0.968542
BioCarta pathway	BIOCARTA_P38MAPK_PATHWAY	36	-0.214281	-0.776905	0.814255	0.969365
Reactome pathway	REACTOME_FANCONI_ANEMIA_PATHWAY	21	-0.249289	-0.77698	0.777778	0.970161
KEGG pathway	KEGG_MATURITY_ONSET_DIABETES_OF_THE_YOUNG	25	-0.235016	-0.777684	0.809035	0.970176
GO Biological Process	BIOPOLYMER_CATABOLIC_PROCESS	111	-0.170767	-0.778106	0.941032	0.97056
GO Biological Process	TRANSMEMBRANE_RECEPTOR_PROTEIN_SERINE_THREONINE_KINASE_SIGNALING_PATHWAY	45	-0.204986	-0.778327	0.858108	0.971138
GO Biological Process	CYCLIC_NUCLEOTIDE_MEDIATED_SIGNALING	99	-0.175112	-0.778384	0.904878	0.971959
KEGG pathway	KEGG_VASOPRESSIN_REGULATED_WATER_REABSORPTION	42	-0.204581	-0.778684	0.860262	0.972486
GO Biological Process	BRAIN_DEVELOPMENT	46	-0.202635	-0.779039	0.830022	0.972884
GO Biological Process	PHOSPHOINOSITIDE_BIOSYNTHETIC_PROCESS	24	-0.242751	-0.780386	0.820129	0.972015
Reactome pathway	REACTOME_FGFR_LIGAND_BINDING_AND_ACTIVATION	22	-0.242385	-0.780422	0.784483	0.972866
microRNA motif	AGTCAGC,MIR-345	57	-0.193818	-0.78098	0.900217	0.97302
GO Cellular Component	NUCLEAR_MEMBRANE	49	-0.201569	-0.78119	0.868778	0.973623
GO Biological Process	CELLULAR_COMPONENT_DISASSEMBLY	28	-0.228561	-0.781384	0.810417	0.974256
Reactome pathway	REACTOME_CIRCADIAN_REPRESSION_OF_EXPRESSION_BY_REV_ERBA	22	-0.241429	-0.782958	0.78781	0.973082
GO Cellular Component	MITOCHONDRIAL_MATRIX	44	-0.208242	-0.783853	0.857143	0.97278
GO Biological Process	SPHINGOLIPID_METABOLIC_PROCESS	28	-0.231123	-0.784035	0.798729	0.973447
KEGG pathway	KEGG_PANTOTHENATE_AND_COA_BIOSYNTHESIS	15	-0.275908	-0.785555	0.747807	0.972247
GO Biological Process	DNA_REPLICATION_INITIATION	15	-0.277415	-0.785974	0.757028	0.972571
Reactome pathway	REACTOME_INTRINSIC_PATHWAY	16	-0.265372	-0.786531	0.762443	0.972752
BioCarta pathway	BIOCARTA_IGF1_PATHWAY	21	-0.248713	-0.788351	0.801724	0.971161
KEGG pathway	KEGG_OXIDATIVE_PHOSPHORYLATION	99	-0.176883	-0.788467	0.929385	0.971912
Reactome pathway	REACTOME_TRANSCRIPTION_COUPLED_NER_TC_NER	42	-0.212745	-0.789499	0.814732	0.971366
GO Biological Process	TRANSFORMING_GROWTH_FACTOR_BETA_RECEPTOR_SIGNALING_PATHWAY	34	-0.222663	-0.790588	0.800425	0.970691
microRNA motif	GCGCTTT,MIR-518B,MIR-518C,MIR-518D	20	-0.253694	-0.790663	0.797778	0.971483
GO Biological Process	REGULATION_OF_CELL_GROWTH	45	-0.210867	-0.791073	0.830986	0.971843
Reactome pathway	REACTOME_CA_DEPENDENT_EVENTS	25	-0.238277	-0.791255	0.777042	0.972497
TF motif	V$HNF1_01	220	-0.15784	-0.793324	0.97019	0.970384
TF motif	ACAWNRNSRCGG_UNKNOWN	59	-0.197931	-0.7937	0.82767	0.970764
microRNA motif	ACCATTT,MIR-522	147	-0.17012	-0.794511	0.926887	0.970462
GO Cellular Component	MITOCHONDRIAL_LUMEN	44	-0.208242	-0.794554	0.840263	0.971317
TF motif	V$MAZ_Q6	182	-0.164361	-0.795291	0.957286	0.971126
microRNA motif	TAGAACC,MIR-182	36	-0.218852	-0.795727	0.810069	0.971452
Reactome pathway	REACTOME_RORA_ACTIVATES_CIRCADIAN_EXPRESSION	23	-0.242984	-0.796052	0.763213	0.971895
KEGG pathway	KEGG_NATURAL_KILLER_CELL_MEDIATED_CYTOTOXICITY	93	-0.18114	-0.79638	0.892135	0.972333
Reactome pathway	REACTOME_APC_C_CDH1_MEDIATED_DEGRADATION_OF_CDC20_AND_OTHER_APC_C_CDH1_TARGETED_PROTEINS_IN_LATE_MITOSIS_EARLY_G1	62	-0.198475	-0.796702	0.84127	0.972751
KEGG pathway	KEGG_VASCULAR_SMOOTH_MUSCLE_CONTRACTION	102	-0.179487	-0.797424	0.921053	0.972581
GO Molecular Function	HYDROGEN_ION_TRANSMEMBRANE_TRANSPORTER_ACTIVITY	25	-0.248443	-0.799123	0.789588	0.970835
GO Biological Process	NEGATIVE_REGULATION_OF_TRANSPORT	19	-0.256686	-0.799398	0.745763	0.971328
TF motif	CTGYNNCTYTAA_UNKNOWN	78	-0.189708	-0.801746	0.876652	0.96864
GO Biological Process	NEURON_APOPTOSIS	17	-0.274054	-0.802781	0.75	0.967916
Reactome pathway	REACTOME_INHIBITION_OF_INSULIN_SECRETION_BY_ADRENALINE_NORADRENALINE	25	-0.239438	-0.8032	0.760171	0.968173
TF motif	V$P53_DECAMER_Q2	243	-0.15929	-0.805373	0.962766	0.965647
GO Cellular Component	MITOCHONDRIAL_MEMBRANE	76	-0.191942	-0.807366	0.844298	0.963305
GO Biological Process	REGULATION_OF_ACTION_POTENTIAL	17	-0.272448	-0.80878	0.712418	0.961989
Reactome pathway	REACTOME_INFLUENZA_LIFE_CYCLE	101	-0.183703	-0.809997	0.8933	0.960836
Reactome pathway	REACTOME_SYNTHESIS_AND_INTERCONVERSION_OF_NUCLEOTIDE_DI_AND_TRIPHOSPHATES	19	-0.267721	-0.810705	0.749446	0.960539
GO Biological Process	NEGATIVE_REGULATION_OF_SIGNAL_TRANSDUCTION	35	-0.225136	-0.810871	0.764444	0.96118
BioCarta pathway	BIOCARTA_TOB1_PATHWAY	19	-0.268475	-0.812318	0.727651	0.959689
Reactome pathway	REACTOME_NUCLEAR_EVENTS_KINASE_AND_TRANSCRIPTION_FACTOR_ACTIVATION	24	-0.24515	-0.812631	0.742389	0.960079
GO Biological Process	TRANSCRIPTION_INITIATION	34	-0.23302	-0.81346	0.796339	0.95963
GO Molecular Function	DOUBLE_STRANDED_DNA_BINDING	31	-0.226921	-0.813894	0.780645	0.959862
GO Biological Process	RNA_CATABOLIC_PROCESS	18	-0.272414	-0.815169	0.752273	0.958483
Reactome pathway	REACTOME_REGULATION_OF_WATER_BALANCE_BY_RENAL_AQUAPORINS	42	-0.215001	-0.817023	0.804148	0.956217
KEGG pathway	KEGG_CYSTEINE_AND_METHIONINE_METABOLISM	31	-0.239857	-0.817063	0.747845	0.957085
TF motif	V$ATF_01	235	-0.163092	-0.819438	0.926396	0.953839
GO Molecular Function	DNA_POLYMERASE_ACTIVITY	18	-0.273824	-0.820638	0.708804	0.952606
GO Cellular Component	NUCLEAR_LUMEN	358	-0.154644	-0.821842	0.980609	0.951351
Reactome pathway	REACTOME_CELL_CYCLE_CHECKPOINTS	108	-0.184645	-0.821851	0.875862	0.952254
Reactome pathway	REACTOME_SYNTHESIS_OF_GLYCOSYLPHOSPHATIDYLINOSITOL_GPI	17	-0.272955	-0.821911	0.739872	0.953057
TF motif	YGCGYRCGC_UNKNOWN	303	-0.158313	-0.823582	0.970745	0.950913
BioCarta pathway	BIOCARTA_HDAC_PATHWAY	24	-0.257546	-0.824096	0.755056	0.950927
Reactome pathway	REACTOME_G0_AND_EARLY_G1	23	-0.256677	-0.824479	0.740991	0.951127
microRNA motif	ATCATGA,MIR-433	107	-0.184708	-0.825232	0.843902	0.950667
Reactome pathway	REACTOME_PKA_MEDIATED_PHOSPHORYLATION_OF_CREB	16	-0.277062	-0.826079	0.711111	0.950039
TF motif	GGGNRMNNYCAT_UNKNOWN	75	-0.19616	-0.827104	0.799097	0.949028
GO Biological Process	BIOGENIC_AMINE_METABOLIC_PROCESS	16	-0.284399	-0.82746	0.679671	0.949319
microRNA motif	TGCACGA,MIR-517A,MIR-517C	18	-0.276873	-0.828265	0.7173	0.948678
TF motif	V$EVI1_06	20	-0.265095	-0.828357	0.716356	0.94944
TF motif	GAANYNYGACNY_UNKNOWN	70	-0.198549	-0.828905	0.820862	0.94933
TF motif	V$E2F_Q6_01	230	-0.165968	-0.828981	0.926582	0.950102
TF motif	V$E2F_03	229	-0.164366	-0.829383	0.951338	0.950237
TF motif	V$CEBP_C	185	-0.171549	-0.829974	0.920375	0.950031
Reactome pathway	REACTOME_SPHINGOLIPID_DE_NOVO_BIOSYNTHESIS	29	-0.238665	-0.830128	0.715517	0.950677
TF motif	V$NRF1_Q6	242	-0.163196	-0.831212	0.928767	0.949522
Reactome pathway	REACTOME_REGULATION_OF_INSULIN_SECRETION_BY_GLUCAGON_LIKE_PEPTIDE1	39	-0.226181	-0.832604	0.767068	0.947649
TF motif	V$NCX_01	164	-0.174509	-0.834739	0.916049	0.944416
BioCarta pathway	BIOCARTA_IL7_PATHWAY	17	-0.278496	-0.836611	0.688699	0.941701
KEGG pathway	KEGG_GLYCEROPHOSPHOLIPID_METABOLISM	73	-0.202733	-0.836973	0.801822	0.941936
TF motif	V$AMEF2_Q6	242	-0.164546	-0.837394	0.906166	0.942024
Reactome pathway	REACTOME_OXYGEN_DEPENDENT_PROLINE_HYDROXYLATION_OF_HYPOXIA_INDUCIBLE_FACTOR_ALPHA	15	-0.293819	-0.837488	0.712121	0.942768
TF motif	YGACNNYACAR_UNKNOWN	93	-0.191445	-0.838464	0.803828	0.941833
GO Molecular Function	S_ADENOSYLMETHIONINE_DEPENDENT_METHYLTRANSFERASE_ACTIVITY	22	-0.266867	-0.838504	0.694989	0.942692
KEGG pathway	KEGG_RENIN_ANGIOTENSIN_SYSTEM	17	-0.283387	-0.838755	0.689342	0.943112
Reactome pathway	REACTOME_MAPK_TARGETS_NUCLEAR_EVENTS_MEDIATED_BY_MAP_KINASES	30	-0.244909	-0.839588	0.762014	0.942465
TF motif	V$COMP1_01	106	-0.185064	-0.840101	0.822943	0.942323
microRNA motif	AATGGAG,MIR-136	80	-0.197083	-0.840601	0.800905	0.942277
GO Molecular Function	LYASE_ACTIVITY	66	-0.205328	-0.841878	0.775281	0.940577
GO Biological Process	REGULATION_OF_ORGANELLE_ORGANIZATION_AND_BIOGENESIS	37	-0.23151	-0.841957	0.730684	0.94135
TF motif	V$GATA1_05	267	-0.165419	-0.841967	0.913793	0.942263
BioCarta pathway	BIOCARTA_RHO_PATHWAY	30	-0.244764	-0.842465	0.731463	0.942185
GO Biological Process	G_PROTEIN_SIGNALING_COUPLED_TO_CAMP_NUCLEOTIDE_SECOND_MESSENGER	62	-0.209213	-0.842553	0.789011	0.942928
Reactome pathway	REACTOME_TIE2_SIGNALING	17	-0.282583	-0.843143	0.68254	0.942604
GO Biological Process	MAPKKK_CASCADE_GO_0000165	101	-0.189848	-0.8438	0.830275	0.94223
Reactome pathway	REACTOME_NUCLEAR_RECEPTOR_TRANSCRIPTION_PATHWAY	46	-0.224567	-0.84468	0.733032	0.941277
Reactome pathway	REACTOME_ENDOGENOUS_STEROLS	15	-0.295647	-0.844752	0.674569	0.94208
Reactome pathway	REACTOME_TRANSPORT_OF_MATURE_MRNA_DERIVED_FROM_AN_INTRONLESS_TRANSCRIPT	30	-0.240417	-0.845101	0.712474	0.942287
TF motif	V$PAX5_02	16	-0.28882	-0.845839	0.681624	0.941654
GO Biological Process	RESPONSE_TO_EXTRACELLULAR_STIMULUS	33	-0.241067	-0.84594	0.704741	0.942394
GO Biological Process	STRESS_ACTIVATED_PROTEIN_KINASE_SIGNALING_PATHWAY	47	-0.219318	-0.846011	0.772321	0.943192
GO Biological Process	MEMBRANE_LIPID_METABOLIC_PROCESS	98	-0.192673	-0.846449	0.796729	0.943223
GO Molecular Function	PHOSPHORIC_DIESTER_HYDROLASE_ACTIVITY	39	-0.226396	-0.846722	0.727079	0.943576
GO Molecular Function	TRANSLATION_FACTOR_ACTIVITY_NUCLEIC_ACID_BINDING	35	-0.238241	-0.847573	0.712054	0.942696
Reactome pathway	REACTOME_G_BETA_GAMMA_SIGNALLING_THROUGH_PI3KGAMMA	25	-0.264468	-0.847625	0.699784	0.943543
GO Molecular Function	TRANSFERASE_ACTIVITY_TRANSFERRING_ONE_CARBON_GROUPS	35	-0.242069	-0.848535	0.711454	0.942524
KEGG pathway	KEGG_HISTIDINE_METABOLISM	27	-0.25158	-0.849422	0.699561	0.941497
BioCarta pathway	BIOCARTA_PGC1A_PATHWAY	17	-0.287934	-0.850532	0.669492	0.939974
Reactome pathway	REACTOME_POST_TRANSLATIONAL_MODIFICATION_SYNTHESIS_OF_GPI_ANCHORED_PROTEINS	26	-0.25463	-0.85067	0.72093	0.940623
TF motif	V$RSRFC4_Q2	201	-0.174611	-0.850673	0.869359	0.941567
GO Molecular Function	KINASE_REGULATOR_ACTIVITY	43	-0.228978	-0.850713	0.714286	0.942439
TF motif	V$AR_02	35	-0.238266	-0.851164	0.721963	0.942387
Reactome pathway	REACTOME_G_PROTEIN_BETA_GAMMA_SIGNALLING	28	-0.251201	-0.851416	0.723451	0.942779
microRNA motif	GCTCTTG,MIR-335	85	-0.195829	-0.852257	0.768868	0.941869
BioCarta pathway	BIOCARTA_PAR1_PATHWAY	35	-0.238458	-0.852612	0.688699	0.942016
microRNA motif	TAGGTCA,MIR-192,MIR-215	44	-0.222894	-0.853589	0.729911	0.940813
GO Biological Process	INTRACELLULAR_PROTEIN_TRANSPORT	137	-0.183904	-0.855043	0.801008	0.938602
Reactome pathway	REACTOME_NEURONAL_SYSTEM	266	-0.169526	-0.855656	0.870968	0.938154
TF motif	TMTCGCGANR_UNKNOWN	148	-0.183437	-0.855805	0.824289	0.93876
GO Molecular Function	MONOOXYGENASE_ACTIVITY	27	-0.253582	-0.857318	0.668874	0.936176
Reactome pathway	REACTOME_OTHER_SEMAPHORIN_INTERACTIONS	15	-0.296797	-0.857989	0.665962	0.935557
BioCarta pathway	BIOCARTA_NKT_PATHWAY	28	-0.246982	-0.859016	0.684549	0.934143
GO Cellular Component	CONTRACTILE_FIBER_PART	19	-0.284033	-0.860603	0.656587	0.931276
BioCarta pathway	BIOCARTA_STATHMIN_PATHWAY	17	-0.289647	-0.861113	0.659243	0.93099
Reactome pathway	REACTOME_JNK_C_JUN_KINASES_PHOSPHORYLATION_AND_ACTIVATION_MEDIATED_BY_ACTIVATED_HUMAN_TAK1	15	-0.303793	-0.863049	0.651805	0.927363
KEGG pathway	KEGG_STEROID_HORMONE_BIOSYNTHESIS	36	-0.241886	-0.863131	0.687646	0.928132
TF motif	V$TGIF_01	234	-0.174054	-0.863532	0.889189	0.928136
BioCarta pathway	BIOCARTA_CSK_PATHWAY	20	-0.27758	-0.863912	0.655532	0.928158
TF motif	V$EVI1_05	162	-0.180759	-0.865192	0.801508	0.925971
Reactome pathway	REACTOME_MEIOTIC_SYNAPSIS	51	-0.223484	-0.865767	0.749451	0.925609
GO Molecular Function	ORGANIC_ACID_TRANSMEMBRANE_TRANSPORTER_ACTIVITY	44	-0.232291	-0.86649	0.707373	0.924817
BioCarta pathway	BIOCARTA_IL12_PATHWAY	21	-0.273038	-0.867054	0.661734	0.924416
Reactome pathway	REACTOME_MEIOTIC_RECOMBINATION	54	-0.219339	-0.86772	0.718182	0.923732
TF motif	V$PPARG_01	41	-0.234122	-0.8697	0.710407	0.919862
Reactome pathway	REACTOME_CLASS_B_2_SECRETIN_FAMILY_RECEPTORS	81	-0.202226	-0.87055	0.746898	0.918747
Reactome pathway	REACTOME_GABA_SYNTHESIS_RELEASE_REUPTAKE_AND_DEGRADATION	17	-0.292725	-0.871021	0.637778	0.918511
Reactome pathway	REACTOME_METABOLISM_OF_NON_CODING_RNA	41	-0.233863	-0.871906	0.679245	0.917255
microRNA motif	TCCCCAC,MIR-491	54	-0.221895	-0.872422	0.713978	0.916865
TF motif	ACTAYRNNNCCCR_UNKNOWN	427	-0.163046	-0.872828	0.938338	0.916806
Reactome pathway	REACTOME_GLYCOLYSIS	27	-0.263829	-0.873153	0.679724	0.91698
GO Biological Process	GROWTH	75	-0.207674	-0.874219	0.736487	0.915316
GO Biological Process	REGULATION_OF_TRANSPORT	63	-0.216012	-0.874532	0.694581	0.915495
microRNA motif	CAGCAGG,MIR-370	145	-0.183715	-0.875089	0.754762	0.915092
microRNA motif	TGAATGT,MIR-181A,MIR-181B,MIR-181C,MIR-181D	463	-0.161901	-0.8752	0.902299	0.91577
GO Cellular Component	GOLGI_APPARATUS	216	-0.176848	-0.87653	0.816176	0.913228
GO Biological Process	JNK_CASCADE	45	-0.233088	-0.87703	0.692483	0.912885
GO Molecular Function	COFACTOR_BINDING	21	-0.272981	-0.877144	0.641667	0.913569
TF motif	V$GATA1_03	227	-0.173833	-0.877332	0.835106	0.914051
Reactome pathway	REACTOME_INHIBITION_OF_VOLTAGE_GATED_CA2_CHANNELS_VIA_GBETA_GAMMA_SUBUNITS	25	-0.263973	-0.877827	0.684327	0.913715
KEGG pathway	KEGG_DRUG_METABOLISM_CYTOCHROME_P450	40	-0.238551	-0.878714	0.657407	0.912455
Reactome pathway	REACTOME_NFKB_AND_MAP_KINASES_ACTIVATION_MEDIATED_BY_TLR4_SIGNALING_REPERTOIRE	66	-0.214323	-0.878921	0.691441	0.912876
GO Biological Process	CELL_STRUCTURE_DISASSEMBLY_DURING_APOPTOSIS	16	-0.301129	-0.879603	0.642706	0.912106
KEGG pathway	KEGG_GLYCOSPHINGOLIPID_BIOSYNTHESIS_LACTO_AND_NEOLACTO_SERIES	23	-0.272429	-0.879744	0.663717	0.912687
GO Cellular Component	SECRETORY_GRANULE	16	-0.309894	-0.880361	0.641393	0.912056
microRNA motif	ACTACCT,MIR-196A,MIR-196B	138	-0.189312	-0.881119	0.774038	0.91101
GO Cellular Component	NUCLEAR_MEMBRANE_PART	41	-0.233858	-0.881219	0.689732	0.911717
microRNA motif	AGTCTTA,MIR-499	71	-0.210373	-0.882314	0.733906	0.909834
KEGG pathway	KEGG_DRUG_METABOLISM_OTHER_ENZYMES	33	-0.248704	-0.882517	0.659389	0.91024
BioCarta pathway	BIOCARTA_CDMAC_PATHWAY	16	-0.305236	-0.882566	0.617582	0.911105
GO Biological Process	ACTIN_POLYMERIZATION_AND_OR_DEPOLYMERIZATION	21	-0.274562	-0.882894	0.606765	0.91118
Reactome pathway	REACTOME_PLATELET_SENSITIZATION_BY_LDL	15	-0.306181	-0.883676	0.612836	0.910116
TF motif	GTTGNYNNRGNAAC_UNKNOWN	104	-0.199156	-0.883833	0.769412	0.910672
GO Biological Process	CAMP_MEDIATED_SIGNALING	63	-0.216721	-0.8851	0.708428	0.908335
TF motif	V$ARNT_01	244	-0.176622	-0.885217	0.827128	0.908974
GO Biological Process	CELLULAR_RESPONSE_TO_STIMULUS	19	-0.288428	-0.886286	0.63039	0.907201
TF motif	V$T3R_Q6	232	-0.177369	-0.886713	0.823056	0.907032
GO Biological Process	REGULATION_OF_CYTOSKELETON_ORGANIZATION_AND_BIOGENESIS	27	-0.261663	-0.886754	0.632609	0.907891
KEGG pathway	KEGG_ADHERENS_JUNCTION	67	-0.216477	-0.886972	0.692308	0.908308
KEGG pathway	KEGG_ANTIGEN_PROCESSING_AND_PRESENTATION	45	-0.236283	-0.887035	0.641079	0.90911
Reactome pathway	REACTOME_AMYLOIDS	49	-0.226699	-0.887128	0.69556	0.909845
GO Molecular Function	GLUTAMATE_RECEPTOR_ACTIVITY	20	-0.290912	-0.887392	0.634783	0.910147
TF motif	V$GATA4_Q3	229	-0.177977	-0.88799	0.789855	0.909575
GO Cellular Component	NUCLEOLAR_PART	18	-0.287055	-0.888076	0.585774	0.910358
microRNA motif	AACTGGA,MIR-145	221	-0.178606	-0.888907	0.791866	0.909095
Reactome pathway	REACTOME_LIGAND_GATED_ION_CHANNEL_TRANSPORT	20	-0.29031	-0.889142	0.609756	0.909439
TF motif	V$FREAC4_01	141	-0.189323	-0.889582	0.763415	0.909245
TF motif	GGCNNMSMYNTTG_UNKNOWN	68	-0.211676	-0.889852	0.687225	0.909502
TF motif	V$MMEF2_Q6	255	-0.175143	-0.890122	0.814621	0.909714
microRNA motif	TACTTGA,MIR-26A,MIR-26B	290	-0.173612	-0.891746	0.832447	0.906366
GO Biological Process	REGULATION_OF_CYCLIN_DEPENDENT_PROTEIN_KINASE_ACTIVITY	40	-0.238651	-0.891895	0.658798	0.90699
KEGG pathway	KEGG_NEUROACTIVE_LIGAND_RECEPTOR_INTERACTION	259	-0.174087	-0.892483	0.805	0.906347
TF motif	V$TEL2_Q6	224	-0.17715	-0.893404	0.784504	0.904807
GO Biological Process	POSITIVE_REGULATION_OF_I_KAPPAB_KINASE_NF_KAPPAB_CASCADE	81	-0.208363	-0.894928	0.672055	0.901552
TF motif	V$OCT1_06	237	-0.178584	-0.895014	0.788506	0.902332
TF motif	V$E2F_Q4	223	-0.179342	-0.89517	0.79661	0.902871
microRNA motif	ACAGGGT,MIR-10A,MIR-10B	116	-0.196241	-0.895381	0.745238	0.903287
TF motif	V$GCM_Q2	220	-0.177662	-0.897319	0.804511	0.898853
GO Molecular Function	ATP_DEPENDENT_HELICASE_ACTIVITY	27	-0.270754	-0.89809	0.631048	0.897653
TF motif	V$DR3_Q4	137	-0.191658	-0.899639	0.735803	0.894224
TF motif	V$AR_Q2	120	-0.194823	-0.900831	0.709821	0.8917
GO Biological Process	CELL_CYCLE_CHECKPOINT_GO_0000075	46	-0.234155	-0.901023	0.654788	0.892139
Reactome pathway	REACTOME_DEADENYLATION_DEPENDENT_MRNA_DECAY	44	-0.236411	-0.901581	0.626829	0.89154
GO Biological Process	RAS_PROTEIN_SIGNAL_TRANSDUCTION	64	-0.221684	-0.902	0.66443	0.891317
TF motif	V$USF_Q6_01	228	-0.179092	-0.902298	0.759459	0.891466
KEGG pathway	KEGG_THYROID_CANCER	28	-0.265529	-0.903029	0.630531	0.890354
GO Molecular Function	SMALL_GTPASE_REGULATOR_ACTIVITY	66	-0.22129	-0.903323	0.638142	0.890436
GO Molecular Function	ACTIN_BINDING	73	-0.216218	-0.904974	0.655814	0.886577
GO Biological Process	ESTABLISHMENT_OF_PROTEIN_LOCALIZATION	178	-0.188236	-0.905052	0.735148	0.887346
Reactome pathway	REACTOME_GLUTAMATE_NEUROTRANSMITTER_RELEASE_CYCLE	15	-0.312177	-0.905693	0.573805	0.886412
Reactome pathway	REACTOME_FRS2_MEDIATED_CASCADE	36	-0.251393	-0.906452	0.622951	0.885174
BioCarta pathway	BIOCARTA_CASPASE_PATHWAY	21	-0.285495	-0.906897	0.603037	0.884915
Reactome pathway	REACTOME_ARMS_MEDIATED_ACTIVATION	16	-0.306909	-0.906966	0.594321	0.885713
GO Biological Process	PROTEIN_DNA_COMPLEX_ASSEMBLY	46	-0.241225	-0.908414	0.628692	0.882514
GO Biological Process	DNA_INTEGRITY_CHECKPOINT	22	-0.280611	-0.908742	0.616977	0.882575
Reactome pathway	REACTOME_MRNA_SPLICING_MINOR_PATHWAY	37	-0.249579	-0.908956	0.63311	0.882945
Reactome pathway	REACTOME_PHASE_II_CONJUGATION	48	-0.236168	-0.909135	0.626866	0.883383
Reactome pathway	REACTOME_METAL_ION_SLC_TRANSPORTERS	22	-0.28276	-0.910079	0.607676	0.881675
microRNA motif	GGTAACC,MIR-409-5P	31	-0.259014	-0.910104	0.612108	0.882598
BioCarta pathway	BIOCARTA_AGR_PATHWAY	34	-0.259883	-0.910412	0.600832	0.882668
KEGG pathway	KEGG_HUNTINGTONS_DISEASE	151	-0.193156	-0.910489	0.670051	0.883446
KEGG pathway	KEGG_BETA_ALANINE_METABOLISM	22	-0.286301	-0.910793	0.555315	0.883547
TF motif	V$OCT1_01	234	-0.180782	-0.910892	0.744444	0.884275
GO Cellular Component	ACTIN_CYTOSKELETON	120	-0.200407	-0.911759	0.694118	0.882661
GO Biological Process	NEGATIVE_REGULATION_OF_CELLULAR_COMPONENT_ORGANIZATION_AND_BIOGENESIS	24	-0.27834	-0.91266	0.611607	0.880976
GO Molecular Function	ENZYME_INHIBITOR_ACTIVITY	108	-0.201934	-0.91276	0.690476	0.881667
Reactome pathway	REACTOME_ERK_MAPK_TARGETS	21	-0.291515	-0.913077	0.597561	0.881723
KEGG pathway	KEGG_PYRUVATE_METABOLISM	37	-0.24976	-0.913264	0.586605	0.882166
TF motif	V$HFH4_01	185	-0.187655	-0.914324	0.734694	0.880103
microRNA motif	GCTGAGT,MIR-512-5P	47	-0.238286	-0.915702	0.603645	0.876865
GO Molecular Function	CARBOXYLIC_ACID_TRANSMEMBRANE_TRANSPORTER_ACTIVITY	43	-0.242302	-0.916067	0.57109	0.876835
TF motif	V$STAT1_02	236	-0.183787	-0.916098	0.716837	0.87772
Reactome pathway	REACTOME_IL_3_5_AND_GM_CSF_SIGNALING	41	-0.242632	-0.91732	0.597403	0.874943
GO Biological Process	PHOSPHOLIPID_BIOSYNTHETIC_PROCESS	39	-0.254688	-0.919725	0.591837	0.86864
Reactome pathway	REACTOME_PEROXISOMAL_LIPID_METABOLISM	20	-0.293046	-0.920933	0.575258	0.86605
Reactome pathway	REACTOME_GRB2_EVENTS_IN_ERBB2_SIGNALING	21	-0.293911	-0.920937	0.555556	0.867041
BioCarta pathway	BIOCARTA_NGF_PATHWAY	18	-0.307515	-0.920983	0.595339	0.867891
TF motif	V$CACBINDINGPROTEIN_Q6	233	-0.18269	-0.921398	0.699029	0.86763
TF motif	V$MAZR_01	211	-0.186559	-0.923139	0.71	0.863239
GO Cellular Component	NUCLEOPLASM	261	-0.180801	-0.923717	0.689295	0.862447
TF motif	V$PAX3_B	84	-0.214303	-0.924756	0.617169	0.860234
Reactome pathway	REACTOME_RECRUITMENT_OF_MITOTIC_CENTROSOME_PROTEINS_AND_COMPLEXES	59	-0.228903	-0.925587	0.62931	0.858665
GO Cellular Component	MICROTUBULE_ORGANIZING_CENTER	65	-0.227669	-0.925699	0.611905	0.859295
TF motif	CCCNNGGGAR_V$OLF1_01	307	-0.178571	-0.92612	0.750685	0.858964
TF motif	AGCYRWTTC_UNKNOWN	116	-0.20155	-0.926416	0.658824	0.859093
Reactome pathway	REACTOME_REGULATION_OF_GLUCOKINASE_BY_GLUCOKINASE_REGULATORY_PROTEIN	25	-0.27894	-0.926508	0.578732	0.859803
microRNA motif	CAAGGAT,MIR-362	65	-0.218713	-0.926553	0.606715	0.860668
TF motif	V$TAXCREB_02	26	-0.276624	-0.926594	0.566449	0.86153
TF motif	V$TCF11MAFG_01	193	-0.188544	-0.927296	0.66076	0.860268
TF motif	V$SREBP1_01	160	-0.195512	-0.927708	0.672372	0.859947
BioCarta pathway	BIOCARTA_WNT_PATHWAY	25	-0.281629	-0.928296	0.580931	0.859123
Reactome pathway	REACTOME_SMOOTH_MUSCLE_CONTRACTION	15	-0.315646	-0.928862	0.544248	0.858405
TF motif	YKACATTT_UNKNOWN	254	-0.181949	-0.929252	0.702413	0.8582
GO Biological Process	NEGATIVE_REGULATION_OF_GROWTH	40	-0.252726	-0.929597	0.588889	0.858176
TF motif	V$USF_Q6	250	-0.183012	-0.930797	0.688889	0.855436
TF motif	V$AP1_Q4_01	252	-0.182592	-0.930882	0.698163	0.856188
microRNA motif	GTAAACC,MIR-299-5P	46	-0.242989	-0.931084	0.571106	0.856537
microRNA motif	GTATTAT,MIR-369-3P	198	-0.187906	-0.931154	0.666667	0.857358
GO Biological Process	RESPONSE_TO_NUTRIENT	17	-0.316708	-0.931324	0.567164	0.857847
TF motif	CCAWWNAAGG_V$SRF_Q4	80	-0.21856	-0.931545	0.611111	0.858184
GO Biological Process	TRANSCRIPTION_INITIATION_FROM_RNA_POLYMERASE_II_PROMOTER	28	-0.27295	-0.931632	0.558499	0.858903
TF motif	V$AREB6_01	250	-0.185262	-0.932295	0.662404	0.857788
TF motif	V$AHR_01	64	-0.229476	-0.932817	0.604215	0.857085
TF motif	V$ETS_Q4	233	-0.184651	-0.933404	0.672634	0.856244
TF motif	V$TAXCREB_01	123	-0.203742	-0.93352	0.617647	0.85688
Reactome pathway	REACTOME_REGULATION_OF_KIT_SIGNALING	16	-0.319455	-0.934005	0.561028	0.856311
GO Biological Process	NERVOUS_SYSTEM_DEVELOPMENT	356	-0.178646	-0.934034	0.703911	0.857238
TF motif	V$CMYB_01	236	-0.185632	-0.93455	0.683417	0.856535
TF motif	TCCCRNNRTGC_UNKNOWN	205	-0.188056	-0.935376	0.660574	0.854843
microRNA motif	CCAGGTT,MIR-490	63	-0.230357	-0.937027	0.600939	0.850488
TF motif	V$GABP_B	247	-0.184181	-0.937122	0.682796	0.851228
microRNA motif	GTGACTT,MIR-224	150	-0.197707	-0.938211	0.631313	0.848678
GO Biological Process	INTERPHASE	64	-0.22922	-0.940262	0.602299	0.843141
GO Cellular Component	MITOCHONDRIAL_ENVELOPE	86	-0.217805	-0.940516	0.578341	0.843354
TF motif	V$BACH1_01	252	-0.184948	-0.941677	0.652174	0.840595
TF motif	TGACGTCA_V$ATF3_Q6	215	-0.190394	-0.942844	0.613941	0.837942
TF motif	V$ARP1_01	153	-0.200946	-0.942853	0.609137	0.838934
GO Cellular Component	NUCLEOPLASM_PART	200	-0.189644	-0.943435	0.613577	0.838106
GO Biological Process	RESPONSE_TO_NUTRIENT_LEVELS	29	-0.275704	-0.943995	0.515284	0.837334
TF motif	V$AP2_Q3	236	-0.18697	-0.944591	0.63	0.836363
GO Cellular Component	MITOCHONDRIAL_MEMBRANE_PART	45	-0.25159	-0.945553	0.549356	0.834263
KEGG pathway	KEGG_FC_EPSILON_RI_SIGNALING_PATHWAY	76	-0.224737	-0.946066	0.580645	0.833614
BioCarta pathway	BIOCARTA_BARRESTIN_SRC_PATHWAY	15	-0.323118	-0.947076	0.528634	0.831341
Reactome pathway	REACTOME_GABA_B_RECEPTOR_ACTIVATION	38	-0.257493	-0.947196	0.534989	0.831935
Reactome pathway	REACTOME_TRNA_AMINOACYLATION	41	-0.251335	-0.947446	0.530702	0.832164
TF motif	AACYNNNNTTCCS_UNKNOWN	92	-0.214448	-0.948192	0.563246	0.830753
BioCarta pathway	BIOCARTA_IL2_PATHWAY	22	-0.292288	-0.949101	0.51606	0.828708
TF motif	V$NFE2_01	252	-0.185709	-0.949196	0.627907	0.829428
microRNA motif	ATGCTGG,MIR-338	109	-0.212623	-0.949294	0.571078	0.830126
GO Molecular Function	PHOSPHOLIPID_BINDING	44	-0.252885	-0.949654	0.524336	0.829979
Reactome pathway	REACTOME_G2_M_CHECKPOINTS	40	-0.257269	-0.950096	0.541573	0.829527
microRNA motif	ATGTACA,MIR-493	303	-0.184006	-0.950399	0.643258	0.829568
BioCarta pathway	BIOCARTA_CTCF_PATHWAY	23	-0.294635	-0.951071	0.544843	0.828323
TF motif	V$CREBP1CJUN_01	243	-0.187895	-0.951754	0.618182	0.827031
TF motif	V$PTF1BETA_Q6	225	-0.191321	-0.951828	0.590909	0.827792
GO Biological Process	DI___TRI_VALENT_INORGANIC_CATION_TRANSPORT	29	-0.277447	-0.951957	0.543158	0.828341
Reactome pathway	REACTOME_PROLONGED_ERK_ACTIVATION_EVENTS	18	-0.317803	-0.952114	0.505376	0.828838
GO Molecular Function	RNA_DEPENDENT_ATPASE_ACTIVITY	18	-0.316682	-0.952481	0.524554	0.828687
TF motif	V$ZIC1_01	249	-0.187776	-0.953214	0.598504	0.827279
TF motif	V$ZIC2_01	242	-0.190479	-0.953624	0.608466	0.826945
GO Molecular Function	PROTEIN_KINASE_REGULATOR_ACTIVITY	36	-0.266776	-0.954164	0.51634	0.826106
TF motif	ACTWSNACTNY_UNKNOWN	100	-0.218176	-0.954276	0.557416	0.826731
GO Biological Process	MEMBRANE_LIPID_BIOSYNTHETIC_PROCESS	48	-0.249717	-0.954651	0.529284	0.826479
Reactome pathway	REACTOME_GPVI_MEDIATED_ACTIVATION_CASCADE	30	-0.275446	-0.954824	0.539823	0.826948
GO Biological Process	REGULATION_OF_MAP_KINASE_ACTIVITY	66	-0.235674	-0.955137	0.542725	0.826949
TF motif	V$MAX_01	245	-0.187614	-0.955436	0.612245	0.826924
GO Biological Process	NEGATIVE_REGULATION_OF_CELL_MIGRATION	15	-0.330684	-0.956255	0.510917	0.82521
microRNA motif	ATAGGAA,MIR-202	98	-0.213959	-0.956639	0.553444	0.824917
TF motif	V$CEBP_Q2	216	-0.191072	-0.958526	0.571078	0.819724
microRNA motif	AGGCACT,MIR-515-3P	86	-0.225062	-0.95968	0.544218	0.816863
GO Molecular Function	OXIDOREDUCTASE_ACTIVITY_ACTING_ON_THE_ALDEHYDE_OR_OXO_GROUP_OF_DONORS	20	-0.306621	-0.960087	0.52381	0.816422
TF motif	V$AREB6_02	243	-0.191302	-0.960629	0.594315	0.815609
GO Biological Process	CYTOKINE_AND_CHEMOKINE_MEDIATED_SIGNALING_PATHWAY	20	-0.307155	-0.960757	0.508696	0.816213
Reactome pathway	REACTOME_GLYCEROPHOSPHOLIPID_BIOSYNTHESIS	78	-0.226493	-0.960996	0.560185	0.816437
TF motif	YGTCCTTGR_UNKNOWN	90	-0.218025	-0.961541	0.548533	0.815659
microRNA motif	GGCAGTG,MIR-324-3P	91	-0.221341	-0.962927	0.537415	0.811965
Reactome pathway	REACTOME_TRANSFERRIN_ENDOCYTOSIS_AND_RECYCLING	24	-0.292939	-0.963156	0.540179	0.812202
TF motif	RYAAAKNNNNNNTTGW_UNKNOWN	78	-0.228333	-0.963403	0.525114	0.812451
GO Biological Process	NEGATIVE_REGULATION_OF_MULTICELLULAR_ORGANISMAL_PROCESS	26	-0.292958	-0.963487	0.521445	0.813219
microRNA motif	GTGTCAA,MIR-514	59	-0.237303	-0.965153	0.536765	0.808604
GO Cellular Component	MITOCHONDRIAL_PART	129	-0.210078	-0.965418	0.518703	0.808752
TF motif	V$RP58_01	190	-0.197875	-0.965727	0.557029	0.808735
GO Biological Process	GLYCEROPHOSPHOLIPID_BIOSYNTHETIC_PROCESS	30	-0.277408	-0.966531	0.494692	0.80713
TF motif	YAATNANRNNNCAG_UNKNOWN	56	-0.244094	-0.966786	0.517162	0.807329
KEGG pathway	KEGG_VEGF_SIGNALING_PATHWAY	73	-0.229505	-0.966815	0.491991	0.808251
Reactome pathway	REACTOME_METABOLISM_OF_VITAMINS_AND_COFACTORS	46	-0.253308	-0.967154	0.514019	0.80815
TF motif	V$HSF_Q6	182	-0.200958	-0.967359	0.510791	0.808503
Reactome pathway	REACTOME_TRANSPORT_OF_MATURE_TRANSCRIPT_TO_CYTOPLASM	47	-0.250703	-0.96755	0.484018	0.808912
BioCarta pathway	BIOCARTA_INTEGRIN_PATHWAY	35	-0.27291	-0.96777	0.530917	0.80923
GO Biological Process	REPRODUCTIVE_PROCESS	126	-0.210949	-0.968821	0.498783	0.806634
KEGG pathway	KEGG_PARKINSONS_DISEASE	97	-0.220392	-0.969759	0.518359	0.804429
Reactome pathway	REACTOME_G_ALPHA_S_SIGNALLING_EVENTS	112	-0.212509	-0.969934	0.534442	0.804875
TF motif	TTANWNANTGGM_UNKNOWN	58	-0.23894	-0.970977	0.490991	0.802433
TF motif	GATAAGR_V$GATA_C	276	-0.189169	-0.971461	0.530928	0.801756
TF motif	TGANNYRGCA_V$TCF11MAFG_01	279	-0.190264	-0.971558	0.532338	0.80246
TF motif	V$CREB_01	244	-0.194364	-0.971754	0.547911	0.802801
GO Cellular Component	RIBONUCLEOPROTEIN_COMPLEX	129	-0.208214	-0.972465	0.501166	0.801372
GO Biological Process	COFACTOR_METABOLIC_PROCESS	52	-0.250406	-0.973744	0.518868	0.798161
microRNA motif	TGAGATT,MIR-216	102	-0.213331	-0.973788	0.516827	0.799028
microRNA motif	ATGTTAA,MIR-302C	234	-0.194056	-0.97424	0.555556	0.798526
Reactome pathway	REACTOME_ZINC_TRANSPORTERS	15	-0.338603	-0.975444	0.482759	0.795272
TF motif	V$E2F_Q3	215	-0.197161	-0.97596	0.521739	0.794559
GO Biological Process	APOPTOTIC_NUCLEAR_CHANGES	19	-0.31692	-0.976654	0.475983	0.793251
Reactome pathway	REACTOME_TRANSPORT_OF_VITAMINS_NUCLEOSIDES_AND_RELATED_MOLECULES	29	-0.27989	-0.977157	0.50116	0.792621
Reactome pathway	REACTOME_PLC_BETA_MEDIATED_EVENTS	38	-0.268669	-0.97796	0.478161	0.790959
TF motif	V$POU3F2_02	237	-0.193053	-0.978531	0.517615	0.79008
GO Cellular Component	GOLGI_APPARATUS_PART	97	-0.222826	-0.978737	0.503386	0.790412
GO Biological Process	REGULATED_SECRETORY_PATHWAY	15	-0.339777	-0.979226	0.477778	0.789813
BioCarta pathway	BIOCARTA_CELLCYCLE_PATHWAY	22	-0.31258	-0.98029	0.510067	0.787269
GO Biological Process	EMBRYONIC_MORPHOGENESIS	17	-0.334978	-0.980509	0.487342	0.787542
TF motif	V$ER_Q6_02	239	-0.193659	-0.980925	0.502732	0.787096
microRNA motif	AAGTCCA,MIR-422B,MIR-422A	69	-0.239912	-0.981111	0.481482	0.787488
GO Biological Process	REGULATION_OF_ENDOCYTOSIS	15	-0.339118	-0.981325	0.466102	0.787823
microRNA motif	ATAACCT,MIR-154	58	-0.246889	-0.981377	0.491031	0.788705
GO Cellular Component	TRANSCRIPTION_FACTOR_COMPLEX	82	-0.230551	-0.981406	0.490654	0.789644
microRNA motif	TTTGCAG,MIR-518A-2	192	-0.200354	-0.981982	0.511568	0.788652
GO Cellular Component	MEMBRANE_ENCLOSED_LUMEN	424	-0.183901	-0.982807	0.533333	0.786931
Reactome pathway	REACTOME_PI_METABOLISM	47	-0.258961	-0.983069	0.463087	0.787066
GO Molecular Function	TRANSFERASE_ACTIVITY_TRANSFERRING_ALKYL_OR_ARYLOTHER_THAN_METHYLGROUPS	26	-0.298475	-0.985204	0.47032	0.780709
KEGG pathway	KEGG_BIOSYNTHESIS_OF_UNSATURATED_FATTY_ACIDS	21	-0.317238	-0.985273	0.492632	0.78151
TF motif	V$GATA1_01	229	-0.196175	-0.985907	0.509186	0.780415
GO Cellular Component	ORGANELLE_LUMEN	424	-0.183901	-0.986974	0.490251	0.777733
TF motif	V$E2F1DP2_01	221	-0.198148	-0.987328	0.495	0.777557
TF motif	V$E2F_02	221	-0.197669	-0.987818	0.501253	0.77694
GO Biological Process	AXON_GUIDANCE	19	-0.319969	-0.988683	0.478903	0.774921
Reactome pathway	REACTOME_AMINO_ACID_AND_OLIGOPEPTIDE_SLC_TRANSPORTERS	49	-0.257795	-0.988688	0.472036	0.775947
BioCarta pathway	BIOCARTA_MTOR_PATHWAY	22	-0.311865	-0.989051	0.462882	0.77564
Reactome pathway	REACTOME_CYTOCHROME_P450_ARRANGED_BY_SUBSTRATE_TYPE	40	-0.269289	-0.989092	0.457143	0.776557
Reactome pathway	REACTOME_SYNTHESIS_OF_PC	17	-0.326729	-0.989411	0.471459	0.77647
GO Biological Process	LIPID_CATABOLIC_PROCESS	33	-0.27666	-0.99045	0.455338	0.773901
TF motif	V$AR_03	57	-0.249006	-0.990549	0.482063	0.774587
TF motif	V$RSRFC4_01	231	-0.195281	-0.99077	0.477723	0.774926
GO Molecular Function	AMINE_TRANSMEMBRANE_TRANSPORTER_ACTIVITY	41	-0.267698	-0.991323	0.4814	0.774088
TF motif	V$OCT1_Q5_01	247	-0.198187	-0.991759	0.478836	0.773581
TF motif	V$E2F1DP1_01	221	-0.198148	-0.992245	0.452442	0.772926
TF motif	V$E2F4DP2_01	221	-0.198148	-0.992292	0.477108	0.77382
Reactome pathway	REACTOME_PPARA_ACTIVATES_GENE_EXPRESSION	98	-0.224875	-0.992671	0.481395	0.773593
GO Biological Process	PROTEIN_PROCESSING	48	-0.259675	-0.993238	0.484914	0.772665
Reactome pathway	REACTOME_SYNTHESIS_OF_PA	26	-0.297398	-0.993539	0.440559	0.772633
TF motif	V$AP1_Q2	255	-0.195127	-0.993555	0.468137	0.773649
TF motif	V$LEF1_Q2	210	-0.200644	-0.993675	0.47139	0.774272
BioCarta pathway	BIOCARTA_RARRXR_PATHWAY	15	-0.342357	-0.993879	0.463203	0.774657
microRNA motif	ATGCTGC,MIR-103,MIR-107	209	-0.200734	-0.99439	0.458629	0.773914
TF motif	V$AHR_Q5	200	-0.201413	-0.994453	0.480488	0.774731
TF motif	V$NFY_Q6_01	238	-0.197421	-0.995297	0.440633	0.772849
TF motif	V$PAX4_04	202	-0.200563	-0.996299	0.458438	0.770518
microRNA motif	GTGCCAT,MIR-183	159	-0.208326	-0.996646	0.431421	0.770394
Reactome pathway	REACTOME_RNA_POL_I_PROMOTER_OPENING	32	-0.286061	-0.996654	0.457265	0.771428
GO Biological Process	GLYCOPROTEIN_METABOLIC_PROCESS	88	-0.231691	-0.996902	0.4875	0.77163
GO Biological Process	GLUTAMATE_SIGNALING_PATHWAY	17	-0.338559	-0.997	0.43573	0.772407
TF motif	V$LMO2COM_02	231	-0.198721	-0.997192	0.454301	0.772815
GO Biological Process	ENDOSOME_TRANSPORT	23	-0.304381	-0.997632	0.445135	0.77235
GO Molecular Function	CHANNEL_REGULATOR_ACTIVITY	23	-0.306632	-0.998498	0.407489	0.770413
TF motif	V$TEF1_Q6	207	-0.199357	-0.998542	0.449383	0.77136
TF motif	V$NFY_01	236	-0.200759	-0.998867	0.441096	0.771314
GO Molecular Function	NUCLEOSIDE_TRIPHOSPHATASE_ACTIVITY	203	-0.201124	-0.999098	0.462651	0.771563
TF motif	V$USF2_Q6	234	-0.197655	-0.999623	0.496259	0.770826
Reactome pathway	REACTOME_TCR_SIGNALING	45	-0.259463	-1.00031	0.442797	0.769421
Reactome pathway	REACTOME_APC_C_CDC20_MEDIATED_DEGRADATION_OF_CYCLIN_B	18	-0.33163	-1.00123	0.455142	0.767279
TF motif	V$HNF3_Q6	179	-0.208752	-1.00161	0.426396	0.767029
GO Molecular Function	ATP_DEPENDENT_RNA_HELICASE_ACTIVITY	17	-0.333451	-1.00206	0.471616	0.766555
TF motif	V$TST1_01	239	-0.19766	-1.00299	0.457071	0.764388
TF motif	TGTYNNNNNRGCARM_UNKNOWN	82	-0.232128	-1.00488	0.43326	0.758576
TF motif	V$GATA1_04	227	-0.198868	-1.00531	0.449495	0.758222
TF motif	V$OCT_Q6	242	-0.197971	-1.0055	0.426702	0.758663
GO Cellular Component	MICROTUBULE	32	-0.284098	-1.00561	0.44586	0.759343
GO Cellular Component	NUCLEAR_BODY	30	-0.289631	-1.00608	0.437363	0.75883
TF motif	CRGAARNNNNCGA_UNKNOWN	46	-0.263718	-1.0063	0.442697	0.759163
Reactome pathway	REACTOME_NGF_SIGNALLING_VIA_TRKA_FROM_THE_PLASMA_MEMBRANE	127	-0.219501	-1.00658	0.460094	0.759274
GO Biological Process	INDUCTION_OF_APOPTOSIS_BY_EXTRACELLULAR_SIGNALS	27	-0.298012	-1.00658	0.42827	0.760367
TF motif	V$HNF4ALPHA_Q6	253	-0.199125	-1.00781	0.423497	0.757142
GO Cellular Component	MITOCHONDRION	316	-0.191368	-1.00783	0.4	0.758151
TF motif	V$IRF1_Q6	241	-0.200378	-1.00803	0.4125	0.758624
microRNA motif	ACACTAC,MIR-142-3P	123	-0.221635	-1.00867	0.407407	0.757459
Reactome pathway	REACTOME_TCA_CYCLE_AND_RESPIRATORY_ELECTRON_TRANSPORT	102	-0.225767	-1.00912	0.432018	0.756982
GO Cellular Component	CENTROSOME	56	-0.25204	-1.00955	0.442731	0.75648
GO Biological Process	EXOCYTOSIS	23	-0.307214	-1.00977	0.437632	0.756798
GO Biological Process	ACTIN_FILAMENT_BASED_PROCESS	108	-0.225357	-1.01008	0.395294	0.756741
GO Biological Process	REGULATION_OF_BIOLOGICAL_QUALITY	390	-0.189281	-1.01126	0.41555	0.753611
TF motif	V$CEBPGAMMA_Q6	232	-0.200462	-1.0113	0.416021	0.754567
GO Molecular Function	SUGAR_BINDING	25	-0.307746	-1.01244	0.405172	0.75164
TF motif	V$YY1_02	224	-0.204261	-1.01262	0.428962	0.752199
GO Molecular Function	ION_BINDING	249	-0.199977	-1.01297	0.406091	0.75211
BioCarta pathway	BIOCARTA_CXCR4_PATHWAY	24	-0.305511	-1.01304	0.409283	0.752949
GO Biological Process	REGULATION_OF_DNA_METABOLIC_PROCESS	44	-0.269149	-1.01313	0.439732	0.753727
KEGG pathway	KEGG_LYSOSOME	117	-0.223386	-1.01318	0.430657	0.754636
Reactome pathway	REACTOME_CLASS_I_MHC_MEDIATED_ANTIGEN_PROCESSING_PRESENTATION	225	-0.204917	-1.01328	0.441397	0.755354
TF motif	V$ER_Q6	257	-0.201286	-1.01399	0.411444	0.754025
GO Cellular Component	MICROTUBULE_ASSOCIATED_COMPLEX	46	-0.262467	-1.01419	0.410989	0.75444
Reactome pathway	REACTOME_IMMUNOREGULATORY_INTERACTIONS_BETWEEN_A_LYMPHOID_AND_A_NON_LYMPHOID_CELL	39	-0.278123	-1.01511	0.437628	0.752339
KEGG pathway	KEGG_RETINOL_METABOLISM	35	-0.287066	-1.01591	0.435556	0.750645
TF motif	V$HNF4_01_B	239	-0.202438	-1.01597	0.387268	0.751568
microRNA motif	GTAGGCA,MIR-189	26	-0.300625	-1.01616	0.432548	0.752001
TF motif	V$TAL1ALPHAE47_01	236	-0.200206	-1.01639	0.366834	0.752322
TF motif	KCCGNSWTTT_UNKNOWN	95	-0.226511	-1.01668	0.413712	0.752391
GO Molecular Function	PROTEIN_HETERODIMERIZATION_ACTIVITY	76	-0.242165	-1.01694	0.413093	0.75259
TF motif	V$HNF4_Q6	246	-0.200845	-1.01714	0.392	0.753016
TF motif	V$PAX4_02	225	-0.203406	-1.01731	0.37931	0.753462
TF motif	V$ETS2_B	259	-0.198918	-1.01825	0.412533	0.751271
microRNA motif	GTACAGG,MIR-486	53	-0.260239	-1.01915	0.415584	0.749234
microRNA motif	AAGCACT,MIR-520F	231	-0.203153	-1.01948	0.399464	0.749211
GO Biological Process	DNA_CATABOLIC_PROCESS	23	-0.31821	-1.01968	0.444685	0.749665
microRNA motif	TGCACTT,MIR-519C,MIR-519B,MIR-519A	425	-0.191531	-1.0199	0.372603	0.750058
GO Biological Process	EPIDERMIS_DEVELOPMENT	60	-0.251917	-1.0204	0.404762	0.749481
Reactome pathway	REACTOME_IL_2_SIGNALING	39	-0.276099	-1.02119	0.402985	0.747811
GO Biological Process	CATABOLIC_PROCESS	211	-0.208755	-1.02213	0.418782	0.745776
Reactome pathway	REACTOME_INTERACTIONS_OF_VPR_WITH_HOST_CELLULAR_PROTEINS	27	-0.306685	-1.02229	0.391593	0.746355
GO Biological Process	REGULATION_OF_CELL_CYCLE	172	-0.214135	-1.02242	0.373434	0.747024
microRNA motif	ACATATC,MIR-190	59	-0.251535	-1.02316	0.390135	0.745579
GO Biological Process	PROTEIN_AMINO_ACID_O_LINKED_GLYCOSYLATION	18	-0.341033	-1.02373	0.421397	0.744669
microRNA motif	CAGTATT,MIR-200B,MIR-200C,MIR-429	452	-0.18836	-1.02409	0.340176	0.744538
TF motif	RRCCGTTA_UNKNOWN	80	-0.240212	-1.02519	0.400452	0.7418
GO Molecular Function	OXIDOREDUCTASE_ACTIVITY_ACTING_ON_THE_ALDEHYDE_OR_OXO_GROUP_OF_DONORSNAD_OR_NADP_AS_ACCEPTOR	15	-0.359589	-1.02593	0.427966	0.740228
Reactome pathway	REACTOME_TOLL_RECEPTOR_CASCADES	107	-0.232254	-1.02702	0.36409	0.737436
Reactome pathway	REACTOME_PTM_GAMMA_CARBOXYLATION_HYPUSINE_FORMATION_AND_ARYLSULFATASE_ACTIVATION	22	-0.32537	-1.02846	0.421525	0.733445
Reactome pathway	REACTOME_FACTORS_INVOLVED_IN_MEGAKARYOCYTE_DEVELOPMENT_AND_PLATELET_PRODUCTION	102	-0.229948	-1.02921	0.387244	0.73196
KEGG pathway	KEGG_FATTY_ACID_METABOLISM	34	-0.290903	-1.03039	0.399151	0.728855
TF motif	TTCYRGAA_UNKNOWN	305	-0.200746	-1.0311	0.352304	0.727472
GO Biological Process	ANATOMICAL_STRUCTURE_FORMATION	53	-0.26547	-1.03126	0.421286	0.728013
Reactome pathway	REACTOME_DARPP_32_EVENTS	19	-0.329842	-1.03211	0.386956	0.72613
microRNA motif	AGGAAGC,MIR-516-3P	119	-0.227368	-1.03356	0.379391	0.721978
microRNA motif	GTATGAT,MIR-154,MIR-487	67	-0.250974	-1.03403	0.393484	0.721532
GO Cellular Component	CELL_FRACTION	444	-0.193811	-1.03673	0.323615	0.713212
TF motif	V$WHN_B	235	-0.20605	-1.03779	0.338624	0.710549
microRNA motif	AAACCAC,MIR-140	105	-0.233979	-1.0378	0.368171	0.711624
GO Biological Process	MACROMOLECULE_LOCALIZATION	221	-0.20808	-1.0379	0.338936	0.712392
Reactome pathway	REACTOME_DOWNSTREAM_TCR_SIGNALING	28	-0.299422	-1.03829	0.391685	0.712084
KEGG pathway	KEGG_LONG_TERM_DEPRESSION	68	-0.253151	-1.03854	0.38009	0.71239
TF motif	V$PAX5_01	145	-0.219831	-1.03929	0.365432	0.71092
TF motif	V$EGR3_01	82	-0.239833	-1.04015	0.378824	0.709138
TF motif	V$HNF1_C	228	-0.205977	-1.04073	0.323907	0.708307
GO Biological Process	DNA_DAMAGE_RESPONSESIGNAL_TRANSDUCTION	32	-0.301111	-1.04083	0.378619	0.709068
GO Biological Process	REGULATION_OF_BODY_FLUID_LEVELS	52	-0.267444	-1.04089	0.366446	0.709974
TF motif	V$LXR_DR4_Q3	86	-0.239813	-1.04105	0.343182	0.710482
Reactome pathway	REACTOME_DEADENYLATION_OF_MRNA	19	-0.336601	-1.04116	0.373272	0.71127
microRNA motif	TGTGTGA,MIR-377	189	-0.213517	-1.04139	0.333333	0.711605
TF motif	V$ZIC3_01	244	-0.206719	-1.04247	0.330709	0.708919
Reactome pathway	REACTOME_GLUCAGON_TYPE_LIGAND_RECEPTORS	31	-0.295527	-1.04304	0.372591	0.708048
GO Biological Process	LIPID_BIOSYNTHETIC_PROCESS	95	-0.241328	-1.04332	0.375854	0.708214
GO Molecular Function	ANTIOXIDANT_ACTIVITY	18	-0.3474	-1.04392	0.41048	0.707283
TF motif	V$NKX22_01	177	-0.215146	-1.04421	0.324121	0.707456
Reactome pathway	REACTOME_PROCESSING_OF_CAPPED_INTRONLESS_PRE_MRNA	21	-0.325642	-1.0446	0.37797	0.707228
TF motif	V$TCF11_01	237	-0.207999	-1.04619	0.318538	0.702835
GO Molecular Function	KINASE_INHIBITOR_ACTIVITY	23	-0.329223	-1.0463	0.380252	0.703569
GO Biological Process	REGULATION_OF_HEART_CONTRACTION	23	-0.327639	-1.04631	0.378995	0.704662
GO Biological Process	MESODERM_DEVELOPMENT	22	-0.325448	-1.04672	0.390782	0.704421
TF motif	V$HFH1_01	228	-0.206328	-1.04738	0.278351	0.703231
KEGG pathway	KEGG_PROGESTERONE_MEDIATED_OOCYTE_MATURATION	82	-0.247426	-1.04795	0.345238	0.702352
GO Biological Process	ANGIOGENESIS	45	-0.276357	-1.04908	0.37415	0.699416
GO Molecular Function	PROTEIN_TYROSINE_PHOSPHATASE_ACTIVITY	51	-0.268864	-1.04908	0.379015	0.700546
GO Biological Process	COAGULATION	40	-0.287948	-1.04936	0.373602	0.700667
TF motif	TTTNNANAGCYR_UNKNOWN	111	-0.231336	-1.04941	0.330189	0.701633
GO Biological Process	BLOOD_COAGULATION	39	-0.288523	-1.05027	0.358575	0.699689
GO Molecular Function	LIPASE_ACTIVITY	48	-0.274085	-1.05032	0.341518	0.700653
TF motif	MCAATNNNNNGCG_UNKNOWN	79	-0.246002	-1.05045	0.376471	0.701321
GO Molecular Function	PROTEIN_KINASE_INHIBITOR_ACTIVITY	22	-0.331539	-1.05161	0.39876	0.698451
GO Biological Process	REGULATION_OF_MUSCLE_CONTRACTION	16	-0.356813	-1.05235	0.379775	0.696968
TF motif	CTAWWWATA_V$RSRFC4_Q2	334	-0.201817	-1.05243	0.291005	0.697814
TF motif	V$EGR_Q6	257	-0.207411	-1.05281	0.312668	0.697632
microRNA motif	CTCTATG,MIR-368	37	-0.289398	-1.0554	0.372632	0.689778
Reactome pathway	REACTOME_SIGNALING_BY_SCF_KIT	75	-0.252476	-1.05588	0.327696	0.689234
GO Cellular Component	CYTOSKELETON	339	-0.200597	-1.05608	0.26	0.689712
TF motif	V$HIF1_Q3	219	-0.211223	-1.05669	0.301746	0.688728
TF motif	RGAANNTTC_V$HSF1_01	414	-0.195865	-1.05706	0.276786	0.688563
TF motif	V$YY1_01	225	-0.210309	-1.05728	0.301047	0.688864
GO Molecular Function	TRANSFERASE_ACTIVITY_TRANSFERRING_HEXOSYL_GROUPS	77	-0.252841	-1.05772	0.310811	0.68843
microRNA motif	CACTTTG,MIR-520G,MIR-520H	227	-0.207597	-1.05786	0.287532	0.689082
microRNA motif	TCTGATA,MIR-361	82	-0.247159	-1.05789	0.332512	0.690144
Reactome pathway	REACTOME_ENOS_ACTIVATION_AND_REGULATION	15	-0.370377	-1.05804	0.378378	0.690772
TF motif	V$E2F4DP1_01	225	-0.212463	-1.05808	0.293814	0.691808
TF motif	V$MYCMAX_03	230	-0.210638	-1.0581	0.300752	0.692889
KEGG pathway	KEGG_AMINOACYL_TRNA_BIOSYNTHESIS	40	-0.278363	-1.05911	0.392157	0.690565
GO Biological Process	INTERPHASE_OF_MITOTIC_CELL_CYCLE	58	-0.263926	-1.0592	0.343891	0.691387
GO Biological Process	CELLULAR_LOCALIZATION	351	-0.201734	-1.05931	0.283069	0.692225
GO Biological Process	REGULATION_OF_BLOOD_PRESSURE	20	-0.344309	-1.05999	0.36689	0.691048
TF motif	V$FOXD3_01	188	-0.217629	-1.06028	0.294554	0.691259
[truncated: 588 more rows]
